# Supplementary material for: Low Expression of ADCY4 Predicts Worse Survival of Lung Squamous Cell Carcinoma Based on Integrated Analysis and Immunohistochemical Verification
Source: Front Oncol. 2021 Jun 10;11:637733. doi: 10.3389/fonc.2021.637733 (PMC8225293; doi:10.3389/fonc.2021.637733)
Supplement: Supplementary Table 2 — The differentially expressed genes (DEGs) in GSE19188. [file Table_2.xls]

id	logFC	AveExpr	t	P.Value	adj.P.Val	B
DSG3	5.01116673842977	0.117399604751129	49.2482277818581	2.91512999574365e-68	6.31271400578288e-64	144.218490529515
KRT6B	5.30756711640345	-0.124799836974847	40.1160350743432	2.25165478473056e-60	2.43797921816701e-56	126.809687333563
PKP1	3.80582373393102	0.0121769934435828	38.4591957120014	9.01885386580634e-59	6.51010934880121e-55	123.233784683546
DSC3	3.94434922326731	0.140197690366917	34.8415534924527	4.75236061487182e-55	2.57280922787623e-51	114.88868559376
KRT6A	7.61631198848923	-0.213599055297805	33.7936388812259	6.56812934766739e-54	2.84465682047475e-50	112.321008984354
GJB6	5.55670916462653	-0.0791797616177467	33.6838548264758	8.68300403758441e-54	3.13384087389817e-50	112.047826039771
WDR72	2.41030167269818	-0.289126386487507	32.2216425714399	3.85542842212521e-52	1.19270432115888e-48	108.330716620147
SLC6A8	4.3103479478744	-0.351042215588259	31.145606582486	6.90133920390907e-51	1.86810625575814e-47	105.498191751693
NEK2	2.3068918307934	-0.756108284994398	30.7275168289191	2.16486304945634e-50	5.20890103733077e-47	104.374416853234
GPR87	4.68965996899302	-0.268453548204689	29.4561453666819	7.58678740099419e-49	1.64291881168529e-45	100.87393555138
FAM83B	2.67511246357572	-0.071679906010354	29.3373891931831	1.06436742988245e-48	2.09535242673676e-45	100.540392358982
SERPINB5	3.42246806293484	-0.228978710869091	28.2942042664578	2.18611251697531e-47	3.94502221292504e-44	97.5604085850938
TP63	1.97367813381887	0.0836309663456243	28.2137317057484	2.7702819617783e-47	4.61465045248532e-44	97.3267238221992
FERMT1	2.32742715515157	-0.300357002627265	27.7705310283823	1.03080800227629e-46	1.59443909209237e-43	96.029708874185
SLC2A1	3.41871922742486	-0.386291600022638	27.5852526557971	1.7941931441742e-46	2.44685632907401e-43	95.4824242277665
TMPRSS4	4.12778964056616	-0.491448492927655	27.5827183457594	1.80788276449707e-46	2.44685632907401e-43	95.4749173206516
DPYSL2	-2.14151246269496	0.49428042226597	-26.5727802926425	3.90780457899236e-45	4.9778534210635e-42	92.4375689529966
GPR116	-3.16756562672666	0.837737049671872	-26.546746219296	4.23503188616623e-45	5.09497863860721e-42	92.358045304587
GJB2	5.34186655072421	-0.64199316556096	26.4120398314978	6.42662746800126e-45	7.3246640957667e-42	91.9455685313606
KIF4A	3.49755956403439	-0.935229270449087	26.2878469214893	9.45372569765868e-45	1.02360214991399e-41	91.563788927178
NUF2	3.6038653484708	-0.98407045838619	25.783549189582	4.59751814138382e-44	4.74091692150794e-41	89.9986216239989
FOXM1	3.39991356504422	-0.765072254472185	25.408692732928	1.51273773121837e-43	1.48901525316063e-40	88.8194533737905
CKS1B	2.18771975592108	-0.593482249083159	24.7708895028985	1.18342604395196e-42	1.1142213470339e-39	86.7815853850593
GPR133	-3.68151123962833	0.717220960849331	-24.5410879546524	2.50735326130252e-42	2.26236395306275e-39	86.0374145002686
MCM4	1.72353424202754	-0.478355191717259	24.4991170987968	2.87748199692951e-42	2.49247490574034e-39	85.9009240545378
GBP6	3.22637473044203	0.171507449598147	24.2712454814044	6.09519769956306e-42	5.07659639169377e-39	85.1567543194744
BIRC5	2.68231982807611	-0.676556347415036	24.1809323738872	8.2186942569392e-42	6.59169719014883e-39	84.8603471421876
HJURP	2.822875528151	-0.800601451684027	24.104036088858	1.06074704485993e-41	8.17945311123442e-39	84.6073133078249
CDCA5	2.68835304377476	-0.650639255414562	24.0943665256037	1.09537815851211e-41	8.17945311123442e-39	84.5754516625091
GAB2	-1.5015762257213	0.212051427125975	-23.9387766420012	1.83919193224652e-41	1.32759004309328e-38	84.0614468979968
NCAPH	2.25114708963226	-0.59158389964035	23.8320667147206	2.62783759415968e-41	1.83567171295251e-38	83.7074688167352
TTK	4.19702133372811	-0.978830097300355	23.7881052171427	3.04500771525541e-41	2.06061381480799e-38	83.5612945202318
TROAP	1.89389922572679	-0.468212454441297	23.7229268503005	3.78982008201667e-41	2.47805864260322e-38	83.3442010792883
KRT5	6.13770870688266	0.144687753348579	23.7151071952462	3.8907408842535e-41	2.47805864260322e-38	83.3181257961102
CLIC5	-2.46665324269339	0.663898024490775	-23.6358639309617	5.07984448331162e-41	3.11294388173088e-38	83.053520492248
RFC4	2.96278408301883	-0.592391015159009	23.6303527977589	5.17506256025453e-41	3.11294388173088e-38	83.0350934318475
CDCA3	2.69315578509182	-0.641402844138984	23.475131097532	8.74236810166431e-41	5.11664814166326e-38	82.5147774050259
DLC1	-1.70042149745079	0.465626610694893	-23.4521570357087	9.44983205552845e-41	5.38516087269654e-38	82.4375499774763
FOLR1	-4.15368133748858	0.843028683692433	-23.4260027615108	1.03258552631987e-40	5.73349732627099e-38	82.3495641120505
ASPM	2.47184732634264	-0.607863432329404	22.8704559749234	6.90345083634015e-40	3.73735569652365e-37	80.463359585301
UBE2C	3.33380672476063	-1.08172938857646	22.6485729691737	1.48790083442867e-39	7.85865672428118e-37	79.7006875903567
SHE	-2.0972794211452	0.501233381434838	-22.5376396625724	2.18862759628317e-39	1.12844596660743e-36	79.3173582150104
SELENBP1	-3.50779033573565	0.797233003309999	-22.5104327410303	2.40637699705783e-39	1.21186264816947e-36	79.2231380603892
RP11-1L12.3	2.6782371129938	-0.291479712345123	22.5019063283149	2.47901946030091e-39	1.22007196392764e-36	79.1935934849578
CACNA2D2	-3.56550810622768	1.005104714461	-22.28587238321	5.28052502864142e-39	2.54110598878289e-36	78.442337986338
TMEM125	-3.12112338689242	0.537178769429243	-22.2065787697278	6.97853285839925e-39	3.28522019670947e-36	78.1652945691923
GINS1	3.8345687479208	-1.00149678890612	22.1891181475072	7.4210899565759e-39	3.35798150973479e-36	78.1041947834667
CENPF	1.97981302099377	-0.577895561197924	22.1882725077779	7.44322846766427e-39	3.35798150973479e-36	78.1012347799296
GJB5	2.43602333652784	-0.0218881366134406	22.1295224591573	9.15629454131548e-39	3.9876322339004e-36	77.8953954760501
POLQ	2.33080229302882	-0.455387516622143	22.1279518589276	9.20718594758808e-39	3.9876322339004e-36	77.8898873493787
GKN2	-5.14953791450663	1.70515672322923	-22.0880369599094	1.06008647021697e-38	4.50121029657814e-36	77.7498122127734
SPRR1B	4.89997813582278	-0.10555171089683	22.0370988104197	1.26932038953473e-38	5.28598712218742e-36	77.5707930696483
MARC2	-1.79221292779187	0.555963775078404	-21.961339327768	1.66016119883644e-38	6.78316806807607e-36	77.3040011483126
UBE2T	3.27128611466067	-1.01209600942907	21.9270421114583	1.87506854970395e-38	7.51937211922946e-36	77.1830086117312
MCM2	2.65993356599737	-0.674728178574916	21.911018053679	1.98489014324437e-38	7.81505382762851e-36	77.1264339872214
CDC20	3.95608062681121	-1.06301297347871	21.848553587685	2.47864359772582e-38	9.58482626942012e-36	76.9056195151147
NR3C2	-2.90888588411926	0.622094841933779	-21.8122384320737	2.8209129975726e-38	1.07169949056903e-35	76.7770408933004
TPX2	3.87139964115311	-1.0929809369334	21.7766509695719	3.2025888399823e-38	1.19572519534167e-35	76.65089367663
NOSTRIN	-3.71231011510689	0.952628375458375	-21.7527807516668	3.48739620612859e-38	1.27999262446974e-35	76.5662001143552
SFTA1P	-3.42460821637884	0.962446341248788	-21.7341839938747	3.72688758563692e-38	1.34509584444946e-35	76.500172356482
KIF14	2.77834334053963	-0.72511370764081	21.7204133053249	3.91486189059417e-38	1.38977597116093e-35	76.4512542013238
FAT2	3.02455558746821	0.0728523632809434	21.7141666919466	4.00325560700445e-38	1.3949517756829e-35	76.4290569979052
AUNIP	1.41934603347097	-0.362672457744252	21.7103483903189	4.0582757731712e-38	1.3949517756829e-35	76.415486559631
OIP5	2.61442293009245	-0.637759148768827	21.634377536561	5.32646714595337e-38	1.80226009446282e-35	76.1451368957695
COL11A1	4.23446800775671	-1.06070538338016	21.6169497289471	5.66983491550043e-38	1.88892730915633e-35	76.0830254877567
CLCA2	4.51917393254838	0.206929336552655	21.5208264814926	8.00714146668073e-38	2.62719164334805e-35	75.7398251972257
KIF18B	2.47704070332426	-0.672524531214848	21.463601896923	9.83862502179533e-38	3.179931714134e-35	75.5350065140568
AKR1B10	5.87485444899222	-0.595022385616249	21.3720874938737	1.3687602563203e-37	4.3588975515612e-35	75.2066749129862
FANCI	2.16721517711797	-0.503498169303156	21.3445627850406	1.51194402056706e-37	4.74509387904052e-35	75.1077341161559
BMP7	1.36135684071228	0.0318156657410326	21.2420477899565	2.19174944397661e-37	6.78033345847337e-35	74.7384617197819
NDNF	-3.63574737701405	1.03654055074902	-21.2026283673685	2.52891866584737e-37	7.63886179353691e-35	74.5961438780675
PTPRZ1	4.57099034993895	0.190971101014716	21.1983102878027	2.56889813040132e-37	7.63886179353691e-35	74.5805431528428
TFAP2A	1.90784134639332	-0.292144579022067	21.197647009115	2.57509540950448e-37	7.63886179353691e-35	74.5781466114245
TRIM29	2.34592437650708	0.0489409818041318	21.1652549931437	2.89683650174567e-37	8.47716141152737e-35	74.4610464492251
EXO1	2.21124399368188	-0.669201505509441	21.1370023040668	3.21042858510621e-37	9.26957746806333e-35	74.3588107859905
PSAT1	3.14741046663941	-0.661063768555052	21.0058698522806	5.17926683077471e-37	1.47575030553192e-34	73.883075400473
CDC6	2.33232592016164	-0.641327645000139	20.9861332046543	5.56677512627196e-37	1.56556513453791e-34	73.8112990252133
ADH1B	-3.5230768314246	1.03539465626239	-20.9573907554797	6.18403567974176e-37	1.71686272621548e-34	73.7066896961176
CELF2	-1.517707183176	0.395527186186699	-20.9514113976905	6.3208812687317e-37	1.73264156803019e-34	73.6849154247784
SFTA3	-4.6243030216849	1.0151718953557	-20.9468203324098	6.42802351473501e-37	1.73998561514483e-34	73.6681938808853
SUSD4	2.2766329088121	-0.107387323016778	20.8706322807291	8.49904732440198e-37	2.27113766918665e-34	73.3903415505097
CALML3	2.43772284923444	-0.00189190542986343	20.867414662929	8.60001333979704e-37	2.27113766918665e-34	73.3785921380501
STIL	2.31898383370367	-0.699100524331717	20.8283554923685	9.92660200700099e-37	2.58988634291092e-34	73.2358671315448
DEPDC1	2.15940345839876	-0.703942424476414	20.7592401942673	1.28005957990386e-36	3.29996311938311e-34	72.9828749690953
IGF2BP3	2.41426176800023	-0.542591639442691	20.7404038235093	1.37204277236337e-36	3.49548073359161e-34	72.9138280047073
IGSF9	2.35741510587089	-0.484117525671844	20.7284187014562	1.43401153764048e-36	3.61087440088426e-34	72.8698733165468
CCNB1	3.20859511887551	-0.925424580656814	20.5684613968175	2.58995983029917e-36	6.44661840518718e-34	72.2816136494632
SFTA2	-4.3493294383417	1.0633672360657	-20.5583054186206	2.68928888686162e-36	6.60541776819211e-34	72.2441616117768
CDCA8	2.11189102481976	-0.690959809345771	20.5557616214563	2.71476417164211e-36	6.60541776819211e-34	72.2347789738271
KRT16	3.8076125177281	-0.0997952063478888	20.5497269294346	2.77617747276087e-36	6.67979146362628e-34	72.2125173126904
HYAL1	-2.76477452727663	0.725639243067127	-20.5101787753138	3.21484813962558e-36	7.65027873226284e-34	72.0665191443929
CCNB2	1.39669021456838	-0.32637045813504	20.4626667188645	3.83537993340164e-36	8.99997005002075e-34	71.8908749617382
C12orf56	2.77981480848558	-0.474711439919363	20.4588465098619	3.89023858142165e-36	8.99997005002075e-34	71.8767406076115
KIF2C	2.56401567483187	-0.814592545089437	20.4577103590557	3.90670600185616e-36	8.99997005002075e-34	71.8725366388154
CDH5	-2.89667429610648	0.882441821843945	-20.4310309844076	4.31427235393976e-36	9.83427029732269e-34	71.7737737753475
PRC1	3.42480688287105	-0.813157094123174	20.3848978278401	5.12288346696973e-36	1.15558376538781e-33	71.6027957032518
EMCN	-3.38184599463643	0.959036582009093	-20.3403100517733	6.04957605850223e-36	1.35055226336975e-33	71.4373035085227
CDC45	2.58795076332763	-0.602786609376902	20.2869554754609	7.38356854424671e-36	1.63154262067003e-33	71.2389598123456
ARHGAP6	-1.55276182066162	0.379550121437312	-20.2437984815337	8.6770741332335e-36	1.89800040762799e-33	71.0782757044263
PECAM1	-1.61771539888089	0.519178427574728	-20.2069780716045	9.96005915902876e-36	2.15685081088768e-33	70.941007562449
ORC6	2.24172619921632	-0.412215006690197	20.0617090355092	1.7187780707365e-35	3.68516228928702e-33	70.3978469885882
ARHGAP44	-1.41786826591948	0.279345685875244	-20.057006164627	1.74948029329959e-35	3.71421526974535e-33	70.3802204565249
SHFM1	1.1900636618224	-0.208609631964778	19.9892823090526	2.25821082861549e-35	4.74772383433675e-33	70.1260926491098
LIMCH1	-2.72324948367626	0.514143673897875	-19.9606641213509	2.51582150159244e-35	5.23847255932542e-33	70.0185386775225
LRRK2	-4.11122501427521	1.38097121256252	-19.9564885743332	2.55580992595761e-35	5.27105370920115e-33	70.0028376865496
FILIP1	-2.53914444284466	0.650046347102348	-19.9287811254974	2.83789981997679e-35	5.7976151510941e-33	69.8985979650457
PTHLH	4.04874086765726	-0.143941508755818	19.9125572529775	3.01744362926737e-35	6.10679829829766e-33	69.8375180411132
STX12	-1.12831859331287	0.342958999291492	-19.8725068317673	3.51128713197683e-35	7.04045581879244e-33	69.6865987820528
VSIG2	-1.63998663012806	0.464282804740768	-19.849321465587	3.83364491134553e-35	7.61629179405389e-33	69.5991419421648
AURKA	2.0251339735812	-0.578453379554146	19.8029313328564	4.57107557323275e-35	8.99878559439592e-33	69.4239589065201
ARRB1	-2.03889585835286	0.358401228323237	-19.7729605067725	5.12201575441598e-35	9.96503027299479e-33	69.3106408463871
SUSD2	-3.13943276694173	0.924153350858814	-19.771325471225	5.15392930304972e-35	9.96503027299479e-33	69.3044557194469
CENPW	2.77300979772211	-0.362981191013782	19.6600051883632	7.87273483237412e-35	1.50870860880585e-32	68.8825787992081
ABCA8	-1.38977543255329	0.434260652561671	-19.644148736555	8.36344444700663e-35	1.58868762719236e-32	68.8223635589422
DRAM1	-2.18734797495377	0.626346764219732	-19.6307016466737	8.8036931021051e-35	1.65777368805292e-32	68.7712738327319
SPRR1A	4.11220644191669	-0.012283855133828	19.5669015349842	1.12331132381932e-34	2.09700919976789e-32	68.5285755180871
MELK	3.55527971002275	-0.902239556278442	19.5558181019919	1.17194604734771e-34	2.16910185088159e-32	68.4863628344659
DEPDC1B	2.01198810163045	-0.572701933500989	19.5388196839715	1.25069448799648e-34	2.280622540715e-32	68.4215929029738
TOP2A	3.2521826310481	-0.929902953306445	19.5382836136744	1.25326290623452e-34	2.280622540715e-32	68.4195497107924
PSMD2	1.51585673704047	-0.14304215939522	19.5204258859251	1.34193150119834e-34	2.42162722153751e-32	68.3514661557399
POLR2H	1.74491832780492	-0.334567664058612	19.5181539646022	1.35365681170332e-34	2.42259820309384e-32	68.3428015264911
MKI67	2.36474673122358	-0.674498572784016	19.5120320887432	1.38576838770567e-34	2.45973888817756e-32	68.3194508281059
CD97	-2.20976846969317	0.596947597130769	-19.3809612898722	2.29172306603744e-34	4.03473682886511e-32	67.8184018186001
NCAPG	2.60871441079077	-0.746867763167517	19.3714354388746	2.37725154835922e-34	4.15156308707411e-32	67.781904587645
AQP1	-2.9253000500797	0.794173190562911	-19.3117833206794	2.99111329103341e-34	5.18180466538629e-32	67.5530997488637
CHEK1	1.65983644938032	-0.493186623502547	19.2667308667096	3.55876484160102e-34	6.11627401943414e-32	67.3800030080499
CADPS2	-1.35048225732272	0.124208478792795	-19.2571957338924	3.69219900909004e-34	6.29563539699566e-32	67.3433357649657
ABI3BP	-1.13787844565505	0.405879155642099	-19.245091586567	3.86887599234029e-34	6.54535231360383e-32	67.2967732131573
ARHGAP31	-1.40895486817687	0.453666706469259	-19.2192208302375	4.27561134274824e-34	7.17739252924133e-32	67.1971921443376
TNS4	1.28855889539923	-0.155316573819064	19.2103421882521	4.42492080922298e-34	7.37089693259413e-32	67.162997606942
COL7A1	2.23835032950899	-0.147918852338204	19.1772963774291	5.02835745593841e-34	8.31214356552262e-32	67.0356416665413
EPT1	1.60149780744309	-0.284642695671976	19.1725406323156	5.12178178713105e-34	8.40243822729718e-32	67.0173022659424
E2F7	1.59426214262882	-0.237129890030407	19.0967398612461	6.87087237809004e-34	1.11871234095895e-31	66.7246160091599
RPL39L	2.69138328776385	-0.510548157659413	19.0435062134557	8.44887022520551e-34	1.36537525915541e-31	66.5186408228748
GPRC5A	-2.08032775172357	0.496824087206766	-18.9999798358202	1.0007468741991e-33	1.60527211561344e-31	66.3499638271857
IRF6	2.22378884658634	-0.111846309700948	18.9820225435607	1.07321652368785e-33	1.70886057503385e-31	66.2803055465898
ECSCR	-2.00804753902229	0.659476198057936	-18.9687013821658	1.13037493092725e-33	1.78042394221216e-31	66.2286053743474
ESAM	-2.40761000192067	0.707171656533096	-18.9677429021378	1.13460403613612e-33	1.78042394221216e-31	66.2248846072783
RAD51	1.261058774886	-0.253984087650063	18.9548365558734	1.19312901288773e-33	1.85879199813552e-31	66.1747717284875
PERP	1.46645515081718	-0.070364606386211	18.944069820674	1.24427427358449e-33	1.92462567103373e-31	66.1329506686784
MCM10	1.45832945318138	-0.525349039140317	18.9095226718363	1.42379709857916e-33	2.18668979927176e-31	65.998662127424
KRT15	4.72735189931535	-0.067516317769607	18.9049727332397	1.44931114586985e-33	2.21019949745153e-31	65.9809649243615
RSRC1	1.4297257400512	-0.184655228338719	18.8921588250857	1.52367037099699e-33	2.3073483834923e-31	65.9311107348519
KCTD1	1.33567721712099	-0.0953434615675516	18.8139704331088	2.06856792952647e-33	3.11075267457609e-31	65.6264642340628
GPX2	3.70700419973067	-0.380503834154404	18.7868106051602	2.30074582415334e-33	3.43604488427866e-31	65.5204621854823
CAPNS2	3.17402748585493	0.124042557645192	18.7756583977852	2.40353221620416e-33	3.5649650782124e-31	65.4769095225712
MLPH	-2.9428643464197	0.297495193418388	-18.7700820536094	2.45665120991486e-33	3.61896475855145e-31	65.4551264137909
CEP55	3.55862169489111	-0.81581380114444	18.765884322745	2.49741722687504e-33	3.65169941990916e-31	65.4387260722138
LINC00261	-2.5090331172583	0.320355439322032	-18.7643387091829	2.5125985387507e-33	3.65169941990916e-31	65.4326868753526
UHRF1	3.13146244871381	-0.897750201770844	18.7320068320056	2.85239580588029e-33	4.11790874508918e-31	65.3062875042186
ABCA3	-2.96743468649808	0.877827789931564	-18.724211442757	2.94103265444888e-33	4.21775245907884e-31	65.2757923427173
FBXO32	1.48186633827787	-0.391712749083762	18.7222960557828	2.9632330780652e-33	4.22163238851986e-31	65.2682982819854
DSP	3.63209499622423	-0.812381337305665	18.7052630969208	3.16823728113414e-33	4.48419466163136e-31	65.2016356317799
RPS6KA2	-1.54558878359671	0.328909691508786	-18.6856479802966	3.42210254905101e-33	4.81205394153893e-31	65.124822009022
SPRR3	4.61203542154134	0.0219800550175585	18.680829085566	3.48754754164833e-33	4.84969453470513e-31	65.105943630272
TMEM243	-1.57049405734981	0.477424504694126	-18.6803835794615	3.4936612672085e-33	4.84969453470513e-31	65.1041981798426
TNNC1	-4.57820017734271	1.30447996146791	-18.6631899333401	3.73805253177262e-33	5.1558934761488e-31	65.0368160877445
EDNRB	-3.87899870513839	1.14492926077471	-18.6081922982065	4.64174072115648e-33	6.32682166550769e-31	64.8210305207703
AURKB	1.54015792258634	-0.465836939465392	18.6076787890577	4.65114249376825e-33	6.32682166550769e-31	64.8190139554603
LDB2	-1.40559217194235	0.428753123480351	-18.6064004132498	4.67463156998952e-33	6.32682166550769e-31	64.8139935926855
GPI	2.13819066126121	-0.334843476880288	18.5532571081322	5.76463152188111e-33	7.70574664236639e-31	64.605110519216
GINS2	1.17291987820102	-0.292334171825265	18.5482664177401	5.87932441015337e-33	7.81084479152584e-31	64.5854760549837
S1PR1	-2.27741214813249	0.630620231872917	-18.5223867607023	6.51202563781765e-33	8.59865336505738e-31	64.4836095709551
PTPRM	-1.99037162756488	0.489375820035619	-18.5117367025715	6.79193452107485e-33	8.91389951841672e-31	64.4416647455063
LPL	-3.49575642924859	0.779735557946109	-18.5056371097728	6.95767630134385e-33	9.07641447624103e-31	64.4176353121549
CSTA	1.89774600640308	0.871160513382393	18.4907969105736	7.37815323901444e-33	9.56729990364417e-31	64.3591525646982
MAMDC2	-5.30364360845459	1.67810947041179	-18.4885243930035	7.44476618740933e-33	9.59621498740173e-31	64.3501945028829
DLGAP5	4.0675346736105	-1.06984490233524	18.4821418583989	7.63511380149385e-33	9.78333664919227e-31	64.3250316400357
SPAG5	2.5280819702587	-0.690114268465949	18.4781948973811	7.75527194263824e-33	9.85757726178426e-31	64.3094683506501
ENPP4	-2.19887504379411	0.250610222749394	-18.477257291931	7.78409472068856e-33	9.85757726178426e-31	64.3057709835297
C16orf89	-3.48980596410303	1.02126512360051	-18.4123737339493	1.00649594486667e-32	1.26719009802835e-30	64.0496389868849
ANLN	3.44683203521081	-0.947912110621265	18.394304931035	1.08126441790464e-32	1.35345554738295e-30	63.9782166902487
ROR1	-1.74164854277997	0.397045774245332	-18.3792543507659	1.14780192320383e-32	1.42848566936661e-30	63.9186933503519
FOXA2	-1.83855260122929	0.282930304436636	-18.374141917434	1.17133044295759e-32	1.4494377566998e-30	63.8984677476104
CHRDL1	-3.79502079561083	1.16998653681454	-18.3685501086706	1.19762221746389e-32	1.47355165449889e-30	63.8763418794195
NAPSA	-3.70705315253985	1.21881870859111	-18.3611274001474	1.23344383476977e-32	1.50905233005307e-30	63.8469653409482
GMNN	2.18896500805268	-0.540943412294189	18.347248933084	1.30334394380221e-32	1.58561309567623e-30	63.7920204474451
TIMELESS	1.13048662298023	-0.30311961787817	18.3367876832024	1.35866078518513e-32	1.64367593872537e-30	63.7505882403157
ACSL5	-2.02782467598054	0.140980182966005	-18.3350407147519	1.36812631582315e-32	1.64593196495279e-30	63.7436679527867
S100A2	5.330097712669	-0.169817315000216	18.3077802492279	1.52474552727078e-32	1.82421902724026e-30	63.6356307555241
KIF15	2.39336631310676	-0.755597104719579	18.2860932337406	1.66216229138614e-32	1.97769914395422e-30	63.549614834783
EPN3	1.7761351082	-0.302897183281118	18.2712551314662	1.76331102339127e-32	2.08658471101301e-30	63.4907290698229
DAPL1	4.76201616702158	0.0959291412710842	18.2492005189504	1.92523595629435e-32	2.26581438225838e-30	63.4031527291822
KIF23	2.26322218626898	-0.517655829973934	18.2414606841945	1.98554763760696e-32	2.32416400499344e-30	63.3724041351594
VEPH1	-2.32107953342972	0.659922443565621	-18.2301557153542	2.07707953671799e-32	2.41823426707677e-30	63.3274784469573
FBXO45	1.80717303564675	-0.250985098173265	18.2221394558196	2.14455030811223e-32	2.48343512952783e-30	63.2956122065052
TCF21	-3.32565791812139	1.00861082268829	-18.208481253036	2.26463631765226e-32	2.59852478621952e-30	63.2412993591273
IFT57	-2.07870210604774	0.498526193346997	-18.2081165258372	2.26793435509346e-32	2.59852478621952e-30	63.2398486706201
COBL	-2.29787094716555	0.208634311162138	-18.1425257167821	2.94717337644599e-32	3.35900207720726e-30	62.9786895519831
SPC25	2.40457582669442	-0.616123365477055	18.1270391411714	3.13547287953208e-32	3.5549039375009e-30	62.9169479336672
SFTPC	-4.87260410428206	1.83719585490442	-18.101962722238	3.46644094478643e-32	3.90967597184116e-30	62.8169091485776
TEK	-1.50443433489899	0.453650984254696	-18.0985737386725	3.51379319650444e-32	3.94254879120744e-30	62.8033831608752
GTSE1	1.46149629789391	-0.346392975563601	18.0873433526484	3.67541862409002e-32	4.10263867549842e-30	62.7585504306799
HOXA1	2.11810114577465	-0.352152227790092	18.084173729151	3.72237651874732e-32	4.13374684684478e-30	62.745894105355
NTN4	-2.82353593368926	0.890197871666987	-18.0734790979725	3.88532535843148e-32	4.29268982840988e-30	62.7031809647064
PGM5	-1.0949483573391	0.257405026612444	-18.0653048049579	4.01470512457473e-32	4.41311875495765e-30	62.6705239726217
CCNA2	2.54117752775881	-0.65137516975193	18.0512667901256	4.24710891379326e-32	4.64500724889864e-30	62.6144211092743
NINJ2	-2.11824248934806	0.361484690742356	-18.0334151586873	4.56234361425567e-32	4.96470105360334e-30	62.5430409750776
ARNTL2	2.94032324471679	-0.339251731304424	18.0115933160604	4.97991069656718e-32	5.39199830670812e-30	62.4557308435252
CDCA7	2.20960316511988	-0.702697445867635	17.9861283338056	5.51616842178342e-32	5.89443073884302e-30	62.3537677955881
UNC13B	-1.9929169048951	0.320173096788197	-17.9857029796693	5.52560350951343e-32	5.89443073884302e-30	62.352063956252
ABCC5	2.05498783127386	-0.00895750450134476	17.9352311530631	6.7688977942252e-32	7.18531773205621e-30	62.1497257282662
PRDM16	-1.23302512424301	0.259742778710626	-17.909941405523	7.49433708774025e-32	7.8781490114085e-30	62.0482188461256
MARK1	1.71074954443473	-0.123251498427474	17.8807790576171	8.42873462935752e-32	8.81759654100179e-30	61.9310671620359
CD55	-2.21209030245069	0.412809306920046	-17.8786785385913	8.50040701659386e-32	8.84982278578558e-30	61.9226247232708
STX11	-2.32987223902886	0.754414903031145	-17.8610524427298	9.12655509877537e-32	9.45624644325267e-30	61.8517594887834
FNIP2	-1.2871601295672	0.282521222908215	-17.8449151816146	9.74050809797553e-32	1.00443191838886e-29	61.7868453493788
ATAD2	1.96216519217139	-0.692085098779386	17.8378382313964	1.00227268289833e-31	1.02863577953381e-29	61.7583669647283
MYBL2	1.98460791204857	-0.554141258175941	17.8364762354376	1.00779796217001e-31	1.02942758824489e-29	61.7528854183897
FOXE1	2.06763706994706	0.0626951489507525	17.8243502526457	1.05836339727168e-31	1.07600278722621e-29	61.7040722487534
CDKN3	3.60629790866249	-0.871296890333271	17.8194035576118	1.07971839878353e-31	1.09258420213352e-29	61.6841539321007
CCBE1	-1.78670044784842	0.445214811352209	-17.7838795229906	1.24638736997104e-31	1.25537295333595e-29	61.5410214825903
ITGA8	-1.49666733697639	0.459787656527327	-17.7823780479543	1.25397695258863e-31	1.25716994945865e-29	61.5349682346657
VSNL1	2.71355498017193	0.172741618019293	17.7629535207086	1.3564667285505e-31	1.35365377911342e-29	61.4566316505251
FRY	-1.78280051819495	0.430423422823565	-17.74492286206	1.45914622034425e-31	1.44944088997957e-29	61.3838732527139
CDCA4	1.87900511065878	-0.328641591944489	17.7308403510252	1.54476275994297e-31	1.52748116742306e-29	61.327017786455
TK1	2.42424528478919	-0.517834525373676	17.6918632207291	1.80907460074764e-31	1.78070502178137e-29	61.1695229440974
RAB11FIP2	-1.15428165746338	0.20766950342732	-17.690495867735	1.81913256045995e-31	1.7825029681792e-29	61.1639943586795
SCN7A	-2.63344074950119	0.734030094231139	-17.6752605632877	1.93508574985168e-31	1.88758026635307e-29	61.102377657364
PAFAH1B3	1.99852581472552	-0.743831069861789	17.6719411178992	1.96132180799848e-31	1.90459299337251e-29	61.0889487667545
PIGX	1.81717143455936	-0.112500016917691	17.6155540249608	2.46598964857363e-31	2.38397347499384e-29	60.8606183171007
CDK1	2.34725705490066	-0.588591221519135	17.6049303448586	2.57481655778537e-31	2.4781178915041e-29	60.8175539161219
BNC1	2.10300367912315	0.0547993580671962	17.5691330811025	2.97843596760268e-31	2.84132294618661e-29	60.6723389807973
ACTL6A	1.93845070786553	-0.349019051818694	17.5533883656869	3.17560308422816e-31	3.01612652583162e-29	60.6084171507854
HSD17B6	-4.06374007605617	1.21450374245778	-17.5281036761368	3.52014080874001e-31	3.32237169764705e-29	60.5056976643981
GPM6A	-2.99942057391489	0.852605293310256	-17.52659064623	3.54191396918192e-31	3.32237169764705e-29	60.4995483587769
CYB5A	-1.76781980085683	0.38771725454568	-17.52644149131	3.54406770794953e-31	3.32237169764705e-29	60.4989421426011
NUDT1	1.84346603501041	-0.269780722132755	17.5010254886502	3.93102473467084e-31	3.66923882022832e-29	60.3956012845178
CSE1L	1.07370276510431	-0.276468870935939	17.4880670907591	4.14442861583107e-31	3.85182839810394e-29	60.3428809041781
ZNF385B	-3.98321511466765	1.08391400464999	-17.465103364465	4.55169328884245e-31	4.21226146025142e-29	60.2494016717215
SYNE1	-1.95245658415131	0.519811804442022	-17.4600700031983	4.64621828646929e-31	4.28144072312734e-29	60.2289031665983
CASC5	1.16727135955093	-0.245148473032609	17.4460951428745	4.9191626438322e-31	4.5137486039062e-29	60.1719731350532
SHROOM3	-1.34577623768636	0.142352914724025	-17.4378605795059	5.08749990985829e-31	4.64851521299499e-29	60.1384158960681
NUSAP1	3.07952374191651	-0.815205198565559	17.423115598639	5.40356611779224e-31	4.91656404541139e-29	60.0783058889249
RAD51AP1	2.6721287932202	-0.689592406848829	17.4161071411156	5.5606611448499e-31	5.03833125906797e-29	60.0497251453263
SLC39A8	-1.60700133635793	0.427336085564489	-17.4124798107343	5.64376705439094e-31	5.09232398178482e-29	60.0349302876779
UNG	1.62605794524411	-0.345973644719981	17.4105197532141	5.68919367482792e-31	5.11201199287961e-29	60.0269350637876
MND1	1.85311414033458	-0.549263397161343	17.4015506912094	5.90180832161562e-31	5.28114294233828e-29	59.990343292821
WDHD1	1.13863165950987	-0.300957068542593	17.3994908356622	5.9517578170843e-31	5.28230445574507e-29	59.9819380855284
SH2B3	-1.46676848826159	0.44414344742592	-17.3994133392964	5.95364532013251e-31	5.28230445574507e-29	59.9816218522402
MIR210HG	1.3274904571862	-0.246967403833152	17.3984857183375	5.97628534591337e-31	5.28230445574507e-29	59.9778365230098
RACGAP1	2.27712308249719	-0.584031387209783	17.3805272227115	6.43209688651285e-31	5.66207553160308e-29	59.9045318071731
FAM189A2	-3.28901231457569	0.884488607670088	-17.3606028838328	6.97893001320939e-31	6.11857204194532e-29	59.8231543219215
KRT14	4.70314156316448	-0.095996581930393	17.350965581806	7.2600064995072e-31	6.33933228817857e-29	59.7837741717306
CYP2B7P	-2.93590271329167	0.651735031307205	-17.3478641210748	7.35286664413993e-31	6.38006718053921e-29	59.7710983822086
SULT1A2	-1.49846284895507	0.360722050455633	-17.3328592320003	7.81930949190664e-31	6.73745400027451e-29	59.7097553944237
SH3BP5	-1.49125592042946	0.368603275617823	-17.3099858428168	8.58838350440793e-31	7.35104524853572e-29	59.6161888192265
JAM2	-2.30445425617705	0.794073737193841	-17.3015024820311	8.89261830358717e-31	7.58148225843229e-29	59.5814694592719
LAMP3	-2.59175878875513	1.22571595764354	-17.2852095370424	9.50772149965299e-31	8.07410623823473e-29	59.5147623599251
BMP5	-2.26985943824089	0.430912746820088	-17.2824932611944	9.61436053641039e-31	8.13277255531121e-29	59.5036379821218
ECT2	1.49452612448032	-0.406320128717468	17.2801588858699	9.70696882081209e-31	8.17915991496832e-29	59.4940769029111
AOC3	-2.79768615138455	0.952955146484866	-17.2680828061831	1.02005936116447e-30	8.56177731240955e-29	59.4446048115965
TNS1	-1.40269231256205	0.431103957355916	-17.2602656494985	1.05335385513115e-30	8.80709564975487e-29	59.412570273425
WWC3	-1.29927561205114	0.450924785321983	-17.2562513939835	1.07087452114547e-30	8.9191491366943e-29	59.3961168926698
RILPL2	-1.18014428588688	0.503843993327153	-17.245792858025	1.11791360082647e-30	9.27525633176136e-29	59.3532403786879
PCAT19	-2.42044912389256	0.752947321675251	-17.2328426341977	1.17905529227066e-30	9.74520700538974e-29	59.3001293109392
CKAP2L	1.79630539092772	-0.626374764719475	17.2053803512586	1.32009631441577e-30	1.08694622390393e-28	59.1874305587539
ZIC2	2.14641506318654	-0.391204160966876	17.1936417058767	1.38545899310566e-30	1.13644373089784e-28	59.1392283654254
PLK1	1.66492518283764	-0.530327113508368	17.1694212380311	1.53081432332128e-30	1.25093525175556e-28	59.0397163409215
MRC1	-2.55481840320569	0.851844980876073	-17.1413863362789	1.7183651377168e-30	1.39367779240664e-28	58.9244382498078
CDKL2	-1.49343124429322	0.330757648853853	-17.1327988573023	1.78032341084134e-30	1.43854117394661e-28	58.8891067659881
GNA14	-1.48094144637265	0.268808449313887	-17.1300598265335	1.80055505636969e-30	1.44948028794371e-28	58.877835572115
CDCA2	1.8088218722816	-0.501033265226651	17.1291146784763	1.80758994458838e-30	1.44975408333561e-28	58.8739460357184
AQP4	-3.54372935489583	1.09479863068772	-17.0989245421798	2.04748309362652e-30	1.63609765285913e-28	58.7496451641475
TMEM14A	1.82888490088132	-0.309450475088475	17.0892963298418	2.13054600603835e-30	1.69621227061619e-28	58.7099785972892
PIP5K1B	-1.41979723854688	0.370327665747736	-17.0764969732991	2.24624772897382e-30	1.78177635790945e-28	58.6572290144985
MCM7	1.67976816043314	-0.549723040717301	17.0685680707916	2.32107692539387e-30	1.8344131685914e-28	58.6245413150085
ADAMTSL3	-1.45614680951779	0.372061201443471	-17.0653540221549	2.35212033538258e-30	1.85183529727949e-28	58.6112887734051
KDR	-2.35654453936908	0.431792470150564	-17.0645220337694	2.36022416092883e-30	1.85183529727949e-28	58.6078580050938
HELLS	1.43176171162571	-0.416847361119426	17.0589547673283	2.41517974205609e-30	1.88811253841966e-28	58.5848986620121
MIS18A	1.43998386494809	-0.360115359162294	17.0454782306631	2.55360712990756e-30	1.9891497265521e-28	58.5293050796674
MAD2L1	2.21744504905348	-0.704578576596753	17.037965217123	2.63422111330981e-30	2.04458989995426e-28	58.4983021610773
OBFC1	-1.08180240251599	0.284037630890169	-17.0239509878577	2.7915087694167e-30	2.15893294291852e-28	58.4404521732597
POLE2	1.97620458876522	-0.566668257925732	17.0030201296088	3.04422457008854e-30	2.34600295605933e-28	58.354003679697
CTSV	2.47371974863157	-0.385790264890294	17.0013011104639	3.06597695035411e-30	2.35438761914604e-28	58.3469012943355
ATP11B	1.72294421607393	-0.0397323740296892	16.9999146426229	3.08363527019529e-30	2.35958027477311e-28	58.341172617665
AK1	-1.42155367981465	0.355574769622485	-16.9914408779425	3.1938077790015e-30	2.43527843148864e-28	58.3061549227744
GINS3	1.56816338485837	-0.192726199523579	16.9901758751698	3.21059165828233e-30	2.43948639860014e-28	58.3009265270933
PTTG1	2.68607122884096	-0.596400063038078	16.9893301128264	3.22186264938347e-30	2.43949075777619e-28	58.2974307834382
LOC101928076	1.57703393145889	-0.358121270730093	16.9846878865977	3.28444058279381e-30	2.47820769409059e-28	58.2782416829277
PITX1	2.20504393698418	-0.17534187070464	16.9591472304336	3.65129508720338e-30	2.73594446759132e-28	58.1726172789143
BUB1B	3.31811146442012	-0.900635026010044	16.9547718055277	3.71816296772978e-30	2.77644203676511e-28	58.1545141154258
CADM1	-1.56258199207128	0.176211268951756	-16.9536976399103	3.73476676700824e-30	2.77925685015682e-28	58.1500694172209
PBK	3.78921696614935	-0.969735954704069	16.9304109257851	4.11366739904568e-30	3.05073518925802e-28	58.0536768209777
LPCAT1	-2.04957439334845	0.332058553262242	-16.9217587335283	4.26411758793238e-30	3.15151762343603e-28	58.0178443193275
RBMS3	-1.18847927725674	0.365114979809232	-16.8989418753429	4.68800452397388e-30	3.45301829818553e-28	57.9233035670006
SDPR	-3.36768206166536	1.12005177352348	-16.8966921615999	4.73203326405694e-30	3.4736332316323e-28	57.9139783388513
MMRN2	-1.5295329438259	0.498423778806375	-16.8923072895142	4.81904965889437e-30	3.52555812038371e-28	57.8958008514211
ITIH5	-2.17571965983265	0.656691234251122	-16.8716761304239	5.25061039329632e-30	3.82834909315932e-28	57.8102411750272
AGER	-4.52615320601429	1.5700941910322	-16.8639198590682	5.42274744345877e-30	3.94059046604361e-28	57.7780609017344
CYSTM1	-1.07929784746967	0.23800411971606	-16.8338559723936	6.14543948068137e-30	4.45081912890151e-28	57.6532546002351
STARD13	-1.02036397105029	0.30263720662415	-16.8235614639196	6.41459689825805e-30	4.63026986105927e-28	57.6104915578513
FOXD1	2.63506462007017	-0.235994767569739	16.8080065437976	6.84399579964963e-30	4.89533596738932e-28	57.5458510680942
ESPL1	1.55793417956512	-0.548335854192489	16.8078091397584	6.84962732911089e-30	4.89533596738932e-28	57.5450305298806
GRAMD2	-2.65494764258709	0.487031258354411	-16.799859816328	7.08032652213377e-30	5.0435681196318e-28	57.5119838589134
NKX2-1	-1.8818884746388	0.190910845631313	-16.7931986756478	7.27965869712587e-30	5.16855767495937e-28	57.4842861167719
EZH2	2.84868477903185	-0.663599429932149	16.7660921513332	8.15086002427683e-30	5.76819849103643e-28	57.3715153569481
TTLL12	1.51153467334784	-0.230375329493931	16.7630895538594	8.25360939170457e-30	5.82188636408347e-28	57.3590178894231
RAD54L	1.66310581194787	-0.467856524498725	16.7616475260776	8.30341860032876e-30	5.83800421396491e-28	57.353015441862
CYYR1	-2.03342300862731	0.572093217919656	-16.7313568964957	9.42261587138475e-30	6.60345458559342e-28	57.226868690136
CLDN18	-4.56070644669263	1.42324085727679	-16.7211823528547	9.83169754080492e-30	6.8679164595526e-28	57.1844698271262
AP000525.9	2.40920273948462	-0.537909172818172	16.7193008501764	9.9092835523176e-30	6.8998564413324e-28	57.176627860849
GPD1L	-1.96676027608258	0.482355760391855	-16.6766718351262	1.18423952264372e-29	8.21945732783649e-28	56.9988311077537
FEN1	1.83806390031617	-0.559206124513883	16.6688095788539	1.22384166933093e-29	8.4402201749558e-28	56.9660137229107
TLR3	-1.44777667915337	0.422945298139535	-16.6655235163625	1.24078635440662e-29	8.52991381100805e-28	56.9522952035304
KPNA2	1.85636028562248	-0.496514921095039	16.6565572075953	1.28823337482474e-29	8.82806763665498e-28	56.9148559535704
SLC35A1	-1.52346038552473	0.249048435306029	-16.6499129809345	1.32456792765747e-29	9.0484285405118e-28	56.8871059927138
BRIP1	1.43673384825166	-0.413092454349331	16.6463942174862	1.34422692865098e-29	9.15384721381666e-28	56.8724073911496
CYP4B1	-4.6414107286091	1.64012017281716	-16.6409026657172	1.37549666208783e-29	9.33742326567772e-28	56.8494648607807
HMGB3P1	1.87069433408335	-0.812088295955734	16.6400349056098	1.38050442770878e-29	9.34213230688549e-28	56.84583918923
GATA6	-1.16964341754062	0.377782090922575	-16.6067576602267	1.58705914129808e-29	1.0706469066919e-27	56.7067272165359
CBLC	1.14346958391394	-0.157929045760347	16.6034683927453	1.60909610116356e-29	1.0821421139968e-27	56.6929690439441
GNAQ	-1.05320327598652	0.267725465810668	-16.5790962021509	1.78227949074112e-29	1.19489976383897e-27	56.5909829567937
NCAPD2	1.89499829739369	-0.466967832583278	16.5772022337042	1.79649924080907e-29	1.20071577344816e-27	56.5830543932915
CD93	-2.01229949453129	0.629050757009999	-16.5738519708624	1.82193316524352e-29	1.21382609076646e-27	56.5690283342696
NCBP2	1.33087164197901	-0.17823562278809	16.5731477433856	1.8273253548366e-29	1.21382609076646e-27	56.5660798635831
SPNS2	-1.62574391310313	0.368092574119572	-16.5627790694407	1.90860354804503e-29	1.26393913862126e-27	56.5226607475454
SOX2	2.60106161541898	-0.161744818402216	16.5564447166202	1.96003940448843e-29	1.29404430805479e-27	56.4961286566413
RMI2	2.71437844220376	-0.654300868464737	16.5502118380476	2.01201414421065e-29	1.32432116391737e-27	56.4700165602581
RAI2	-2.05905979018251	0.728171735008271	-16.5289259592805	2.20020915078734e-29	1.44380391394848e-27	56.3808035488193
BRCA1	1.17570423027688	-0.331701754519283	16.5269520440607	2.2185353402797e-29	1.45143150434311e-27	56.3725275545283
IGSF10	-2.94671515620377	0.915625361868234	-16.5043730037237	2.43942961761215e-29	1.59114001112624e-27	56.2778251964145
RNASEH2A	2.12157904749639	-0.595217885186706	16.4975341179502	2.51061094713737e-29	1.63265105286065e-27	56.2491281879584
HPGD	-3.72650006303773	0.959311781609114	-16.4958915310594	2.52801684917857e-29	1.63904804996892e-27	56.2422347462438
TMEM40	1.49438955385024	0.0357824870156842	16.4735981218306	2.77663323373899e-29	1.78952359156601e-27	56.1486416976985
CENPE	2.27428241843049	-0.669615896988413	16.4727894833078	2.78610015369792e-29	1.79029670113734e-27	56.1452456383532
CHAF1A	1.00799119454255	-0.181857053935967	16.4705197636232	2.81284634169966e-29	1.80213572572503e-27	56.1357129905179
GCLC	2.01518242841279	-0.275636293629013	16.4678679619654	2.84442271985537e-29	1.81699038343563e-27	56.1245747881391
CDT1	1.73913099652285	-0.44804132591397	16.4665547424482	2.86019184135813e-29	1.82168983307678e-27	56.1190586164878
PEBP4	-3.91441927704855	1.44982327659455	-16.4468184832581	3.1080745309591e-29	1.97376404598004e-27	56.0361298357626
SHROOM4	-1.66003893264902	0.390821606874352	-16.4249581404394	3.40798447814368e-29	2.15789192614624e-27	55.9442174765173
CHEK2	1.49034382479714	-0.293712664845412	16.4211420162977	3.46325227842228e-29	2.18649353029838e-27	55.9281661835587
KAT2B	-1.54526519263268	0.451883796901895	-16.4203991488362	3.47411552691238e-29	2.18697592253743e-27	55.9250413337907
ANKRD29	-3.19132647460494	1.03338188909477	-16.4103047743262	3.62517708132345e-29	2.26887889294969e-27	55.8825726121831
C1orf116	-2.37980410716602	0.605710811254418	-16.4083993102507	3.65442599588166e-29	2.28059351414459e-27	55.8745545353578
EIF4E3	-1.24640451659257	0.23728365613996	-16.3914457970024	3.92535690625996e-29	2.44263229324883e-27	55.8031946181203
MGLL	-1.79413529431215	0.488894896523425	-16.3724115506826	4.25373170599276e-29	2.63938567602502e-27	55.7230325203228
GJB3	1.53139356532899	-0.160321730133758	16.3684228237054	4.32597706733922e-29	2.67654381123517e-27	55.7062282226252
KRT13	4.59366454982513	0.225327614744809	16.3602403401201	4.47807293917322e-29	2.76275411674633e-27	55.6717494433233
SASH1	-1.66251497939178	0.479902418192907	-16.3460714580864	4.75429490703996e-29	2.92483682420314e-27	55.6120252291972
FAM184A	-2.14900065712897	0.445401553366283	-16.343134880595	4.8136565416843e-29	2.95296692380095e-27	55.5996438323954
KIAA0101	2.52314398950782	-0.579063074451735	16.3350461862722	4.98105476026833e-29	3.04702657722064e-27	55.5655339973486
LY6K	1.53539010914792	-0.289507471999979	16.3295680647637	5.09774452599882e-29	3.10962416085928e-27	55.5424281080297
MYCT1	-1.467688671799	0.438680338595415	-16.2944947593576	5.9129610922064e-29	3.59677450707105e-27	55.3944027577606
UBL3	-1.44276504890489	0.253100530222283	-16.2764640066598	6.38193779337185e-29	3.87117263068536e-27	55.3182432003573
LOC101928100	2.18549320647457	-0.0584849439056368	16.2746427925277	6.43134290743081e-29	3.89024387319593e-27	55.3105483044298
SLC4A4	-1.17667244638463	0.188299396070945	-16.2557186828386	6.96807419007126e-29	4.20316564306388e-27	55.2305659418331
ARHGEF3	-1.46306407315101	0.420075064821746	-16.2547301397154	6.99732015642863e-29	4.20908244409617e-27	55.2263866194117
FAM107B	-1.27811803191775	0.125073408241186	-16.2296086232756	7.78350066283816e-29	4.66902235051968e-27	55.1201367418625
SLIT3	-1.23551851570215	0.394361412176635	-16.2255219300804	7.91955850975873e-29	4.7375149041112e-27	55.1028446592041
FAM107A	-4.06691323388141	1.22565405049431	-16.2212159923008	8.06550811916802e-29	4.81153108321166e-27	55.0846225618549
CD36	-1.99003121368847	0.676632738682985	-16.2046806356532	8.65159922643015e-29	5.14698849583365e-27	55.0146252156161
TENM4	2.10116745752808	-0.249092786149457	16.1808025418964	9.57449592031403e-29	5.6649100861858e-27	54.9134826579746
CENPN	1.3116652238244	-0.198702735513857	16.1676378024783	1.01250860044208e-28	5.97435251841235e-27	54.857688281541
DOCK4	-1.04922827426507	0.294081491382762	-16.1649532077404	1.02412205795918e-28	6.02645738182227e-27	54.8463077855325
TIE1	-1.21416606910785	0.374084487951864	-16.1512234774889	1.08564764521019e-28	6.37119234607771e-27	54.7880904348286
PTPRB	-2.18838270956688	0.613297636982205	-16.1448456251364	1.11548125484843e-28	6.52858015506561e-27	54.7610385754534
CCDC68	-2.67058124178263	0.523131395386134	-16.1158253926666	1.26200585331771e-28	7.35856780093713e-27	54.637882400908
SAPCD2	1.87407483216872	-0.485400278603797	16.1047300941234	1.32301930264066e-28	7.68096058945936e-27	54.5907675573383
HN1	1.42926316448511	-0.401187156416534	16.078671650066	1.47825903679804e-28	8.53645318449643e-27	54.4800513877519
TMPRSS2	-1.59471406395732	0.363028204787019	-16.0743579371494	1.50567275901155e-28	8.67163393521149e-27	54.4617150335745
CENPL	1.4289888885615	-0.374638098498265	16.0640597544378	1.57320610248777e-28	8.98885967001919e-27	54.4179307628295
FAM83D	3.07103477144668	-0.612217033093597	16.0437597886591	1.71539594194421e-28	9.7754997691584e-27	54.3315825598447
NDC80	3.28714514921232	-0.789771962546279	16.0428999728158	1.72169630880546e-28	9.78565185490349e-27	54.3279240687351
GGCT	1.67411025076954	-0.398542808659553	16.0373257097596	1.76311125715113e-28	9.99481001926903e-27	54.3042034430482
RAB17	-1.6329776267051	0.057475300232985	-16.0312729917101	1.80921798609952e-28	1.02027644502565e-26	54.2784422943033
SFTPD	-4.22427698544992	1.66328746376187	-16.0281436130871	1.83353032308007e-28	1.03130127652724e-26	54.2651214123826
EGLN3	2.84976569374803	-0.567856997731787	15.9978800571171	2.0863129653135e-28	1.17044319336435e-26	54.1362331893133
SLCO2A1	-2.90701520324497	0.746865630194935	-15.9748003631071	2.30244880714934e-28	1.28835992038292e-26	54.0378610939446
CAV1	-2.49713070115918	1.03169214872129	-15.9718189223669	2.33196699520703e-28	1.30151405363939e-26	54.0251483814733
BOLA3	1.38367035292808	-0.269853317668976	15.9588178408268	2.46520576566339e-28	1.37234012481853e-26	53.9696991114108
KIF11	2.69828972722653	-0.774140409357448	15.9581138225449	2.47263572818415e-28	1.37294683830328e-26	53.9666958737102
ERCC6L	1.34388135752995	-0.322733542653776	15.9550075263382	2.50568866961671e-28	1.3877413846688e-26	53.9534441158506
TMEM100	-5.62200686992231	1.72104548994634	-15.9524193862218	2.53356765422824e-28	1.39929304510634e-26	53.9424019173034
PLA2G1B	-3.70673928093588	1.12995144902274	-15.9518751487379	2.53946971473928e-28	1.39929304510634e-26	53.940079840144
KIF20A	2.85130215617547	-0.753401907483521	15.9511295301203	2.54757816501625e-28	1.40019810059459e-26	53.9368984762207
BLM	1.96341138655308	-0.45207690647801	15.9137050999457	2.9899046531388e-28	1.63500972888183e-26	53.7771264962586
FAM64A	1.80439293704767	-0.633107899656522	15.9078027432859	3.06640992299597e-28	1.67262233960901e-26	53.7519118390986
ARHGAP18	-1.50973575592698	0.46716451432962	-15.8943256379346	3.24857007584803e-28	1.76753228624344e-26	53.6943214022874
GAPDH	1.66080490759671	-0.439837588305351	15.8894809832313	3.31668178304187e-28	1.79556860029429e-26	53.6736135157196
SORBS1	-1.05599992635458	0.251390417508333	-15.887766445538	3.34112970140012e-28	1.80429335869874e-26	53.6662842132064
PAICS	1.55912648489207	-0.453942271551798	15.8840781008973	3.39433934518674e-28	1.82846812238853e-26	53.6505160088144
SULF1	3.00210075729346	-0.738444506988266	15.863172395464	3.71247135303773e-28	1.99487759677499e-26	53.5611081992458
SPRR2B	3.23827201221437	-0.0257507481436873	15.8476585517004	3.96781728881583e-28	2.12680899478482e-26	53.4947237058698
DNALI1	-1.99342950302032	0.179524654232072	-15.8340650000523	4.20605850349036e-28	2.24894313316256e-26	53.4365309221854
MYZAP	-3.0405586298933	0.901097879073544	-15.8283778366372	4.3099579682973e-28	2.29882117742557e-26	53.4121776682678
ALDH2	-1.77465148989885	0.479787039757999	-15.8181813709872	4.50275235985024e-28	2.39575190055422e-26	53.3685045738557
TMEM163	-2.00999524014961	0.346489856783626	-15.8077047021217	4.70989599630989e-28	2.49982347549242e-26	53.3236174743383
KIFC1	1.52191402623338	-0.446420509299666	15.793443120468	5.00738600798938e-28	2.64475473178073e-26	53.2624914274786
FHL1	-3.46611414113005	0.915094579433724	-15.7742225146352	5.43848298001368e-28	2.86545861148896e-26	53.1800695522797
DSCC1	1.06880388884481	-0.303433786715587	15.7579879579119	5.8316060493126e-28	3.06513177179282e-26	53.1104156826844
PHACTR1	-1.44197420876896	0.461573077319992	-15.7416530933585	6.25605402298842e-28	3.28026270866378e-26	53.0402974588091
CERS6	1.13056317225729	-0.292493576442593	15.7392442638235	6.32122495990199e-28	3.30642817648979e-26	53.0299545537011
MUC1	-2.44007625886381	0.46490496944837	-15.738373010929	6.34496468920421e-28	3.31084844204138e-26	53.0262134315074
GIMAP6	-2.28518316504208	0.676959019010633	-15.7364707813887	6.39710869272602e-28	3.33003338319668e-26	53.0180450033353
STXBP1	-1.67597256636421	0.161796612847443	-15.7349704431508	6.43854022674678e-28	3.34356327602402e-26	53.0116020241922
ANGPT1	-1.6543334012112	0.524356541660772	-15.7217936192722	6.81422193529404e-28	3.53019081360747e-26	52.9550037673011
INMT	-3.62244607455227	1.22378609856304	-15.6871034902817	7.9122752683867e-28	4.07953145087891e-26	52.8058936677129
KCNK3	-2.45890780802949	0.602083128141063	-15.6785609674802	8.20898839543488e-28	4.22246184568034e-26	52.7691514016535
HIGD1B	-2.27104031679024	0.636567924048279	-15.6731222389144	8.40370692682372e-28	4.31237614929781e-26	52.7457540219694
MRPL36	1.26035355576997	-0.276823972903818	15.6694038952632	8.53950197379829e-28	4.37170012393858e-26	52.7297555567028
PFN2	2.38815159305482	-0.596561724374686	15.6473056633563	9.3933711718366e-28	4.7974870925972e-26	52.6346397985956
NPR1	-1.4377215837786	0.396257588371433	-15.6329083502056	9.99542800644067e-28	5.09296455245818e-26	52.5726370269308
RBPMS	-1.01697632406102	0.273622951659483	-15.6298057137824	1.01301782191987e-27	5.14950726142603e-26	52.5592719024291
FAM105A	-1.39135055874273	0.154783018996224	-15.6263474987717	1.02825281745702e-27	5.21471071710346e-26	52.5443736178458
GPT2	1.92518491957424	-0.763104886387242	15.6113966958109	1.0968177339149e-27	5.54943645512318e-26	52.4799467487155
SNX25	-1.13795926624037	0.273013119677669	-15.6076142950763	1.11488190046688e-27	5.62768474466441e-26	52.463642893346
RHOBTB2	-1.43921442387318	0.211359209624115	-15.606161398635	1.12190007316357e-27	5.64994094985049e-26	52.4573797689947
DAAM2	-1.8035962114616	0.383536963035911	-15.5959877320793	1.17230593311458e-27	5.89008932287614e-26	52.413515744572
ORC1	1.20955952033664	-0.337378609242036	15.5929847679395	1.18761561994244e-27	5.95319820598459e-26	52.4005658675593
MYO5C	-1.9316515886388	0.334667506167886	-15.5592630359014	1.37400180357932e-27	6.87159562506011e-26	52.2550666092412
HSD17B11	-1.57629111573693	0.242984552816973	-15.5571704910592	1.3864941433101e-27	6.9180946252028e-26	52.2460331296845
CA4	-3.602953314051	1.08332297316213	-15.5517040223478	1.4196707983494e-27	7.06734968695547e-26	52.2224318504155
LIFR	-1.96719433831994	0.317970273153031	-15.549292722079	1.43455819851314e-27	7.12508206165183e-26	52.2120199408523
SLC26A9	-3.00316795149078	0.685882994576777	-15.5454200522357	1.4587977558473e-27	7.22889368486801e-26	52.1952963407425
SH3KBP1	-1.00945149695585	0.196497667008152	-15.5262576508544	1.58494489792079e-27	7.83606889599878e-26	52.1125180292493
GLIPR2	-1.94148573606985	0.615270600539806	-15.5100848381185	1.69992379914429e-27	8.38538721422997e-26	52.0426178924908
SRD5A1	1.89274387293116	-0.561185713093478	15.5028198711015	1.75427198269378e-27	8.6338090420986e-26	52.0112073238793
PAPSS2	-1.62091508230421	0.448557631227146	-15.4968265034746	1.80042210368158e-27	8.84084822113936e-26	51.9852895497644
MCM8	1.03340432525019	-0.24409182920239	15.4743607644355	1.9845610246494e-27	9.70105394780647e-26	51.8880978789452
SULT1A1	-1.04285946386441	0.2667857972378	-15.448382725763	2.22126654617325e-27	1.08336772651761e-25	51.7756313122805
GRHL3	2.13053425388249	0.0157736011192238	15.4446364482591	2.25767168258932e-27	1.09864899520161e-25	51.7594055065328
DPEP2	-2.03409080059256	0.722877679505477	-15.4387159932635	2.31643353634454e-27	1.12471677644711e-25	51.7337593125533
RP11-5C23.1	-1.52126145812431	0.397847689988406	-15.4330950881391	2.37364668693257e-27	1.14991765113031e-25	51.7094065905026
ARHGEF6	-1.42737322221976	0.5458477696503	-15.424845721676	2.46020032831485e-27	1.18653982426856e-25	51.6736587298482
ALOX5	-1.70678064134175	0.486851516625481	-15.4217568109767	2.49342122442469e-27	1.1998897025537e-25	51.660271001535
SGOL2	2.24691853637683	-0.561113134487326	15.415369063217	2.56356039554836e-27	1.23090688172061e-25	51.6325818581116
RECQL4	1.16283558408196	-0.331744062666047	15.3875376568543	2.89309220169828e-27	1.3830002566838e-25	51.5118799202304
LPIN2	-1.20303491146189	-0.0456101665262472	-15.3827067243328	2.95449123064197e-27	1.40824165834707e-25	51.4909186628372
P2RY14	-2.20363570584947	0.650077757438552	-15.3823636795794	2.95890073677173e-27	1.40824165834707e-25	51.4894300904603
CPM	-1.84212214243652	0.394913723641214	-15.3708769295164	3.11044005786267e-27	1.47711797046088e-25	51.4395770841608
ANXA11	-1.03795141636513	0.294586643443871	-15.3580255005654	3.28926499361809e-27	1.55862217585995e-25	51.3837814981465
MIR205HG	2.35732495404341	0.0672492337816541	15.3373214325347	3.59939002013131e-27	1.69814359228635e-25	51.2938490137561
SH2D3C	-1.23784241490267	0.348046688405992	-15.3149256294177	3.96810014922206e-27	1.85993958293082e-25	51.1965070343925
SLC9A3R1	1.9836429840232	-0.0221220768241778	15.2968928820721	4.29244814077473e-27	2.00762342307725e-25	51.1180826967467
AGTR1	-2.4847919614791	0.59088331698164	-15.281589562279	4.58856244017667e-27	2.14149395780228e-25	51.0514963772197
RAD54B	1.82273053465169	-0.521083277117684	15.2612046967078	5.01519966862356e-27	2.32060147059921e-25	50.9627537627185
LYPD3	3.03468861975378	-0.200157112211789	15.2598010636097	5.04600556096557e-27	2.32987740773368e-25	50.9566413138949
ARTN	1.90194722201169	-0.111975152400913	15.2328896387088	5.67489968841417e-27	2.61467984580019e-25	50.839401110414
FAR2	-1.36143136814197	0.238309713339068	-15.2275252962566	5.80939606841312e-27	2.67096543230331e-25	50.8160203100587
FGR	-2.21486468945549	0.728330678732971	-15.1993728212827	6.56968089819784e-27	3.01411948835751e-25	50.6932565887146
TNFSF13	-1.63694483785972	0.540208792264214	-15.1843113562104	7.0167803862975e-27	3.21243930793388e-25	50.627537443257
CTSH	-1.93036773391967	0.616101427834131	-15.1616722154878	7.74712602950972e-27	3.53187398250596e-25	50.5287001262561
ADRB2	-2.83722131571912	0.975460765754578	-15.1529714781914	8.04775900101482e-27	3.65354761356344e-25	50.4906975255404
CRTAC1	-1.2991822222219	0.372950756116217	-15.1454803242372	8.31599044931996e-27	3.76742203305489e-25	50.4579704421263
COLEC12	-2.0472982083807	0.73177753236701	-15.1416393677504	8.45699296003694e-27	3.8233023496785e-25	50.4411874709982
STARD8	-1.24914780358623	0.363010471043952	-15.1225918753324	9.19260758290391e-27	4.1472066084955e-25	50.3579324666291
BCL11A	2.72751252096666	-0.318286426256445	15.1129983785444	9.5871649816278e-27	4.31621741532536e-25	50.3159828128944
VWF	-1.16147755018825	0.413038793167775	-15.111912310405	9.63289316472053e-27	4.32780708468927e-25	50.311233014363
PAG1	-1.43580725453035	0.380496415411423	-15.1066698429906	9.85673037229668e-27	4.41920282012597e-25	50.2883035795291
SHMT2	1.71184064922455	-0.403382114333696	15.0830203353733	1.09333978012418e-26	4.89179192946057e-25	50.1848227463393
CCDC34	1.52411598595609	-0.385112711717053	15.0806100124469	1.10495720145076e-26	4.93357694792088e-25	50.1742721875506
PROS1	-1.55265271553985	0.60969970728936	-15.0710202877146	1.15242215244545e-26	5.13491804757328e-25	50.1322884489138
KLF2	-1.63961278800089	0.482531457146056	-15.0636488834172	1.19029814189754e-26	5.29279389379698e-25	50.1000086521765
ACVRL1	-1.95290914121697	0.618655370276094	-15.0547786800901	1.23754032997742e-26	5.49158521427479e-25	50.061156490057
FRMD3	-1.62003528499557	0.328492811916242	-15.0484421736733	1.27243969177927e-26	5.63490419743968e-25	50.0333960677972
AGR3	-3.7527200830395	1.12320054810075	-15.0379845643961	1.33221689111156e-26	5.88758301571852e-25	49.987569958309
ACADL	-3.19171192424586	1.0369109817669	-15.0374272959144	1.33548049701208e-26	5.88998577653697e-25	49.9851275768434
TMEM139	-1.9088229471686	0.405598044258166	-15.0259582062672	1.40446476639573e-26	6.16910436436094e-25	49.9348525104914
C1orf162	-2.2535271647286	0.73603371431089	-14.9886488941315	1.65468230428133e-26	7.23729184958574e-25	49.7711921233338
DENND3	-1.2331285168656	0.335977916125334	-14.9882378150313	1.65767571341239e-26	7.23729184958574e-25	49.7693879200641
OCLN	-1.90703854385147	0.228637769388671	-14.984788467269	1.68300899247791e-26	7.3331106100823e-25	49.7542480916765
FLRT3	-2.76118023374889	0.900518719760535	-14.9651390098736	1.83493731944362e-26	7.97902964910675e-25	49.6679745791422
FRMD6	1.777433838088	0.196535689702397	14.9600158287193	1.87677006671548e-26	8.12882797928736e-25	49.6454726459913
SESN3	1.14423821948038	0.0313184143955825	14.9593433277015	1.88233210104249e-26	8.13610811338825e-25	49.6425186569094
ADH7	3.09013371954605	0.218161651803226	14.9365490266451	2.08099796790617e-26	8.97639967329411e-25	49.5423603022163
EIF4EBP1	2.20806275918368	-0.460611072383605	14.9361095981913	2.08502841637818e-26	8.97639967329411e-25	49.5404288120247
PRKCQ	-1.4984726022914	0.369019813490831	-14.919731400975	2.24098810661682e-26	9.6096232571856e-25	49.4684219033261
CCDC69	-1.5851760485283	0.615564973568952	-14.9068363489817	2.37200108041973e-26	1.01513208293457e-24	49.4117051178507
TMPRSS11D	2.58954271466337	0.0589166418649456	14.8825685340072	2.63983557232714e-26	1.12752740273657e-24	49.3049108390308
ASF1B	1.86998250233702	-0.515451291298314	14.8781448400171	2.69184276551169e-26	1.14747746234558e-24	49.2854357768207
C5orf46	2.1684027960848	-0.492247264138092	14.8764246684682	2.71234332256694e-26	1.15394488507244e-24	49.2778621605105
TMEM117	2.10612599453061	-0.101209841468179	14.8637595352497	2.86820050820919e-26	1.21786043147588e-24	49.2220884313971
RASL12	-1.91125591059408	0.608331973784016	-14.8555769122161	2.97365791366497e-26	1.2601675561725e-24	49.1860438090694
RGCC	-1.89022786755773	0.507334333974603	-14.8431020442962	3.14199336593497e-26	1.32890363943988e-24	49.1310757196431
CACNA1D	-1.32532722435977	0.110809207787577	-14.8417373580142	3.16098087591369e-26	1.33432828202555e-24	49.1250613186209
GPX3	-3.12036762418765	0.799850576895018	-14.8394167580006	3.19353397277444e-26	1.34544704631188e-24	49.1148335136393
TPBG	1.25158205501893	-0.15566740767585	14.8388825844279	3.20107493898117e-26	1.34600539424539e-24	49.1124791039027
ACSS3	-1.58769392689941	0.346471759391792	-14.8378138365917	3.21621636463164e-26	1.34975126697865e-24	49.1077684117919
RAB27A	-1.24779675638679	0.267320354957839	-14.8340573342771	3.27001060786947e-26	1.36967272172947e-24	49.091209846568
CAT	-1.32103737472012	0.352037175739005	-14.8309921725727	3.31457486724352e-26	1.38565866313047e-24	49.0776973924938
TRIM59	2.39569104331512	-0.455447279563643	14.830332650658	3.32424325063445e-26	1.38702288232156e-24	49.0747898043542
MMP12	5.55244216684623	-1.34668181812248	14.8280910958485	3.35731639553694e-26	1.39812858741062e-24	49.0649072140803
KIAA0040	-1.40605707836727	0.381639960164514	-14.8157240581593	3.54583125021011e-26	1.47379991791363e-24	49.0103720576322
DBF4	1.83339567072454	-0.377168061075355	14.8109191838293	3.62191528449993e-26	1.50253976026525e-24	48.989178785885
RNASE4	-2.10900782986672	0.451508322555804	-14.7953759818139	3.87947648613086e-26	1.60631096189606e-24	48.9206014030554
CTB-167B5.2	-2.34426084827511	0.45932581334791	-14.793558782715	3.91076792828559e-26	1.61366206230776e-24	48.912581870847
KIF13B	-1.13863249323969	0.0924639108888866	-14.7934797933862	3.91213383842795e-26	1.61366206230776e-24	48.91223327153
KNOP1	1.10280924001374	-0.327576253215343	14.7755486047575	4.23496834047663e-26	1.73402202666641e-24	48.8330784859267
C1orf112	1.89527349909414	-0.508261268713517	14.775495544952	4.23596237407772e-26	1.73402202666641e-24	48.8328442014438
SLC34A2	-3.10459301965578	0.808677039401519	-14.7697899262528	4.3442343709482e-26	1.77498859062044e-24	48.8076491210121
MARVELD3	1.20066579698317	-0.285553754370297	14.7612612221857	4.51129399617353e-26	1.83693230106333e-24	48.7699802278599
ESRP1	1.7670609061061	-0.307205208511894	14.7611855274709	4.51280528360976e-26	1.83693230106333e-24	48.7696458651581
TMC5	-2.27239466467318	0.22429246076695	-14.7494642215793	4.7530837452177e-26	1.92749117046235e-24	48.7178613212448
MFAP4	-3.04373553366932	0.985163483338991	-14.7331438912687	5.10923797340221e-26	2.06804763203785e-24	48.6457300053539
BC022047	-1.71976994110609	0.384855681237277	-14.7309726311188	5.15860289000048e-26	2.08413331311493e-24	48.6361311535667
GRK5	-1.19843237114161	0.323988534561688	-14.7300687753217	5.17929382498484e-26	2.08859604804556e-24	48.632135155453
HS6ST2	2.29607787123147	-0.667357300688266	14.7280899272271	5.22488536799536e-26	2.10306491903233e-24	48.6233862018397
PARM1	-1.74255201404198	0.184665242783236	-14.7244101194346	5.31074261301934e-26	2.13365735222512e-24	48.6071156157479
CCNE1	1.19506879807435	-0.365198894264548	14.7224429969057	5.35722038490388e-26	2.14642784716911e-24	48.5984171270759
GDA	1.74857765748942	-0.04558743339375	14.7222268331437	5.36235264520199e-26	2.14642784716911e-24	48.5974612356849
SLC44A5	1.17773191475783	-0.327225895899937	14.7173547146037	5.47935041249285e-26	2.18921278934562e-24	48.5759148500476
PODXL	-1.80490433908937	0.358052665149185	-14.6897664062151	6.19200809192685e-26	2.4648517505639e-24	48.4538533313986
RP11-44F21.5	2.56504596647717	-0.29468013277484	14.6680647137676	6.81760599944021e-26	2.70890381500693e-24	48.3577704122493
GIMAP8	-1.55314502717909	0.48508819383433	-14.6641302619212	6.9376578621084e-26	2.75155642864391e-24	48.3403446388917
ERO1L	1.87239158895748	-0.480159045797506	14.6598167210263	7.0717230505005e-26	2.79449201931731e-24	48.321237676117
LMO7	-1.71368138437602	0.34020846252422	-14.6561375073742	7.18813162586249e-26	2.83531858575687e-24	48.3049386709512
RPP40	1.95343083380702	-0.379096277554097	14.6519008235751	7.32456908752192e-26	2.8838826107325e-24	48.2861679906339
PPAT	1.97360245248071	-0.622953819734887	14.6357670059715	7.86843235716614e-26	3.09239387830187e-24	48.2146666435628
PKIG	-1.44611719892987	0.249410342365559	-14.6269211702272	8.18368597258139e-26	3.20466039306058e-24	48.1754503260582
ASPA	-1.64888184442624	0.441766361546049	-14.6253513750926	8.24094501474263e-26	3.22125747823559e-24	48.1684899328003
F12	1.21534749348988	-0.248630467910277	14.6220704767746	8.36192249708724e-26	3.2626564265662e-24	48.1539416131478
SLC16A4	-1.66932249371687	0.268502905450469	-14.6200776392908	8.43627571253609e-26	3.28574731213973e-24	48.1451042284923
S100A4	-2.08798438145886	0.679524360863458	-14.6018367295572	9.1485312086466e-26	3.55675840795767e-24	48.064190847146
GOT2	1.00967974954897	-0.103766816140552	14.6008035919991	9.19063701079742e-26	3.56672481126914e-24	48.0596068099931
KNTC1	1.84818723635167	-0.584375999622903	14.5996838575432	9.23649232303055e-26	3.5781080725443e-24	48.0546383936052
ICAM2	-1.74838075026599	0.46211621882075	-14.5903768010709	9.62665419964736e-26	3.72259279809578e-24	48.0133357296829
LOC344887	4.15678612443047	-0.0689078216906633	14.5777677726696	1.01818301207733e-25	3.93025902433771e-24	47.9573626509703
PLA2G16	-1.04344668326763	0.209546135224707	-14.5691151350792	1.0581339775293e-25	4.07720485469696e-24	47.9189411875767
GLDN	-1.83525195813041	0.565815533734427	-14.5532274609832	1.13564394859054e-25	4.36809408645259e-24	47.8483690786208
MCEMP1	-4.52182545949834	1.58955030952608	-14.5394729112058	1.20734804447649e-25	4.63565991190396e-24	47.7872471576856
FOXF1	-2.72233812363964	0.973583935565726	-14.5187679273361	1.32397047402799e-25	5.07443904691612e-24	47.6951954217907
SPOCK2	-1.67508528373253	0.462937268654195	-14.5125282476932	1.36129114367524e-25	5.20826143397302e-24	47.6674442938985
GREM1	4.53049704871552	-1.27673521886357	14.5116753961867	1.36647377798011e-25	5.21886942895226e-24	47.6636508454726
MRGBP	1.10256597149277	-0.327862350327397	14.5111162967207	1.36988209955954e-25	5.22267550457074e-24	47.6611639456979
ABLIM3	-1.64864938472678	0.397852378603944	-14.5098856552965	1.37741436741157e-25	5.24216311534226e-24	47.6556898619691
PTGFRN	1.90919339799116	-0.213306289140399	14.502677384395	1.42237781110462e-25	5.40378798236326e-24	47.6236226317284
OLR1	-3.6065952596824	1.06339247833385	-14.5002139206016	1.43808053532894e-25	5.45387635596291e-24	47.6126620317409
FHDC1	-1.83057698022078	0.449032014510302	-14.4946869237264	1.47394860875743e-25	5.58013236409828e-24	47.5880682625635
CPAMD8	-1.55009268415799	0.434808953955365	-14.4897636358352	1.50665626443725e-25	5.69400373584443e-24	47.5661577011612
NR2F1	-1.63130371982523	0.552443012717928	-14.4867268389397	1.52719424849922e-25	5.76156645492172e-24	47.5526412856846
SERPINB13	1.91042591056273	0.138025721456591	14.4776267150611	1.59044121142988e-25	5.98973990148072e-24	47.512130981715
KRT19	1.4209561289414	0.101323166269935	14.4592131922467	1.72659606003154e-25	6.49122181944151e-24	47.4301299913603
AX748273	-2.53363416898326	0.699605922534887	-14.4527724160674	1.77694059751345e-25	6.66891657524327e-24	47.4014374882392
ADAMTS8	-2.73693639457356	0.870743451559894	-14.451910806349	1.78378647938156e-25	6.68302702612592e-24	47.3975987873157
E2F8	1.56354447408802	-0.816797124609657	14.4222202829794	2.03663188850068e-25	7.6171439629503e-24	47.2652642536441
NDRG1	1.66117972124782	0.037030375159922	14.416791067229	2.08662679429645e-25	7.79067297077407e-24	47.2410539068746
RRM2	3.8464973826639	-0.947039335458891	14.4115012788569	2.13652529701027e-25	7.96324531957959e-24	47.2174618505041
FAM162B	-2.42819533813728	0.702243634798307	-14.4105186163568	2.14592612040351e-25	7.984541260711e-24	47.2130788746207
SLC27A3	-1.64038829562159	0.547107115225571	-14.3993989063712	2.25524975842823e-25	8.37691827079989e-24	47.1634733670335
GGH	2.31569015101906	-0.571107999685441	14.3957961883812	2.29185845921508e-25	8.49832105039427e-24	47.1473982577702
HPCAL1	-1.5163832481014	0.242911611609246	-14.3923025982403	2.32792920771763e-25	8.60261211486778e-24	47.1318085619302
MYO19	1.14800110504174	-0.324557195215893	14.3910839611204	2.34064535168822e-25	8.63486798821267e-24	47.126370201468
FBP1	-3.10531849660507	0.862005962125084	-14.3514050009075	2.79518521062767e-25	1.02766953711617e-23	46.9491979449582
DUOX1	-1.20412760231611	0.517593106532288	-14.3503556186565	2.80834269723484e-25	1.03075696794272e-23	46.9445097068494
PSMG3	1.28222525579331	-0.285827456694084	14.3479222498307	2.83909332046547e-25	1.04028030210964e-23	46.9336378323808
MIF	1.90049653626701	-0.536090778085605	14.335593283651	3.00018050754707e-25	1.09639215422515e-23	46.8785430861321
FAT4	-1.85008567880257	0.540186986468973	-14.3354312551758	3.00235764237133e-25	1.09639215422515e-23	46.877818902874
EFNA3	1.06420421949286	-0.248212768386023	14.3217346687023	3.19226036278805e-25	1.16377774673696e-23	46.8165907595378
TRIP13	2.95948018369787	-0.810836470940231	14.3153919528802	3.2842513272341e-25	1.19530189060932e-23	46.7882290808303
SFTPB	-3.23062795980259	1.09655145708032	-14.3133539869627	3.31437128082955e-25	1.2042401021202e-23	46.7791152096676
RBPMS-AS1	-1.74947553843321	0.400392850188559	-14.3087644729842	3.38322322335197e-25	1.22719763654417e-23	46.7585888644368
FBLN5	-2.66040035598131	0.709659287872199	-14.3045208195819	3.44816640810444e-25	1.2486629359114e-23	46.7396070924491
CENPA	1.2119427714254	-0.348485640058326	14.2822975566048	3.80931641223367e-25	1.37714101681002e-23	46.6401673281332
RP11-747H7.3	-2.08246908130299	0.349145337829815	-14.2772534418699	3.89645178915986e-25	1.40629439157095e-23	46.6175887198329
SRPK1	1.05226471923808	-0.376586302043469	14.2689959962544	4.04344621752994e-25	1.45691893245609e-23	46.5806198747563
KCTD12	-1.16569360020548	0.278780377008972	-14.2678653140332	4.06400363666801e-25	1.4618936669775e-23	46.5755571337044
TPI1	1.16119445448616	-0.248367406824805	14.266621450083	4.08674034333052e-25	1.46763452959905e-23	46.569987431991
BORA	1.93029724694333	-0.390611319101303	14.2610232118983	4.1906656472445e-25	1.50246464554768e-23	46.5449176542519
TENC1	-1.71414450016363	0.448473753197986	-14.2486877024846	4.42914292374976e-25	1.58534033080663e-23	46.4896639842458
CPED1	-1.49852989039552	0.42904019935788	-14.2469408687562	4.46399991257675e-25	1.5951801667797e-23	46.4818380183343
MRPS17	1.64942963895439	-0.357160185515071	14.2416019799791	4.57225419446219e-25	1.63117239837032e-23	46.457917055012
GPC1	1.66393043464237	-0.0401772491661859	14.2411434555594	4.58167374412741e-25	1.63184448896512e-23	46.4558624699177
FCN3	-4.99471155272911	1.65613547397343	-14.2333600029038	4.74458226004944e-25	1.68709242760871e-23	46.4209820193474
SPP1	3.12907545693726	-0.866763721368659	14.2319633782295	4.77442452105189e-25	1.69492070497342e-23	46.4147224694573
C10orf32	-1.16140041963712	0.206980410175314	-14.2292984422725	4.83189223785089e-25	1.71251434387334e-23	46.4027778071545
CCM2L	-1.01726923751485	0.247812726068482	-14.2222173244305	4.98799620880501e-25	1.76495192649792e-23	46.3710349669112
COL6A6	-2.44255295874946	0.782647538482316	-14.2000464430549	5.51034061171177e-25	1.94659748689426e-23	46.2716095493012
AHCYL2	-1.47022962564775	0.204958320718468	-14.1956914933376	5.61923720431572e-25	1.98183357751559e-23	46.2520728112962
NUP155	1.58584052121538	-0.474964297577383	14.1947854537324	5.64216360339016e-25	1.98668378587665e-23	46.248007940969
TPD52L1	1.78748622174694	0.0717020469194816	14.1927138053865	5.69493870707294e-25	2.00201132632572e-23	46.2387132946125
ZBTB20	-1.11123320606478	0.202240538102474	-14.1844341282493	5.91086862323303e-25	2.07119514621539e-23	46.201560591194
SLC46A2	-2.93433019882574	0.934938693712019	-14.1659893600072	6.42198160622194e-25	2.24580118723904e-23	46.1187653324594
ALG3	1.46929868711046	-0.220546899631048	14.1657150691373	6.42990873280169e-25	2.24580118723904e-23	46.1175337818608
HOXA10	1.49829747431987	-0.332420660592991	14.1342429147685	7.40803341570362e-25	2.57911517069231e-23	45.9761657012936
LOC286189	-2.47904642043354	0.733551128593729	-14.1338487367345	7.42118917371274e-25	2.57954817908105e-23	45.9743943619477
XPO5	1.0535751427587	-0.368819253030881	14.123520900506	7.77438477140579e-25	2.6979856125768e-23	45.9279769758096
OCIAD2	1.60831033436109	-0.568738014363148	14.1165572862944	8.02202679532232e-25	2.77947184404328e-23	45.8966725350611
PLAC9	-1.48393556566145	0.457822288164353	-14.0818969340657	9.37785429243442e-25	3.24404847767839e-23	45.7407731751549
RP11-391M1.4	-1.39996116410463	0.192790062484678	-14.0649531873502	1.01223115021893e-24	3.49599131706394e-23	45.6645094700454
TPPP3	-2.77459656851653	0.791007045829097	-14.0481481890363	1.0919403492292e-24	3.75929543124932e-23	45.5888364981044
LMO3	-1.85939958221875	0.338945129380839	-14.0443929271725	1.11059847078416e-24	3.8174618864811e-23	45.5719219460228
NCAPG2	1.79501098109768	-0.601490584637556	14.0411964690399	1.12673261969101e-24	3.86678207280646e-23	45.5575230515789
LRRFIP1	-1.14549829183561	0.294587922798411	-14.0301469998271	1.18434309278611e-24	4.05165081742231e-23	45.5077398107419
HOXB7	1.69244065048681	-0.401002371452522	14.0295571818939	1.18750032217868e-24	4.05604408151094e-23	45.5050819857961
UGT8	2.27101732149975	-0.606183208045422	14.0265666592907	1.20363901124012e-24	4.1046933525047e-23	45.4916055209529
AMICA1	-1.89749471957398	0.673171997172889	-14.0155169168979	1.26520761730573e-24	4.30787279131376e-23	45.4418018481389
TMTC3	1.17957768913516	0.00547142172308389	14.0043206343845	1.3308254209199e-24	4.524179668763e-23	45.3913229081645
NMU	2.6412209672651	-0.917257096735981	14.0028274486481	1.3398314391185e-24	4.54765671067574e-23	45.3845896900207
SERPINA1	-1.80099649253504	0.41251572903433	-13.9993003891718	1.36134876653945e-24	4.61345970882815e-23	45.3686840813553
SLFN11	-1.52424611853414	0.245897560884567	-13.9988351863276	1.36421262867483e-24	4.61368884716571e-23	45.3665860950161
CDC25A	1.11199177211308	-0.283654192196523	13.9929646153401	1.4008778479978e-24	4.72523517108914e-23	45.3401086065675
IL20RB	2.66782250784873	-0.0879630484086608	13.9879775034069	1.43280304628909e-24	4.82540434951636e-23	45.3176124936876
SIAH2	1.32873803306732	-0.0771728470832288	13.9874399695443	1.43628748843476e-24	4.82962819286564e-23	45.315187583318
LSG1	1.37124029459068	-0.0673118429906285	13.963397583362	1.60117374346936e-24	5.359106246496e-23	45.2066931572977
HRASLS	2.06600275767182	-0.292360386702822	13.9490010659213	1.70889023803401e-24	5.71080526305963e-23	45.1416942693369
FAM83C	1.52243828209137	0.113816274505184	13.9481806800456	1.71524349648844e-24	5.72320460962361e-23	45.1379895690269
HMGA1	1.36233962329799	-0.316722792366766	13.9350724926898	1.82003999115114e-24	6.02644740189264e-23	45.078784814516
MARCO	-3.22183206419647	1.12024941208953	-13.9321726957519	1.84407968144099e-24	6.09672450406176e-23	45.0656847838912
WFS1	-1.63278805670691	0.408686202832201	-13.9259763667357	1.89652383450365e-24	6.26055238356349e-23	45.0376891220669
ROBO4	-1.64767814696598	0.537826771042245	-13.9152869657924	1.99054726687886e-24	6.56092862469736e-23	44.9893826573088
ST3GAL5	-1.56307482415998	0.233221410747032	-13.9140124628574	2.00206612818246e-24	6.58886656622965e-23	44.9836221539847
CABYR	2.18759608540066	-0.545137472645638	13.8931161292104	2.20077972177708e-24	7.20996745462671e-23	44.8891475647824
UBE2S	2.579801470971	-0.703829992164157	13.8909120663275	2.22286326890846e-24	7.27131481695056e-23	44.8791797638303
TMEM133	-1.78084556734578	0.252777942313632	-13.8891086418748	2.2410983201126e-24	7.31990710739643e-23	44.8710234121564
BTBD11	1.61278939093694	-0.175855735756536	13.874736972415	2.39189711190724e-24	7.80068252384808e-23	44.8060109787206
TPK1	-1.4367734843594	0.514291468636392	-13.8727890347465	2.41310708796877e-24	7.84725315461995e-23	44.7971973201719
KCNJ15	-1.66627836874654	0.724025415149812	-13.8727600208697	2.41342442898956e-24	7.84725315461995e-23	44.7970660403248
ZWILCH	1.80949762903542	-0.427089925136427	13.866786861015	2.47965816615871e-24	8.05052437603703e-23	44.7700370245128
HMMR	2.51369365586693	-0.760394140929731	13.8598941455952	2.55836394100027e-24	8.29361843448516e-23	44.7388417472885
RGN	-1.88180134089447	0.415962025166653	-13.8464623456744	2.71903044552449e-24	8.8012861431738e-23	44.6780356695341
SNX30	-1.79379835178748	0.507487997269962	-13.8399465346337	2.80058792657524e-24	9.02481124255757e-23	44.6485308269693
GNG11	-2.33541133547969	0.609073756468994	-13.8309894383811	2.91673408999138e-24	9.371198326226e-23	44.607963267465
SPARCL1	-1.56290042802867	0.656776105386643	-13.826526665123	2.97639861710787e-24	9.5346023747738e-23	44.5877474313917
ALOX5AP	-2.52131239889604	0.654076965231571	-13.8194851387546	3.07304594253896e-24	9.82966172609766e-23	44.5558454136697
PGM5-AS1	-1.77802941417908	0.480034275371635	-13.8190289230792	3.07941544392141e-24	9.83550758674308e-23	44.5537783039228
RHOV	2.33076886378659	-0.273774599157891	13.8089277910646	3.22389563980379e-24	1.02516094096844e-22	44.5080039243808
STEAP4	-3.05890510440517	0.702818792894391	-13.8023543149174	3.32156126811523e-24	1.05466875749319e-22	44.4782091038266
FSCN1	1.84465305673937	-0.254210124560403	13.7963927606471	3.41270616488944e-24	1.08202272328962e-22	44.451183510542
MBIP	-1.65775734072308	0.218446143475314	-13.7943336998508	3.44476767761275e-24	1.09059128740795e-22	44.4418481799256
LRRC36	-2.529436795552	0.792658908431982	-13.7937848398878	3.45336496181999e-24	1.09171705471842e-22	44.4393596856429
SMAD9	-1.29074713044509	0.0405410698377299	-13.7848937921864	3.5956781779224e-24	1.13175015905392e-22	44.3990433804958
HAGLROS	1.26139424738219	-0.186453478462739	13.7842669351019	3.60593167744555e-24	1.1333301955745e-22	44.3962005600948
C4BPA	-3.72589878150816	1.39491831919406	-13.7769988913813	3.72698399297176e-24	1.16967881692469e-22	44.3632363679823
DTL	2.83980627795357	-0.626456418473223	13.7640073870367	3.95363672233394e-24	1.23544016193566e-22	44.3042981198253
ITGA1	-1.91191379203396	0.544062090388064	-13.7502792790923	4.20822543457586e-24	1.3093264624388e-22	44.2419968153251
SDC1	1.45081782059233	0.0157927333526965	13.7260213138186	4.69907878348526e-24	1.45995051730808e-22	44.1318551126599
FXYD1	-2.20588370282079	0.623877320939681	-13.7196385675192	4.83754152444223e-24	1.50081607036958e-22	44.1028633334852
CTC-428G20.3	-1.38762495352907	0.237841534651839	-13.707682505826	5.10804601340555e-24	1.58247119342342e-22	44.0485436862517
FGD5	-1.5371776876794	0.434852749555762	-13.7033195212555	5.21050296101555e-24	1.61190630886845e-22	44.0287173385923
CNRIP1	-1.37310970600274	0.490874702216583	-13.6975611927217	5.34889790779755e-24	1.65000547283983e-22	44.0025468756482
TLE2	-1.38785924403638	0.110433807569941	-13.6963488945047	5.37850193350096e-24	1.6567775159312e-22	43.9970367318697
PNMA2	-1.08943167221434	0.0440974774671753	-13.6850706998835	5.66193290893861e-24	1.73667361392444e-22	43.9457668888047
PRICKLE2	-1.79284880618624	0.557830265792489	-13.683089469512	5.71325221064371e-24	1.74993602010593e-22	43.9367588443952
HPGDS	-2.42339743919812	0.82816981052964	-13.6823539770674	5.73242231325823e-24	1.75332775697185e-22	43.9334146714062
SOX15	1.24638573036626	-0.00287743356303651	13.6813458059668	5.75880474055464e-24	1.75891278782385e-22	43.9288305683273
COL10A1	3.29457984951305	-0.920523027396147	13.6791742195425	5.81604761763261e-24	1.77389452337795e-22	43.9189560760745
MPP6	1.14541132952812	-0.280948041016388	13.6763848369039	5.89041590211628e-24	1.7940500191326e-22	43.9062715839136
ZNF106	-1.09368061134356	0.349590640587953	-13.6757436401157	5.90764570921643e-24	1.79677061563317e-22	43.9033556664442
BDH2	-1.27445414181402	0.335186326047408	-13.6727822622548	5.98788175979441e-24	1.81353258053634e-22	43.8898878386046
TMEM79	1.54015336464127	-0.223681427658264	13.6699570123403	6.06545082014775e-24	1.83446002109357e-22	43.8770381541446
LMNB2	1.60704467925105	-0.284356508093604	13.6682795080555	6.11198507022231e-24	1.84595588139002e-22	43.8694081633112
FANCE	1.2932386204635	-0.0354456599384476	13.6622204277721	6.28307551810908e-24	1.8923504915807e-22	43.8418462315086
NEBL	-1.32722821213112	0.286946441034755	-13.6601977315739	6.34125615808846e-24	1.9072208625473e-22	43.832644319943
PDCD2L	1.42100983324148	-0.399116488735893	13.656612771238	6.44570786387722e-24	1.93594734802027e-22	43.8163339962329
KL	-2.20516154965664	0.536246513981529	-13.655031053498	6.49234133565669e-24	1.94725279257127e-22	43.809137259646
COA6	1.54844782178329	-0.300648381122115	13.6494517848791	6.65955957833983e-24	1.99464402031741e-22	43.7837495669196
HIST1H2AE	1.75493249566543	-0.420770723993457	13.6429388133717	6.86024952387349e-24	2.05191579336299e-22	43.7541086567696
MRPL13	1.20296998511047	-0.354089089132016	13.6406363122299	6.93264434641298e-24	2.07070914926308e-22	43.7436286735874
LRCH2	-1.53401565395156	0.329784624654083	-13.6393906473542	6.97213003773081e-24	2.07963465519367e-22	43.7379586950746
CLIC2	-1.73202854681702	0.485285324482497	-13.6189408816039	7.65366488666183e-24	2.2766499055036e-22	43.6448506025563
FAXDC2	-1.37685742888321	0.125215868693471	-13.6174925121605	7.70440242190358e-24	2.28859855207575e-22	43.638254333935
ITM2A	-1.84307194579985	0.49334359333095	-13.6055477446442	8.13594468286236e-24	2.41347783708746e-22	43.5838454384155
FBL	1.37560723558097	-0.209853451793311	13.6018817314934	8.27320463881454e-24	2.45083784478152e-22	43.5671433214996
MMP28	-1.49984426167247	0.47448868372962	-13.5821742549751	9.05199060120994e-24	2.66664247931644e-22	43.4773309741061
PTS	1.31401714121658	-0.318098953835633	13.5819017779586	9.06325959259708e-24	2.66664247931644e-22	43.4760889105897
RASSF2	-1.59121775774384	0.471812560945575	-13.570696022811	9.53912993199293e-24	2.80284747187662e-22	43.4250010701826
ZBED3	-1.19215078307752	0.178348697365684	-13.5692139981031	9.6039198836907e-24	2.81676791436668e-22	43.4182433393278
CBX7	-1.48531712284675	0.495432367345227	-13.569018002907	9.61252130555059e-24	2.81676791436668e-22	43.4173496223701
ULBP2	1.70474751058745	0.0860201071072673	13.5666023904728	9.71917081103302e-24	2.84417086368811e-22	43.4063343300305
SAP18	-1.00279654357662	0.223475495599185	-13.5459218349732	1.06823188439187e-23	3.12076200531638e-22	43.3120028974284
C1orf131	1.19141937133858	-0.216931557890601	13.5456997333674	1.06931674345174e-23	3.12076200531638e-22	43.3109895477049
ERG	-1.26311317715029	0.417583973028059	-13.5445809356759	1.07479839802306e-23	3.13253826503221e-22	43.3058848916393
SKP2	1.05180402482215	-0.245604771365325	13.5264183069013	1.16784650202117e-23	3.39915537651457e-22	43.2229956653524
PPP1R14A	-2.72452230572608	0.779445281614806	-13.5209594277779	1.19736517602358e-23	3.48039501836116e-22	43.19807551356
PRR11	1.23327031223073	-0.2577956570966	13.5190483589177	1.20787554547806e-23	3.50623926773826e-22	43.1893505548267
HIST1H2BH	1.74800397549919	-0.52222119753603	13.500865991656	1.31263252603937e-23	3.80014135713669e-22	43.1063184631429
FAM220A	1.24770459166761	-0.183474635755827	13.4993880018336	1.32153918814523e-23	3.82081857400335e-22	43.0995673861562
PON3	-2.31838848593173	0.0137040658451714	-13.4943596062255	1.35229885751783e-23	3.90453756793982e-22	43.0765971150491
KLHL13	2.65638127560856	0.164533792247133	13.4936199019209	1.35688411292664e-23	3.91255998208075e-22	43.07321782161
LRRN4	-1.9981420260454	0.45827758523996	-13.4845059980202	1.41467866457745e-23	4.06297963944624e-22	43.0315764276188
KIAA1462	-2.04549428600855	0.646670414093332	-13.4813332007364	1.43537410275915e-23	4.11695711195356e-22	43.0170777211661
LEPREL4	1.66863297368327	-0.538265294903094	13.4791089280953	1.45006377662753e-23	4.15358876757528e-22	43.0069128008856
EFNA4	1.29442104283234	-0.471878827850808	13.4648009689204	1.54823930384021e-23	4.42310318267278e-22	42.9415120875178
PTDSS1	1.12494107481844	-0.0287027694958751	13.4614922098129	1.57187824436179e-23	4.47881886600718e-22	42.9263846794899
PCNA	1.52405969310137	-0.411361636913155	13.446753808367	1.68166223364447e-23	4.76654393580773e-22	42.8589867567862
MRPL3	1.19276206663351	-0.335031995733041	13.4356092251217	1.76976813751409e-23	5.00317611199316e-22	42.808006907088
PKMYT1	1.07709793988609	-0.27095814929745	13.4301794668361	1.81436118405869e-23	5.12255429475761e-22	42.7831639185286
COL4A4	-1.3437590922878	0.246390293727926	-13.4291078175393	1.8232949322882e-23	5.14107444774752e-22	42.7782603667812
CCDC85A	-1.17663929963487	0.326771516655165	-13.4176602733469	1.92153116379017e-23	5.41102176227257e-22	42.7258717119718
CXCL16	-1.5244411909525	0.441486919160256	-13.4033741494643	2.05162598581611e-23	5.76924366190013e-22	42.6604718916091
C1orf106	1.84217370108401	-0.310756627471509	13.403114652165	2.05406920495267e-23	5.76924366190013e-22	42.6592837383629
FAM13B	-1.32864624221967	0.319131307405142	-13.4005869237276	2.07802183761023e-23	5.82895892402195e-22	42.6477097013898
CRY2	-1.19278476084367	0.250967197817705	-13.3990136379362	2.09307179988582e-23	5.86357953771376e-22	42.6405055323587
SELP	-1.86907724950397	0.628598974271816	-13.3979473217004	2.10333437884223e-23	5.88471653408636e-22	42.6356226491329
CLEC1A	-1.68585920431761	0.454417621056501	-13.3971592015282	2.11095200681453e-23	5.89840847839594e-22	42.6320136014158
KIF18A	1.43643970747592	-0.361894982267872	13.3944170385359	2.13767336781795e-23	5.96537587372393e-22	42.6194558402034
SDR16C5	-2.54458547591058	0.577804137779083	-13.3927709212257	2.15387724656191e-23	6.00285865821084e-22	42.6119170254954
CENPM	1.92241399880557	-0.398764112740893	13.3842710529006	2.2395335136678e-23	6.23356018489411e-22	42.5729848743943
ASUN	1.36359653855455	-0.271588467214068	13.3837817184735	2.24456769805021e-23	6.23955243918836e-22	42.5707433177518
SH3BGRL2	-1.74224921069473	0.147220646594795	-13.3810743347876	2.27262708678685e-23	6.30945379030374e-22	42.5583407752582
EFEMP1	-1.34832935827708	0.533337741087883	-13.3729992438869	2.35842968738881e-23	6.53928231503262e-22	42.5213438572872
PARP8	-1.36066688821964	0.274492012258926	-13.3714407964692	2.37536032168002e-23	6.57780406214588e-22	42.5142028189363
WDYHV1	1.26406257509095	-0.352138990830052	13.3704717457592	2.38594943556307e-23	6.59868902006619e-22	42.5097623471755
WASF3	-2.19097111956974	0.345136444141184	-13.3667376397081	2.42719884011293e-23	6.70420802074559e-22	42.4926506069738
FHL5	-1.47836158405645	0.401038482491019	-13.3617631934184	2.48326582787164e-23	6.84161851177614e-22	42.4698525202557
CENPU	1.8239687606253	-0.417468834608386	13.3592910003818	2.5116124285071e-23	6.9109233976266e-22	42.4585213319913
TGFBR3	-2.26983113100116	0.998126068387068	-13.3554928848217	2.55579743169368e-23	7.01735488349506e-22	42.4411115060967
TFPI	-1.53522203622372	0.444360666980923	-13.3552004822545	2.55923129197519e-23	7.01735488349506e-22	42.4397711226
MEIS3P1	-1.20171043015332	0.199099226273781	-13.354974100836	2.56189301118443e-23	7.01735488349506e-22	42.4387333757804
EFS	1.41276438390436	0.118297356607149	13.3548583928255	2.56325454298988e-23	7.01735488349506e-22	42.4382029606917
HHIP	-2.91528209162542	0.898430683478916	-13.3535447560897	2.57876316211673e-23	7.05089851965123e-22	42.4321810364621
XXYLT1	1.48924664996885	-0.0640311712073997	13.3466791218536	2.66136614342e-23	7.26757677626232e-22	42.4007047201753
DAPK2	-1.61625250471607	0.442624412808551	-13.3403988769376	2.73925384508786e-23	7.46962950330987e-22	42.3719075865628
CITED2	-1.27411689543513	0.246645165252223	-13.336769872369	2.78530135289571e-23	7.57734934635133e-22	42.355265318965
MS4A7	-2.14298072462797	0.744178253496293	-13.3082319935523	3.17561579923352e-23	8.61753886370951e-22	42.2243422505331
TRAK2	-1.02600057328271	0.176389078943025	-13.3070076663969	3.193539894309e-23	8.65533246699141e-22	42.2187233863012
CCT6A	1.12600864388907	-0.236906910539005	13.3036583354662	3.24309536033454e-23	8.77865375350555e-22	42.2033512884081
SLIT2	-2.15257340099035	0.862237637550613	-13.2949216408416	3.37602942572311e-23	9.10434834545876e-22	42.1632474736494
EMP2	-1.93482410008589	0.749325475935688	-13.2752168858283	3.69631248200819e-23	9.9556774624238e-22	42.0727662097357
COX7A1	-1.67990638655899	0.606226093940029	-13.2729375780016	3.73527915806839e-23	1.00481329401206e-21	42.062297198461
LYSMD3	-1.05695298178307	0.210607130410166	-13.2700419643787	3.78537823412334e-23	1.01702686923004e-21	42.0489966254291
UBXN7	1.39877459980256	-0.145256674088218	13.2696305033877	3.79255181890233e-23	1.0176915692482e-21	42.047106564981
JUP	1.7702865686663	-0.146462913921314	13.2679951192452	3.82119915613749e-23	1.02410974908611e-21	42.0395941857316
DNAJC15	-1.28153908517662	0.145978228450244	-13.2667836656718	3.84256058737014e-23	1.02856179875773e-21	42.0340290037368
MMP11	1.33185349564433	-0.324683746676484	13.2598267483173	3.96757615481066e-23	1.06071434114105e-21	42.0020671397961
PRKCZ	-1.60530331378087	0.409086497948864	-13.2574186594387	4.01179543012124e-23	1.0712136872907e-21	41.9910025161053
EPB41L5	-1.70680424293587	0.229342032542538	-13.2569842596785	4.01982481685288e-23	1.07203579321366e-21	41.9890064793103
PHYHD1	-1.36742098480911	0.366436863455107	-13.2454897331406	4.23825940298745e-23	1.12751237557363e-21	41.9361823620616
DCUN1D1	1.32103316183106	-0.0198722777530518	13.2400494332362	4.34576526339178e-23	1.15469382550612e-21	41.9111759017838
FLVCR2	-1.13739593499976	0.28220875095092	-13.2383591136797	4.37972268624948e-23	1.16229037709231e-21	41.9034056461339
AGTPBP1	-1.12492921293194	0.286775399317712	-13.2363453969595	4.42052529514663e-23	1.17168268379927e-21	41.894148350406
RAMP3	-2.66205902822388	0.836376219873606	-13.2261004561181	4.63410575314701e-23	1.22679168807333e-21	41.8470442244892
SLC12A8	2.14250532498819	-0.390000217634581	13.2164344397219	4.84512136621593e-23	1.27952564860251e-21	41.8025912908224
PLEKHG6	1.13343934028848	-0.188888213163406	13.2037994690416	5.135587286341e-23	1.34964978987518e-21	41.7444689931116
FGF11	1.12961476726431	-0.213085361213868	13.1843783291849	5.61657006297723e-23	1.47247971808441e-21	41.6550954173548
QSOX1	-1.23460686557584	0.277695835688956	-13.1831447695382	5.64860718753312e-23	1.47908813356747e-21	41.6494173403865
GLRX	-1.25197464384557	0.258068833915294	-13.1629710617272	6.19939631809547e-23	1.61939598634931e-21	41.5565341286933
SGMS2	-2.49543899580886	0.541173307721871	-13.1615076300345	6.24139140210036e-23	1.62840157605402e-21	41.5497945091612
BDH1	1.30452859975547	-0.215867639405971	13.1605768926545	6.26824877152752e-23	1.63344075989685e-21	41.5455080134207
DLX5	1.91524106968673	-0.111580771569217	13.155411482786	6.4194272738227e-23	1.67082569248354e-21	41.521717085766
FYN	-1.15329927455194	0.269270153112918	-13.1451325592382	6.73125749362717e-23	1.7498845261044e-21	41.4743656034693
DLG1	1.04764174607583	-0.0412698215339465	13.1443012349157	6.75713313525401e-23	1.75450501251709e-21	41.4705354738886
C16orf54	-2.09287765467054	0.55914912208201	-13.1383893412354	6.94405223336638e-23	1.80087965405448e-21	41.4432956569486
NME1	1.87835824210421	-0.668290621078881	13.1311391336981	7.18039657453101e-23	1.8599460265726e-21	41.4098841953069
FRMD6-AS1	1.15140819338369	-0.0710216084464535	13.1064841168838	8.04630192123791e-23	2.07926811580438e-21	41.2962226455242
RARA-AS1	-1.10926721908971	0.224277878595415	-13.1030924129803	8.17336619241314e-23	2.10826210168015e-21	41.2805814686943
RGL1	-1.16403794697676	0.371145377164992	-13.1029704283473	8.17797351840836e-23	2.10826210168015e-21	41.280018901327
DVL3	1.14247057214186	-0.0970366089077759	13.1023802127578	8.20030269685779e-23	2.11150481451195e-21	41.2772969289089
SPATS2	1.12808307095779	-0.424143116479668	13.0930779748286	8.5604320977179e-23	2.19380067545658e-21	41.234391633343
LRRN3	-3.19429455006054	0.698499334333389	-13.0849362861797	8.8886561430064e-23	2.27522279878018e-21	41.1968315322211
KAL1	-1.26163857263549	0.408230690265141	-13.083300731501	8.95610244940989e-23	2.28978038420273e-21	41.18928535401
RP11-247L20.4	-2.03222434823132	0.543974883318193	-13.07200027946	9.43637529449847e-23	2.40688700827284e-21	41.1371390504164
CHTF18	1.22077951833546	-0.281243153353289	13.0714597612121	9.45998549063711e-23	2.41007042117349e-21	41.134644466101
PCAT6	1.68512362349842	-0.375923863003324	13.0684443874534	9.59279277503613e-23	2.43816816365502e-21	41.1207274215563
IFT88	-1.06196187262853	0.183877471125265	-13.0426602511637	1.08077368375707e-22	2.7437460869589e-21	41.0016842915048
SHC3	-1.07616122615331	0.29889041436274	-13.0151809928836	1.22733673287561e-22	3.10490384934828e-21	40.8747363245356
METTL8	1.10826900500631	-0.116122387723802	13.0054527799903	1.28387992218593e-22	3.24037525815108e-21	40.8297747943124
CGN	-1.90142943332901	0.0719359763877369	-12.9855230691369	1.40802786751178e-22	3.54957432723721e-21	40.7376327504706
TWIST1	3.07731737741176	-0.476209931110911	12.9818434459769	1.43223577825124e-22	3.60640299744543e-21	40.7206159290411
SLC1A1	-2.23454075173671	0.571906874202125	-12.9814186912396	1.43505699640442e-22	3.6093100182506e-21	40.7186515112404
YDJC	1.19743084208312	-0.284685683478937	12.9729170228782	1.49271462240596e-22	3.74575571666293e-21	40.6793287131776
KIAA1244	-1.33914414189417	0.163639141567217	-12.9729094344175	1.49276711312866e-22	3.74575571666293e-21	40.6792936108061
C4orf32	-1.00413707107666	0.285865173081996	-12.9725030842694	1.49558061984664e-22	3.74847202809942e-21	40.6774139250121
HBB	-2.4316899053299	0.7517242673284	-12.9686679727968	1.52239826585667e-22	3.81127565862731e-21	40.6596726835721
DDAH2	-1.00032632291776	0.0687494251927815	-12.9622197907728	1.56858219675359e-22	3.917837078512e-21	40.6298398423129
PLD1	1.35516194889128	0.0506146084260312	12.9458496277575	1.6922561665688e-22	4.2170088937914e-21	40.554082621726
GMFG	-1.38777159996823	0.545404393238698	-12.9435892945026	1.71008588199974e-22	4.2565413534143e-21	40.54362010409
PEAR1	-1.78197038107698	0.501355924809002	-12.937915444906	1.75567796801088e-22	4.35500646016904e-21	40.5173548882464
CD52	-2.14322272511093	0.746696082411086	-12.9241195454964	1.87169709317056e-22	4.6321829202981e-21	40.4534771093664
CLEC14A	-1.96306510069282	0.617728934460465	-12.9165406994789	1.93868070584006e-22	4.78701604161532e-21	40.4183769736542
TGFBR2	-1.45837110847381	0.328089862153055	-12.9095242334951	2.00283990825594e-22	4.93980617463354e-21	40.3858760015821
VSIG4	-2.4074395997848	0.79466958480402	-12.9007780138704	2.08581250352187e-22	5.13859724274927e-21	40.3453553712055
EVA1A	-1.95627292372911	0.24422059360138	-12.8911040425607	2.18161650075801e-22	5.36241831145456e-21	40.3005271508659
EPDR1	-1.79996601773425	0.234576907170297	-12.8853354170586	2.24083699252001e-22	5.50173753662367e-21	40.2737912304609
RCAN2	-1.82492268536248	0.541416241918402	-12.8721727170332	2.3820851449998e-22	5.84190869931717e-21	40.2127728172882
GPR126	-1.04188678240288	0.131609893825	-12.8651857233927	2.46066306082256e-22	6.02778943236567e-21	40.1803757835111
CDH3	2.50538997784531	-0.373488088827432	12.8623780133507	2.49296843078309e-22	6.10002614334551e-21	40.1673556569939
PNPT1	1.37653804361345	-0.375061219918151	12.8607316497544	2.51210929081451e-22	6.13992400593546e-21	40.1597206306665
CERS3	1.2385766623706	0.0683674464810758	12.8580691277642	2.54337720682309e-22	6.20933860357993e-21	40.1473725600995
COL4A3	-1.13011572202513	0.25403341042447	-12.8428261146769	2.73006697461883e-22	6.65761265037958e-21	40.076665241573
CAPN8	-2.11040184817431	0.246034838223213	-12.8420821433128	2.73952338785147e-22	6.67315848863034e-21	40.0732135822024
KIAA1324L	-1.67881075124236	0.43615892018727	-12.839508926274	2.77248537355894e-22	6.74586188364256e-21	40.0612746817437
GYLTL1B	1.03674969978713	-0.316565863782191	12.8301096157001	2.89631056731788e-22	7.03134588960411e-21	40.0176590320447
CHAF1B	1.1138802683285	-0.299399525748683	12.8277824465443	2.92781732327724e-22	7.09987504317677e-21	40.0068588399115
ZWINT	2.70231023443523	-0.757232111151916	12.8259647622611	2.95266571885111e-22	7.15212261093074e-21	39.9984227310043
RAPGEFL1	1.72467811581676	0.0239851289583612	12.8225406926943	3.00005104918329e-22	7.25878273408538e-21	39.9825302450974
COQ3	1.19390740240919	-0.12874796782561	12.8174546985997	3.07184989172902e-22	7.42420863899463e-21	39.9589218464726
DDIAS	1.73172787642544	-0.228024377914674	12.812300437724	3.1463744636352e-22	7.59584604348052e-21	39.9349938201393
FHOD1	-1.25434596798008	0.306002276153177	-12.8098105660036	3.18302324691002e-22	7.66722674213975e-21	39.9234339061163
CFL2	-1.39499515960164	0.261057122188364	-12.8013829292981	3.31028409008332e-22	7.9649113300838e-21	39.8843015096039
FMO2	-3.2925026772585	1.22092651793522	-12.7956816414755	3.39926332493313e-22	8.16992755842696e-21	39.857824304642
PAQR5	-1.29450002880411	0.335353198800732	-12.7938133556118	3.42894115446804e-22	8.23211981153055e-21	39.8491471131968
RRM1	1.2844402350648	-0.303738460223363	12.7905328188865	3.48168405986086e-22	8.34948707821561e-21	39.8339098948841
H2AFY2	1.26208474948592	-0.132761437483208	12.7802604625864	3.65216982962359e-22	8.73897653707171e-21	39.7861903345609
CDO1	-1.23578053998908	0.341705827969948	-12.7750321003898	3.74213908621734e-22	8.94437327947422e-21	39.761898129663
SEMA5A	-1.91571529253694	0.518843498867338	-12.7692332408554	3.8445328872658e-22	9.1789812209196e-21	39.7349519573533
MSI2	1.03614720093779	-0.400637951617419	12.7506915964723	4.19121351983599e-22	9.98467863278861e-21	39.6487692733935
FAM13C	-1.11872874581024	0.272455287769574	-12.7369459580002	4.46835044665013e-22	1.06215289706047e-20	39.5848558791992
TCF19	1.51801238751504	-0.319195900042781	12.7292366320766	4.63176951486245e-22	1.09979132504766e-20	39.5490011664673
SKA1	1.07991663991856	-0.301573800280762	12.7184157353949	4.87132828603118e-22	1.15162242395202e-20	39.4986648109737
AHCY	1.40763321061165	-0.342851466014521	12.6966044076319	5.39271498308387e-22	1.27072081565486e-20	39.3971670653825
HIST1H4J	1.73837833084502	-0.363666008257553	12.6955446456484	5.41943046198774e-22	1.27562789841679e-20	39.3922342873782
CFD	-2.48934960343149	0.969990570809295	-12.6928850020383	5.48706439154253e-22	1.29014527034586e-20	39.3798541812051
LRP2	-1.99377529880389	0.480210244793708	-12.6918664070194	5.51319098280169e-22	1.29488232898667e-20	39.3751126352956
RAB11FIP1	-1.50985335456269	0.356643261303087	-12.6689097413555	6.13634772383615e-22	1.43968158136156e-20	39.2682216638305
CALCRL	-2.35010758807496	0.691788390323175	-12.6681652308802	6.15770144579094e-22	1.44312797411908e-20	39.2647541728152
CA9	1.67938913173383	-0.316417017952912	12.6636738914959	6.28811317637794e-22	1.47209827929151e-20	39.2438349679088
ADAM12	1.71652361164514	-0.289377567457483	12.6614934647849	6.35242169518882e-22	1.48554742774637e-20	39.233678508424
SDC4	-1.50579222385346	0.328921374959978	-12.6559818491153	6.51794070674145e-22	1.5226106365101e-20	39.2080031736231
DNAJB11	1.15721919411286	-0.143154488364827	12.6553632430704	6.53678644309315e-22	1.52536756923688e-20	39.2051212644041
AKR1C1	2.13758593621278	-0.0242955175146112	12.6479399244045	6.76725308822032e-22	1.57744742330905e-20	39.1705351173602
C14orf132	-1.91792661034272	0.618125526169551	-12.6473298558119	6.78655267051317e-22	1.58024514064476e-20	39.1676924854499
LAD1	1.59445354519252	-0.135342955335424	12.6399142832917	7.02561421407652e-22	1.63239995499814e-20	39.1331364068561
FCER1A	-1.53042593306234	0.392079499379856	-12.6367009000811	7.13181705294351e-22	1.65530008876197e-20	39.1181605279311
STAP2	1.47334349427116	-0.0365860611246865	12.6296359850505	7.37102014951646e-22	1.70715980040405e-20	39.085231032889
ALDOC	1.67864275582441	-0.0740307269233905	12.6282080645647	7.42033720674253e-22	1.71674575012831e-20	39.0785748989238
LOC101928837	1.06469191021878	-0.108592623881891	12.6245980875915	7.54650104464313e-22	1.74407129265472e-20	39.0617463715725
MTFR2	1.00217509358494	-0.208690084115315	12.6230390876323	7.60165022805932e-22	1.75494387727745e-20	39.0544784197286
SLC1A4	1.43715685031173	-0.197190193459037	12.6219979953427	7.63870388384931e-22	1.76162015553522e-20	39.0496247819351
GCA	-1.37314580974567	0.188366239944642	-12.6215073578751	7.65622908494521e-22	1.76190904181178e-20	39.0473373613392
PPIL1	1.18811464942093	-0.319218665372143	12.6180581328515	7.78057835980854e-22	1.78862446265025e-20	39.0312559072038
NDC1	1.17820812648158	-0.412410483854365	12.6087322758601	8.12704356615051e-22	1.86628980302216e-20	38.9877696148435
GGTLC1	-2.60008656100935	0.685267953726986	-12.6007551786774	8.43567676346365e-22	1.9351120795848e-20	38.9505656305122
MFSD2A	-1.02058575382995	0.260402861421084	-12.5908460743802	8.83551106786152e-22	2.02468774787874e-20	38.9043421665386
KIT	-1.92850709842787	0.142055424636943	-12.5897022245352	8.88287474998976e-22	2.03314038414647e-20	38.8990057631436
FAM150B	-3.22884847736627	1.0207451599584	-12.5895024019614	8.89117498862485e-22	2.03314038414647e-20	38.8980735173246
LL22NC03-N14H11.1	1.66863881526676	-0.431088168893318	12.5888905357551	8.91663920367092e-22	2.03681246788496e-20	38.8952189115147
PDCD10	1.06049436601932	-0.0842895655497143	12.5804988801723	9.27336188214542e-22	2.11383843745115e-20	38.8560646303243
ATP1A2	-1.71897972663352	0.451373200241214	-12.575433807226	9.49557754663394e-22	2.16221589665992e-20	38.8324283074975
MOB3B	-1.11568536468711	0.327745331831919	-12.5743043255184	9.54585537952275e-22	2.17138128407106e-20	38.8271571960227
TMEM41A	1.17582809423932	0.00186048722026199	12.5727500723591	9.61547905967039e-22	2.18492338968691e-20	38.8199035355258
AF279780	1.02353556258014	-0.0595029219431403	12.5717022992109	9.66270233365251e-22	2.19335240078873e-20	38.8150134684679
VRK1	1.23797852492068	-0.168996341526582	12.5626107722825	1.00823660598224e-21	2.28382465507797e-20	38.7725777624386
FABP4	-2.97271535484092	1.10180888675615	-12.5594288020435	1.02335317456493e-21	2.31564399113935e-20	38.757723618764
CBX1	1.12683720286691	-0.316149230888162	12.5497041834546	1.07097793174817e-21	2.41835527758151e-20	38.7123206934212
PLOD2	2.1759286685379	-0.557639276664019	12.5478928190726	1.0800917754665e-21	2.43639452059657e-20	38.7038626397877
FLAD1	1.09831906271202	-0.372088483484183	12.5409412378467	1.11579773862113e-21	2.50909657630743e-20	38.671399636917
HIST1H2BD	1.96137685145389	-0.6351545723341	12.5384343835248	1.12896281527695e-21	2.53606740298986e-20	38.6596917682702
TYMS	1.61458912462224	-0.539168999817242	12.5153642467301	1.25768884257313e-21	2.81938425320096e-20	38.5519170964598
HMGB3	1.8712367395562	-0.97776206562061	12.5080791406314	1.30132605741248e-21	2.91418984211657e-20	38.5178729933082
PPP1R9A	-1.26774408109085	-0.0603763343126394	-12.4803528970133	1.48177905126476e-21	3.31486832181183e-20	38.3882573894324
ID2	-1.15391875181989	0.185747252713852	-12.4781134272767	1.49740804752744e-21	3.34637474398418e-20	38.3777849410767
HSDL2	-1.00215695387462	0.266310074996049	-12.4775564409893	1.50132083712651e-21	3.35166007504891e-20	38.3751802257216
RPA3	1.14225873919204	-0.311083255799547	12.4677744666298	1.57173728416266e-21	3.50524931910838e-20	38.3294304110861
CBR3	1.71877730707507	0.191841311243562	12.4655210695633	1.58842324717566e-21	3.5388174297931e-20	38.3188900554371
CARD6	-1.06945339357413	0.488039917084044	-12.4585107971457	1.64147948610853e-21	3.64951111618893e-20	38.2860960473972
MRPS12	1.02408424167368	-0.165190476217531	12.4533223701992	1.68189056303136e-21	3.73169468672583e-20	38.2618215278248
ADRB1	-1.94423049053445	0.506195093698042	-12.4256242899762	1.91515259735801e-21	4.22328202604763e-20	38.132189187813
ST6GALNAC6	-1.00763688665432	0.333780828666155	-12.4181489801585	1.98349954134084e-21	4.36955061726713e-20	38.0971905199188
SIX1	1.5069141873695	-0.364123320632379	12.4177774453596	1.9869596994136e-21	4.37272482630097e-20	38.0954508890202
SLC46A3	-1.0591111073174	0.264154297592719	-12.4095293948959	2.06535600402999e-21	4.53143710914585e-20	38.0568277422365
YEATS2	1.06845774212864	-0.0491086717645833	12.3966654700501	2.19387409854791e-21	4.80367478301871e-20	37.9965767018463
TSPAN4	-1.3891197055238	0.364095310026261	-12.3958877685958	2.20189643985056e-21	4.81151033349787e-20	37.9929336524004
DONSON	1.64534459791707	-0.528149248667628	12.393643418519	2.22521352939416e-21	4.85756038095066e-20	37.9824199356099
TDRD10	-1.30881414897569	0.244432925704383	-12.391110207025	2.25182977601792e-21	4.91071236653253e-20	37.9705524561439
GYPC	-1.26723333288884	0.423836860485354	-12.3905029543009	2.2582575055027e-21	4.91977527984517e-20	37.9677075329313
PPAP2B	-1.45387479693713	0.491848191333549	-12.3845282206397	2.32249075486217e-21	5.0546268639739e-20	37.9397145596329
PDK1	1.66301422381161	-0.422815603156097	12.3809886494952	2.36140643324198e-21	5.1290126691931e-20	37.9231292495861
CPB2	-4.74553074821868	1.41023607599631	-12.375836035872	2.41923044178587e-21	5.2493422060995e-20	37.8989835783175
C1QTNF7	-1.91585373689117	0.591957192394879	-12.3706750249433	2.47857457795444e-21	5.36199125730304e-20	37.8747959979834
AF007147	-1.41753226701329	0.383715865910054	-12.3677996273631	2.51226950349728e-21	5.42946068844647e-20	37.8613190575082
VGLL3	-1.99493800343365	0.765246585020527	-12.3635215309815	2.56325521327504e-21	5.53412678399512e-20	37.8412662227488
CYP2S1	2.18849697050408	0.147254525941395	12.349949740002	2.73198349651146e-21	5.8925401012904e-20	37.7776391990566
GSAP	-1.60711404545643	0.556411594419419	-12.3462301222087	2.78014464342879e-21	5.97855335188186e-20	37.7601978773681
SHOX2	1.1537058324985	-0.181692403278651	12.3440055941907	2.80935412352573e-21	6.03537336755454e-20	37.7497664134578
ARHGAP29	-1.06282947288373	0.246649820326477	-12.333864742925	2.94646505484695e-21	6.31114745427405e-20	37.7022070047642
NUDT11	1.96651719084951	-0.146435364732588	12.333408347987	2.95279147866686e-21	6.31844856428171e-20	37.700066335153
TMEM170B	-1.7891113464659	0.241430735267113	-12.3310807690383	2.9852686004606e-21	6.38163786209025e-20	37.6891487766874
HSPA12B	-1.14619318320867	0.36421655805763	-12.3289389484552	3.015470698308e-21	6.4334993075724e-20	37.6791020658767
GALNT14	2.15224930725341	-0.709417473732483	12.3129834706039	3.25033517107517e-21	6.88708494419108e-20	37.6042454297622
GPR146	-2.01662089726463	0.723211794449547	-12.3090486594188	3.31102678274008e-21	7.00882551126455e-20	37.5857811739156
PGC	-3.80850598143676	0.819839800079355	-12.3086319915376	3.31751986378023e-21	7.01571217286727e-20	37.5838258575652
LYVE1	-2.77423379304088	0.834995769029118	-12.293366526452	3.56443519959316e-21	7.53052138996974e-20	37.5121775783788
DAPK1	-1.00829391022317	0.205507216516541	-12.2900819364893	3.61993051468129e-21	7.64031143230248e-20	37.4967585131724
MNDA	-2.07284909130352	0.806348756463385	-12.2840414253152	3.72426443992705e-21	7.85286722946644e-20	37.4683994880298
TSPAN12	-1.52861640356795	0.130332742277285	-12.2830403197132	3.74184536244775e-21	7.88226277468931e-20	37.4636991594122
KLF6	-1.35935097052553	0.381560539791938	-12.2822031015955	3.75661216143871e-21	7.90567894615697e-20	37.4597682325368
NIPSNAP1	1.10570934527858	-0.408498293052014	12.2813693593819	3.77137581851662e-21	7.92904304368713e-20	37.4558535601454
GIMAP1	-1.54630636581069	0.532154050513545	-12.2724925598168	3.93222315901288e-21	8.25919422972104e-20	37.4141702358651
CLIC3	-2.90555509078728	0.820266566043952	-12.2701988122639	3.97489448101657e-21	8.34073061883855e-20	37.4033981410877
RERG	-1.88326104743979	0.377384089881194	-12.2663937482584	4.04670947178325e-21	8.48320364099383e-20	37.3855273809687
SLC16A5	-1.42577638908947	0.425714752556292	-12.2654246724387	4.06520663533e-21	8.51373788085795e-20	37.3809758284613
ITPR1	-1.12604706853352	0.327423304146384	-12.2614617002772	4.1417374659297e-21	8.66563524876402e-20	37.3623616345356
CDK4	1.10402484908364	-0.334881613950411	12.2606735894901	4.15712868713907e-21	8.68944225096492e-20	37.3586596798205
MYOCD	-1.83500876563495	0.556397803987841	-12.2564939663917	4.23971896100834e-21	8.84500135844273e-20	37.3390259643419
PREX1	-1.19660142681212	0.338274672648168	-12.2514028726455	4.3425496880673e-21	9.0508097685368e-20	37.3151084173037
CENPK	1.98159792792051	-0.594816019928747	12.2477489047159	4.41789378286706e-21	9.19898941038328e-20	37.2979408749591
IGFBP2	2.80152826859783	-0.391327163161336	12.2408099097691	4.56460761641379e-21	9.48623588612674e-20	37.2653357580095
ABCA12	1.45862323076776	-0.23696302056041	12.2346643448367	4.69862700516384e-21	9.75539480314697e-20	37.2364550727749
FIGNL1	1.43542455393891	-0.41509872523612	12.2323022091629	4.75118446899616e-21	9.85506701878467e-20	37.2253534311131
SCNN1B	-1.80554261051183	0.446722430185617	-12.2169564938323	5.10730514195324e-21	1.05836069711959e-19	37.1532184843951
PKP3	1.1673440679302	-0.194069607295025	12.2159951500183	5.13048679970993e-21	1.06127381353129e-19	37.1486988075172
RP11-173M1.8	-1.46719028142367	0.292176468565155	-12.2014852740623	5.4934892787147e-21	1.135128915368e-19	37.0804714314448
SHANK2	-1.20137192537786	0.166909235919252	-12.1946173211386	5.6741958118245e-21	1.17023533623866e-19	37.0481705966591
CSF3R	-1.51052154252677	0.359508362473467	-12.1796414917198	6.0892072275022e-21	1.25106055513814e-19	36.9777222985264
CKAP2	1.00415783484167	-0.292236037272522	12.1777567620011	6.1435523344511e-21	1.26102962846008e-19	36.9688548131049
B4GALT4	1.35013965654207	-0.19634954620062	12.1773118000335	6.15645347046664e-21	1.26248105968708e-19	36.9667612589431
SPDL1	1.42768151701824	-0.438501807455929	12.1735275103469	6.26727987409129e-21	1.28399191744037e-19	36.9489553702346
KANK3	-2.18563607932591	0.708203876438754	-12.1642325182958	6.54807207072186e-21	1.34025047912554e-19	36.9052148626318
IGFL2	1.47202982255673	-0.242384262087709	12.1629451876713	6.5879445539672e-21	1.34713823716865e-19	36.8991562978066
PAX9	1.59371096642849	-0.18830865185833	12.1603805167819	6.66810831284714e-21	1.36224420296891e-19	36.8870857324242
SLC4A11	1.4293415217504	-0.156511444603665	12.1590476652201	6.71015525919334e-21	1.36954205596448e-19	36.8808124584703
MFN1	1.32965791331694	-0.203962878562807	12.1538202176051	6.87764943232059e-21	1.40240582351132e-19	36.856207088145
TUBG1	1.33434946782457	-0.426103967971049	12.1528402468702	6.90951317344528e-21	1.40757768364024e-19	36.8515941294977
MNAT1	1.04241253840681	-0.124570498289015	12.152321418355	6.92644285540453e-21	1.40970037625738e-19	36.8491518429128
PLSCR4	-1.6211801125385	0.585233697954898	-12.142084612406	7.26912806353035e-21	1.47805603958451e-19	36.8009589883222
TYROBP	-1.52934616439584	0.55241587245763	-12.1323799435224	7.60971044948993e-21	1.54151805223297e-19	36.7552624903535
SLAIN1	-1.55389309130665	0.00883953684069817	-12.1289452192189	7.73405279542867e-21	1.56378070294125e-19	36.7390873027398
FAM20A	-1.7532325203358	0.549814929832574	-12.1224128847163	7.97619168433707e-21	1.61123536309999e-19	36.7083215391731
SLC16A1	1.65550145208778	-0.230719267080421	12.1100324915966	8.45619033603952e-21	1.70660579428645e-19	36.6500021513424
FAM83F	1.73571190772239	-0.256700915971244	12.0962579979308	9.0244142099871e-21	1.81789478806763e-19	36.58509935071
RNF125	-1.48002954336075	0.403119855741109	-12.0934514863865	9.14480907516002e-21	1.84043532084192e-19	36.5718734966654
PSMC4	1.06393428915865	-0.178730265040322	12.0889982324765	9.33916547530358e-21	1.87606334292856e-19	36.5508858110604
GDF10	-3.16762539409728	0.983431696106375	-12.0762059485506	9.92085061975749e-21	1.98554547292836e-19	36.4905872712618
ZNF750	2.38938533321733	0.149018556282769	12.0736701986467	1.00404060993947e-20	2.00761767389097e-19	36.4786328470945
POP7	1.06645373878718	-0.275597980737361	12.0672432583892	1.03499440710488e-20	2.06760183448857e-19	36.4483313846883
NEDD9	-1.12059698793162	0.292677144647032	-12.0648417762233	1.04680493440639e-20	2.08926828152723e-19	36.4370080281696
OR7E47P	-1.85310626844923	0.523492835420973	-12.0629814133572	1.05604717634547e-20	2.10577362833897e-19	36.428235776632
ANXA3	-2.897155306761	0.796564240301212	-12.0595479925389	1.07332003347511e-20	2.13824704000953e-19	36.4120452008013
ADAM23	1.82849309504701	0.0286075831043339	12.0513752175587	1.11558569990268e-20	2.21836623796075e-19	36.3735015687657
MTERF1	1.14112576909069	-0.149176287290447	12.05006256494	1.12252819693486e-20	2.23012367932334e-19	36.3673104098243
SERINC1	-1.14995226494018	0.216037430335918	-12.0443365330139	1.15332360641786e-20	2.28779661048357e-19	36.3403016373005
ALAS1	-1.05707854482838	0.207234097796286	-12.0442728740341	1.15367069898317e-20	2.28779661048357e-19	36.3400013516749
C5AR1	-1.8656353619043	0.688047589567935	-12.04337309772	1.15858784909142e-20	2.2954455509675e-19	36.3357569802514
CTSO	-1.20820156040268	0.392997538827376	-12.0400161173093	1.17711971862601e-20	2.32790205541974e-19	36.3199209944234
NIT2	1.0176517466275	-0.166053855196767	12.0381727570992	1.18742209448651e-20	2.34613370949867e-19	36.3112248280594
STARD9	-1.50588420562995	0.38701918560255	-12.0334504517145	1.21422960979403e-20	2.39255161056322e-19	36.2889456784453
CCDC92	-1.0509508305865	0.195397164129369	-12.0329681156156	1.2170017054486e-20	2.39476050233508e-19	36.2866699752159
ERVMER34-1	1.63869007979872	-0.305687744448565	12.032870695776	1.21756237038602e-20	2.39476050233508e-19	36.2862103375154
RP4-635E18.8	-1.46066275805564	0.251251083912361	-12.0324857579057	1.21978028037277e-20	2.39694573243851e-19	36.2843941493277
FAM60A	1.46771600673961	-0.592775345775195	12.030383217849	1.2319663465155e-20	2.41869730134118e-19	36.2744738525049
CDKN2A	1.50850764408935	-0.460758023110584	12.0235039768972	1.2726984396075e-20	2.49640260051635e-19	36.2420131705993
NCBP2-AS2	1.2856491752458	-0.103333657231814	12.0197804820779	1.29530657145829e-20	2.53844921311577e-19	36.2244415758354
C10orf54	-1.12066738445352	0.465750139048627	-11.9972489597214	1.44097995373338e-20	2.81628347455742e-19	36.1180865832384
COL17A1	1.98099947927742	-0.182465455617844	11.982919348114	1.54207300799374e-20	3.00843162054995e-19	36.0504235732927
SACM1L	-1.04354947357641	0.237136912139688	-11.9758794708872	1.59431693676998e-20	3.10755474939279e-19	36.0171753589682
CCL26	1.69641232579139	-0.0668211611396809	11.9661647341488	1.66934253933696e-20	3.24211772998582e-19	35.971287078851
NPC2	-1.11323916570916	0.38161832301011	-11.961512576916	1.70651578405695e-20	3.31134402363381e-19	35.9493093456559
RCC2	1.00348567420548	-0.252545599156752	11.9558515746699	1.75287313786414e-20	3.39825136978047e-19	35.9225630753202
CSRNP1	-2.13992816443894	0.627879026230734	-11.9535326288795	1.77222587112537e-20	3.4326968908068e-19	35.911606054497
LOC440173	1.4490411331072	-0.0982220943868102	11.9459109309393	1.8373567889792e-20	3.55249654154861e-19	35.8755902257265
RFC5	1.33263715067401	-0.288155034158048	11.9397508260018	1.89174994997108e-20	3.65114484551015e-19	35.8464773658812
FBXO5	1.12581930202757	-0.409233756804376	11.9356213114293	1.92911548801663e-20	3.71994620596618e-19	35.8269592984205
HOXC6	2.46334893321643	-0.722329628955936	11.9100125565456	2.1779640248313e-20	4.17009822791528e-19	35.7058870748935
TPRXL	1.19476120043696	-0.0780392760375209	11.9086236578944	2.1923466145522e-20	4.19392808640706e-19	35.6993190675693
RTN1	-1.86418469335801	0.368579823209218	-11.9014570394728	2.26808924349455e-20	4.33499316574355e-19	35.6654259782078
FANCG	1.33674775191243	-0.387175519283229	11.8965789231521	2.3211425184532e-20	4.42857632044969e-19	35.6423533773599
C15orf52	-1.37905022011885	0.34531255405402	-11.8933823268085	2.3565819082537e-20	4.48475333001999e-19	35.6272329518576
OVOL1	1.17659802568647	-0.165793627156633	11.8902094798015	2.39229519032896e-20	4.54830134737257e-19	35.61222399833
BMP2	-2.58944867336185	0.777427668224944	-11.8869232842637	2.4298572640784e-20	4.61566307487875e-19	35.59667794765
RHOJ	-1.33268955271323	0.357680082323474	-11.8863480312607	2.43649319134763e-20	4.62421209979255e-19	35.5939564952414
RMDN3	-1.01778458800662	0.355775052668193	-11.8774046951426	2.54203225712186e-20	4.82028971348282e-19	35.5516430141867
HECW2	-1.39036269698546	0.355431240107267	-11.8770176035551	2.54670249584232e-20	4.82492060782725e-19	35.5498114189188
SMC2	1.42625350171482	-0.281256854596405	11.862927156522	2.72269663970899e-20	5.14036580060141e-19	35.4831311754231
PVRL4	1.42168649357188	-0.218978005228463	11.8588330902574	2.77608600259837e-20	5.23659776883864e-19	35.463753652319
TM6SF1	-1.77834557106494	0.450241999068924	-11.8531676577531	2.8517050112145e-20	5.3745580520322e-19	35.4369363878221
CMSS1	1.46154556363286	-0.211839641130086	11.8472650035399	2.9326909021622e-20	5.51758657570135e-19	35.4089933428001
CCRL2	-1.51585366983887	0.535952000981856	-11.843053213368	2.99188554440099e-20	5.6191918008676e-19	35.3890530109101
LONRF3	-1.20278417065191	0.20093598707879	-11.8382931321402	3.06023134531107e-20	5.7326392545598e-19	35.3665150407907
GPIHBP1	-2.68975338996716	0.881468615979222	-11.8369331215933	3.08004486863405e-20	5.76476850736994e-19	35.360075329298
NEDD4L	-1.68410137681312	0.409666115633002	-11.8334251101545	3.13174842243546e-20	5.85647772779274e-19	35.3434640160509
C5	-1.88393545674375	0.321811195709661	-11.8316551107889	3.15816574015404e-20	5.90078335660359e-19	35.3350822317048
CRIP1	-2.53095244837413	0.455004264267336	-11.8272280771474	3.2252230674518e-20	6.02087978669558e-19	35.3141169776973
DNMT3B	1.39199622460378	-0.512283093909427	11.8241665134005	3.27243156171241e-20	6.10374724107513e-19	35.2996172612985
HHIP-AS1	-1.57472513513767	0.438471596925885	-11.8190189661582	3.35337429998476e-20	6.24396564627429e-19	35.275236448677
CEBPD	-1.66850347689426	0.579343899956368	-11.8098224904012	3.50302045840938e-20	6.51140841432233e-19	35.2316727803467
OLFML1	-1.61642288354748	0.641210544802752	-11.8073574706749	3.54425872182271e-20	6.57677143282527e-19	35.2199947878646
MGME1	1.40712086458264	-0.257885783217586	11.8046969054001	3.58931538506902e-20	6.64898414573735e-19	35.2073898309996
LYPD6B	1.81122533003033	-0.211624591178867	11.799307493882	3.68235487259365e-20	6.81550382615516e-19	35.1818546098074
UBFD1	1.05405262698304	-0.431287296813218	11.7894403666637	3.85901441235237e-20	7.13028644193606e-19	35.135097535159
SCARA5	-1.95971830247416	0.539328816312026	-11.7883704528495	3.87867415200489e-20	7.16050202571746e-19	35.1300270777445
PRIM1	1.34739308575194	-0.477704694021802	11.7816813237142	4.00388718785962e-20	7.37280417118199e-19	35.0983242878345
HLA-DMA	-1.6301975001145	0.540448258725007	-11.778847841201	4.05814282918092e-20	7.46002402087546e-19	35.0848940199756
FCGRT	-1.21322638915236	0.313399869057623	-11.7686202209001	4.26019493786003e-20	7.82481097365217e-19	35.0364111487366
NCF2	-1.60420092534752	0.715822867804362	-11.7657797399426	4.31808101068747e-20	7.92441053274892e-19	35.0229446356796
CENPH	1.27224407460521	-0.3554222516664	11.750227376091	4.64930768424306e-20	8.51783061779049e-19	34.9492002100623
SALL4	1.08021271617268	-0.422548317671008	11.7389793000373	4.9046500484292e-20	8.97045581070391e-19	34.8958529644827
PGF	1.17251373186595	-0.0508300397470178	11.7312101095955	5.08919296639775e-20	9.30012436180111e-19	34.8589992808774
PPARG	-2.03588456446812	0.726535108989799	-11.7243721501405	5.25737496747834e-20	9.58320327615686e-19	34.8265588711944
ACOXL	-1.24315998003656	0.344252889273328	-11.7204513956999	5.3563122093795e-20	9.7471378902616e-19	34.8079564428979
PTTG3P	1.02633150049968	-0.251524700797694	11.7084409154631	5.67117151478632e-20	1.02855292422695e-18	34.7509636774806
EPHB3	1.27292991158885	-0.210713972189535	11.706399079208	5.72651749722137e-20	1.03685398329706e-18	34.7412734823164
HEG1	-1.42051860752459	0.567143552044071	-11.6962678130421	6.00925927921801e-20	1.08713876099805e-18	34.6931872792457
CTHRC1	3.77966614779942	-1.12490501113845	11.6949169502135	6.04800296196955e-20	1.09148301117133e-18	34.6867750279672
SCEL	-2.02549092604453	0.509443001993806	-11.6949033775619	6.04839350452824e-20	1.09148301117133e-18	34.6867106008012
CNFN	1.92439875043379	-0.271478003051066	11.687191593034	6.27443795512817e-20	1.13039063159984e-18	34.6501016099092
GIMAP4	-1.48251673737373	0.464890534491513	-11.6788793152341	6.52758944338462e-20	1.17307011947298e-18	34.6106366178729
GARS	1.06836485565904	-0.195361294391646	11.6732567982129	6.70461187690539e-20	1.20388366662012e-18	34.5839389074644
SIX4	1.11563117133026	-0.253691204581278	11.6722317028372	6.73740209904405e-20	1.20817217232345e-18	34.5790711163903
LOC101928429	-1.91419962621775	0.587405617487584	-11.6721478802858	6.74009047985258e-20	1.20817217232345e-18	34.5786730709973
BAIAP2L1	1.35196737991675	-0.358703543230045	11.671987639342	6.74523276997944e-20	1.20817217232345e-18	34.5779121385292
IL33	-2.09349535458094	0.808588309376064	-11.6622390128342	7.06559745474803e-20	1.26450837093032e-18	34.5316151891765
HSPB1	1.50586116524221	0.000135763491931445	11.6572132060667	7.23667994363237e-20	1.29405701221601e-18	34.5077442891383
PPAPDC1A	1.57844437328419	-0.421561850241109	11.6367408981991	7.97762631941643e-20	1.42068666074805e-18	34.4104868690625
CFTR	-1.1082710790139	0.291682173686113	-11.6111114691585	9.01349986352291e-20	1.60120869191623e-18	34.2886827679295
ID4	-1.29340371542989	0.326589249198746	-11.6083522536581	9.13277707829963e-20	1.62106793139818e-18	34.275566482064
PRAME	2.13534168031436	-0.756413482341823	11.603046758228	9.3665964212321e-20	1.6612092178688e-18	34.2503444462993
TIPIN	1.46368434624274	-0.306343506370987	11.5994747329785	9.52739467653025e-20	1.68834477676156e-18	34.2333619892305
CELSR2	1.10480447697192	-0.112871280308347	11.5945886491618	9.75184287543974e-20	1.72670611175509e-18	34.2101304931585
LST1	-1.47494089967753	0.517808120649387	-11.5848268504545	1.02162811597536e-19	1.8074637950528e-18	34.1637112124317
FXYD6	-1.37962935729591	0.476098206998133	-11.5815627604532	1.03764784985029e-19	1.83430728069453e-18	34.1481881613725
C2	-1.19390522742632	0.383753823247088	-11.5703503109003	1.09462229378374e-19	1.93029688696148e-18	34.0948587384543
FCN1	-2.4085921811413	0.766318556612458	-11.5669275041789	1.11263254721455e-19	1.96046035882271e-18	34.0785770053962
KCNT2	-2.14806942308213	0.608314186863911	-11.5594381947949	1.15308416481581e-19	2.02843522250905e-18	34.0429484184056
LINC01133	1.5750673389746	0.0846498064820652	11.5492620076483	1.21042398467301e-19	2.12585007202709e-18	33.9945307136373
PCDH12	-1.56828742847538	0.489539495387284	-11.5450388028187	1.23505276857049e-19	2.16734746380827e-18	33.9744346086086
CYBRD1	-1.296071268041	0.543926976738371	-11.5314519063238	1.31775224301507e-19	2.30873178175496e-18	33.9097721183173
ACADSB	-1.17418783787617	0.206713444474596	-11.5265468244397	1.3489544784525e-19	2.35767628982154e-18	33.8864244755156
ACVR1C	1.32872397576943	-0.10223024796721	11.5150899504627	1.42475320955447e-19	2.48814764136307e-18	33.8318838795415
LINC00312	-2.09766910733832	0.70045843862337	-11.5117492258662	1.44764994585939e-19	2.52609666217446e-18	33.8159784351217
MYO1F	-1.30179426800833	0.494026202395217	-11.4928200407654	1.584539332291e-19	2.76051482226561e-18	33.7258391586812
PYCR1	1.42890134396165	-0.665354238116667	11.4869298333468	1.62973014420299e-19	2.83468323475628e-18	33.6977849346049
PDZD2	-1.97955498245368	0.664309341993485	-11.483587003576	1.65594993486972e-19	2.8779771941897e-18	33.6818623473925
MIR205	1.27918445820217	0.0174627832247979	11.4815326995674	1.67227262619546e-19	2.90168779809798e-18	33.6720768570401
FIG4	-1.03706976321888	0.210858934541163	-11.4725631752616	1.7454535292798e-19	3.02140656886924e-18	33.6293476319118
TREM1	-2.27541004681539	0.376331537737347	-11.4669613171406	1.79277976820444e-19	3.10085030994146e-18	33.6026583142278
NEGR1	-1.06438309931472	0.244697567696565	-11.4654315895953	1.80592575270305e-19	3.12109514563324e-18	33.5953697202844
MMP3	2.41874794179611	-0.402212104704984	11.4646117053937	1.81301134214447e-19	3.1283474592939e-18	33.5914631990833
C11orf80	1.48944902834901	-0.528760058860884	11.4632560646001	1.82478828557572e-19	3.14616165001132e-18	33.5850038359688
APOBR	-1.22445652310189	0.396141208096159	-11.45357973776	1.91110959006775e-19	3.28713885408397e-18	33.5388940528279
AHNAK2	1.75008497481465	-0.145473915842747	11.4505050981271	1.93938689428383e-19	3.33312882505685e-18	33.5242412734251
SLPI	-2.07345409391356	0.897809396018158	-11.4480831180272	1.96195703270334e-19	3.36924500739024e-18	33.5126983726205
CD59	-1.01148132625734	0.36559589902615	-11.4461120092243	1.98051995325985e-19	3.39842785957543e-18	33.5033039554026
ADIRF	-2.75852289832011	1.26002294575956	-11.4431120631728	2.00911073110466e-19	3.44475794790748e-18	33.4890054882397
WIF1	-4.32638049667713	1.58303758328117	-11.4399922069654	2.03928370815271e-19	3.49096353360054e-18	33.4741347932876
ANG	-1.39075824139336	0.217498720117893	-11.437147045465	2.06719627169128e-19	3.53595065272311e-18	33.4605727941212
ST6GALNAC3	-1.80453923406321	0.385265798846658	-11.43569443494	2.08159465964357e-19	3.55776893090619e-18	33.4536484212453
PLEKHH2	-1.4786598180842	0.4723662126338	-11.4141401601432	2.30745805891785e-19	3.93758898864192e-18	33.3508842149253
IGFBP3	2.69540341469581	-0.588509257476421	11.4132458896728	2.31734279569693e-19	3.95134316856827e-18	33.3466198690125
DDX39A	1.30167420950712	-0.301489891761859	11.4124652920969	2.32600578259845e-19	3.96299411661443e-18	33.342897526618
BTNL9	-1.38955300099572	0.409904469290775	-11.3965130740938	2.51033552469269e-19	4.26363261076237e-18	33.2668183411206
LOC730101	2.29395853249458	-0.353375516421433	11.3854485725092	2.64672929420607e-19	4.48473574851583e-18	33.2140387334925
RRAS	-1.34560758149807	0.397909616870603	-11.3820903853304	2.68957897726601e-19	4.55377894860793e-18	33.1980178377482
GSDMC	1.13813728321692	-0.0441367790320583	11.3791964048879	2.72706345723454e-19	4.61363743487609e-18	33.1842108776636
WFDC1	-2.51506761305955	0.798566231164235	-11.3682252690286	2.87399059120096e-19	4.85841266607781e-18	33.1318629363202
DIO2	1.25549185026195	-0.318657611523223	11.3672996542656	2.88674406589792e-19	4.87616558089075e-18	33.1274460392617
DISP1	-2.17493429827587	0.460182138036873	-11.365016826739	2.91844097574317e-19	4.92586432811523e-18	33.1165524599313
AKAP12	-1.82341481823463	0.380318729090656	-11.3630428825239	2.94613044049708e-19	4.96872700069814e-18	33.1071325600131
KIAA0232	-1.06226738659344	0.156421415108152	-11.3520195065834	3.10567799537966e-19	5.22966228537687e-18	33.0545225450054
SPAST	1.17687273122782	-0.120044704972756	11.3421275571845	3.2562171698069e-19	5.46615370636964e-18	33.0073049685563
ANKS1A	-1.20716809326152	0.264651920633159	-11.3361342844777	3.35096442050436e-19	5.62084698110162e-18	32.9786936880967
TPRKB	1.03935550996388	-0.221306612774575	11.3304014188393	3.44418228180164e-19	5.76827280065078e-18	32.9513231786891
GOLT1A	-1.31438273637799	-0.184319425814953	-11.3062349978123	3.86660673119527e-19	6.4707394717182e-18	32.8359195402504
KISS1R	1.82594303710317	-0.884923922376268	11.2925309512233	4.12885950959842e-19	6.89363551891703e-18	32.7704594087867
CA12	1.89523589628557	-0.0700226765198056	11.2918766267547	4.14181831732142e-19	6.90994419580858e-18	32.7673335685136
MCM5	1.28134839247955	-0.201780965954238	11.2874391089196	4.23078602357537e-19	7.04751318004036e-18	32.746133861924
DDX19B	-1.05897826877054	0.147096503808296	-11.2853149521274	4.27404921745234e-19	7.10318770559711e-18	32.7359854740696
TACC1	-1.03989966225193	0.440729299112382	-11.2737554461444	4.51738342325936e-19	7.49034747554989e-18	32.6807532016219
CX3CR1	-1.79836464255086	0.544721590318694	-11.2716117488215	4.56401421771101e-19	7.56187665528171e-18	32.6705094223045
BZW2	1.21974893706643	-0.289891297503031	11.2632054173529	4.75158000315572e-19	7.86061611675609e-18	32.6303362303109
CAMK2N1	-1.83559732315148	0.367343646200049	-11.2602188886466	4.82006232394056e-19	7.96782058205593e-18	32.6160626746031
LAMB2	-1.37195904950922	0.423092295014618	-11.2589645236913	4.84911987447693e-19	8.00973996047276e-18	32.6100674889212
LHFP	-1.41073514514907	0.475649461905114	-11.2511713310724	5.03362950734274e-19	8.2892203027762e-18	32.5728178262579
ALPK3	-1.26899165792509	-0.0918152725643813	-11.2467419874005	5.1416197333813e-19	8.4413779625756e-18	32.5516447315959
TMEM88	-1.33145084646413	0.279803849195116	-11.2414681774887	5.27323386592114e-19	8.65089995200926e-18	32.5264331819085
GTF2IRD1	1.04663151156269	-0.320734566945603	11.2305019518306	5.55783013467736e-19	9.11088656823907e-18	32.4740028652276
WDR53	1.06723598966958	-0.00895281915659142	11.2253947892477	5.69558128933656e-19	9.32963788355395e-18	32.4495823658928
DSG2	2.11456468286546	-0.612416540679177	11.2228513987015	5.76545428532839e-19	9.4369548411781e-18	32.4374201858643
PALMD	-1.31486341447819	0.47197583509738	-11.2191963601115	5.86737538352202e-19	9.58928407020147e-18	32.419941476422
DUSP6	-1.69050973885083	0.266241183338956	-11.216697853085	5.93808460199709e-19	9.69022020016932e-18	32.4079928817383
RHCG	2.24742411421206	-0.0148810208123746	11.2059451213452	6.25227994186918e-19	1.01952652214742e-17	32.3565653633854
PHGDH	1.46377415529086	-0.204148607737814	11.2049187571638	6.28312868015539e-19	1.02301617720876e-17	32.3516561244993
WASF1	1.71552983342198	-0.391076244854188	11.2046375309125	6.29160792518962e-19	1.02362711960918e-17	32.3503109689236
FERMT2	-1.35489320504395	0.293308149667224	-11.1974189793148	6.5132270422342e-19	1.05809401049949e-17	32.315781530032
BRI3BP	1.32376364706192	-0.455472938306999	11.194123259752	6.61699745709783e-19	1.07317304329538e-17	32.30001552678
OTUD1	-1.04151625072153	0.382487480133459	-11.1781174669105	7.14503936316682e-19	1.15294953360192e-17	32.2234370225723
HYAL2	-1.05955986362681	0.222637005926665	-11.177686909915	7.15981301584142e-19	1.15447320073005e-17	32.221376820372
CRABP2	1.98493487020269	-0.770759702282908	11.1727991412582	7.3296902209838e-19	1.18010737349743e-17	32.1979881354108
MYADM	-2.06619641320687	0.514536896590092	-11.1709106640122	7.39640294245986e-19	1.18996363832815e-17	32.18895107394
RP11-389C8.2	-2.09745951966433	0.627333416317036	-11.170188389836	7.42207885878552e-19	1.19320800064588e-17	32.1854946628797
ACKR4	-2.43901811388849	0.839479805494133	-11.1662646475298	7.56313298941044e-19	1.21498252882554e-17	32.1667171670226
IRX2	-1.08001264029318	0.397705443881564	-11.156691784949	7.91865326583617e-19	1.26833163070771e-17	32.1209009417122
CSRP1	-1.11903577168076	0.33282312182693	-11.1419915537897	8.49750824519485e-19	1.35803351328188e-17	32.0505331762947
HSPB8	-1.57804585710917	0.548553332679933	-11.1406993709415	8.55037677305815e-19	1.3654749927771e-17	32.0443470201153
RUVBL1	1.19182994664154	-0.313534915501338	11.1369879948759	8.70406626134873e-19	1.38899450913417e-17	32.0265786895439
GRIA1	-1.18866432108915	0.301195640515642	-11.1270812809601	9.1280136064786e-19	1.45557536559863e-17	31.9791456077397
GRTP1	1.12486240378871	-0.113515249510208	11.1227143538615	9.32141041789017e-19	1.48096216140434e-17	31.9582348619642
APOH	-1.2021536717234	0.187003395696342	-11.1200204019602	9.44276089964847e-19	1.49804386287097e-17	31.9453344355513
CAPN3	-1.49641109210011	0.52152090007484	-11.1193395942899	9.47367824620932e-19	1.50184848039285e-17	31.9420742034122
CAV2	-1.26972450954899	0.688169633177355	-11.118568323548	9.50882645026632e-19	1.50631775260071e-17	31.9383807282837
CEACAM6	-2.48548773904451	0.451986773103547	-11.1156788453664	9.64167203036688e-19	1.52624567118125e-17	31.9245432033171
VIM	-1.45308012399449	0.447064332188559	-11.0951447478693	1.064092180463e-18	1.67951284022786e-17	31.8261913271112
PPAP2C	2.06867180879679	-0.639107652002487	11.0881190953555	1.10061426860954e-18	1.73462896555602e-17	31.7925344884377
DSC2	1.51137540150833	-0.0775691397436734	11.0876388342656	1.1031562807633e-18	1.73737085526758e-17	31.7902336525703
SERPING1	-1.20182525429408	0.497416672630001	-11.0848629520997	1.11796477081372e-18	1.75941330755604e-17	31.7769346641063
DLEU1	1.22898865114698	-0.299229708822171	11.0759171046712	1.16705836772896e-18	1.83400935799496e-17	31.7340726433694
SIGLEC17P	-1.20838964774058	0.403691819131208	-11.0712888403312	1.19330049691312e-18	1.87388848880737e-17	31.7118953737154
CYP27A1	-1.49490982069963	0.447256833892858	-11.0705911421823	1.19730743294334e-18	1.87881829423101e-17	31.7085520943727
AMIGO1	-1.06774790757988	0.249334704775599	-11.0599122945162	1.26034818334907e-18	1.97202600508844e-17	31.6573766285911
RASSF6	1.78016846518611	-0.514057782763984	11.0571044452226	1.27746959212319e-18	1.99479414308473e-17	31.6439195923116
UCHL1	1.857701289019	-0.601675054394266	11.0470391005754	1.34078454099133e-18	2.09033039850016e-17	31.5956758926223
CD83	-1.8126653787038	0.645361383489033	-11.0454275614396	1.35121007533151e-18	2.10506864613697e-17	31.587951120506
FZD10	2.56849723106295	-0.04753218365517	11.0368384986114	1.40816224825015e-18	2.18750025006148e-17	31.5467774860095
SLC7A7	-1.32456898731793	0.499872633250606	-11.0339006930352	1.4281897224277e-18	2.21702139348902e-17	31.5326933982011
SPRY4	-1.8184313329849	0.331488173314778	-11.0311406281331	1.44726569624399e-18	2.24341722635387e-17	31.519460929754
MTURN	-1.24937333876962	0.108039523163566	-11.0084844421731	1.6138279516273e-18	2.49446426070587e-17	31.4108236379576
LGI3	-1.47184865372975	0.51247249688171	-11.0046683639664	1.64371725545544e-18	2.53885143843706e-17	31.3925223148526
PCDH9	-1.34068674102223	0.354275674463259	-10.9994488568981	1.68549986289606e-18	2.6015323970787e-17	31.3674889335635
SNRNP25	1.14296851328263	-0.369320756913239	10.9991365469029	1.68803343759168e-18	2.60358718597207e-17	31.3659910051257
PPBP	-3.79158413136853	1.15695292546883	-10.9953161417784	1.71933683730571e-18	2.64621458506433e-17	31.3476667678883
PWAR6	-1.77035166018285	0.153640163519523	-10.9944689500127	1.7263569874838e-18	2.65513214232682e-17	31.3436031677304
SLK	-1.08413107820044	0.313829293585326	-10.9928948284447	1.73947716228987e-18	2.67341220364707e-17	31.336052695383
OGN	-3.52566963980697	0.948787378189604	-10.9913715246196	1.75226896997488e-18	2.68925475158086e-17	31.3287458345972
LRRC32	-2.044601678187	0.642777166732121	-10.9885523171175	1.77619237857929e-18	2.72404008202086e-17	31.3152225192837
NRGN	-2.15388927224985	0.671378688542893	-10.9799065446552	1.85162110094739e-18	2.83369999583151e-17	31.2737470704722
HS3ST3A1	1.60526340854991	-0.254857142230109	10.9788231376587	1.86129685424076e-18	2.84448718268057e-17	31.2685494410967
MTIF2	1.06987892116276	-0.176290764985344	10.9781422742201	1.86740347557107e-18	2.84979719968228e-17	31.2652829727021
SMAD7	-1.6459195900917	0.378897965779407	-10.9691690158467	1.94978660240542e-18	2.97342456866826e-17	31.2222308379468
ANGPTL1	-1.69560993617042	0.535029669998446	-10.9620564368628	2.01766863194108e-18	3.06830156072219e-17	31.1881025170916
SRPX	-1.79759410470877	0.779249266489416	-10.9594623470878	2.04301198751745e-18	3.10466137471512e-17	31.1756545378364
RP11-480A16.1	1.23678875924263	-0.247217860302285	10.958795517389	2.04957809627661e-18	3.11245537691935e-17	31.1724546296549
DUOXA1	-1.18440552269174	0.491879516770262	-10.9571350713913	2.0660201986684e-18	3.13522546616427e-17	31.1644865519186
DENND2A	-1.20600450834633	0.3356388270821	-10.9475106844593	2.16396201357493e-18	3.27696485342414e-17	31.1182982505998
SCN1A	-1.11244684119956	0.347012588579815	-10.9471588838065	2.16762897701297e-18	3.28022400399831e-17	31.1166098242813
ROS1	-1.33686751992864	0.356131656552613	-10.9431024284677	2.21036391664045e-18	3.34022544416252e-17	31.0971408140372
RRAD	-1.81699796589748	0.5283471226642	-10.9424123595685	2.21771745349394e-18	3.34900079884319e-17	31.0938287233659
TOX2	-1.88594690087446	0.575513137587145	-10.9406102780562	2.23703674309191e-18	3.37582095272859e-17	31.0851792275112
FGFBP1	2.60028387950165	0.480341644548586	10.9352909192361	2.29505303273432e-18	3.45614557884991e-17	31.059646660304
DACH1	-1.96267752284609	0.531577884365538	-10.9201645441506	2.46840922730552e-18	3.70689332990992e-17	30.9870320693903
RPF2	1.06667294396009	-0.148227187721098	10.9170373116529	2.50585525730474e-18	3.7581953854905e-17	30.9720180478377
VIPR1	-3.23465259049129	0.93582142011119	-10.9170218268017	2.50604208572998e-18	3.7581953854905e-17	30.9719437027793
STAC	-1.97437982247038	0.487883116421516	-10.9090746181457	2.60379385137076e-18	3.89669356264228e-17	30.9337861573414
IL6R	-1.00660213615087	0.308885143373235	-10.906727931858	2.63338299685879e-18	3.93282129634325e-17	30.9225181372833
CKS2	2.10801328995427	-0.467116936463246	10.8962387660664	2.76981620238121e-18	4.12803646679732e-17	30.8721487398728
RPGR	-1.31374828914645	0.29364416506328	-10.8878207380394	2.88441965087641e-18	4.28115884439539e-17	30.8317204931905
CFLAR	-1.05771374684987	0.256651231178484	-10.8707283817166	3.13195349953161e-18	4.63584778074893e-17	30.7496207599706
CPQ	-1.04649709576348	0.308485237869496	-10.8694363080287	3.15150942798752e-18	4.66160769556487e-17	30.7434138726119
C17orf99	1.1140634155548	-0.0244024892854829	10.8624419334364	3.2595163075746e-18	4.81150822362154e-17	30.7098125447724
OSCAR	-1.8698886185119	0.631831002206564	-10.858291372359	3.32535574458714e-18	4.90201352273891e-17	30.6898717487193
CHAC2	1.83552680505269	-0.179745636632079	10.8417259922044	3.6016812083991e-18	5.29134372916435e-17	30.6102761468424
RBP4	-1.22861589187736	0.269223743800439	-10.8303909699557	3.80391418145666e-18	5.58466180335214e-17	30.55580336319
SLC5A6	1.0554398148311	-0.297900025241681	10.8300499413116	3.81017191978834e-18	5.59005914112578e-17	30.5541643706775
CYFIP2	-1.00424879473116	0.17921423460907	-10.8295791560856	3.81882760093453e-18	5.59896490847916e-17	30.5519017542184
ZNF367	1.75120593669387	-0.348390155758758	10.8204934771804	3.98978920594936e-18	5.83776251721848e-17	30.5082331755145
ACKR1	-2.54928022526759	0.881712902735765	-10.8075439561163	4.24680227215834e-18	6.2012476873627e-17	30.445986032191
SAMHD1	-1.0703381100111	0.384934163142793	-10.8045070766104	4.30944059434435e-18	6.28847278103281e-17	30.4313867241506
LINC00968	-2.72463287038796	0.934145408279376	-10.792673559752	4.56248107706126e-18	6.64875691276996e-17	30.3744942801051
CISH	-1.01291001270635	0.252611495979487	-10.7907132754993	4.60581388111826e-18	6.70739069237498e-17	30.3650690249191
TCEAL2	-2.30454885439442	0.474284110712361	-10.7849880988433	4.7347476683853e-18	6.88589393948178e-17	30.3375405954505
COL1A1	2.06812382447053	-0.512766549846474	10.7825019021482	4.7918590071989e-18	6.96427562422095e-17	30.3255856465649
TMEM99	1.12684111483712	-0.225587963304801	10.7792618560157	4.86732503581168e-18	7.06921017105982e-17	30.3100052993631
SEMA3G	-2.82028122851996	0.87192074702782	-10.7779976476379	4.89709265138977e-18	7.10767703524433e-17	30.3039259743826
C11orf96	-1.81283289712282	0.676747656557379	-10.7760388361302	4.94357657526639e-18	7.17033829453407e-17	30.2945062752974
SEPP1	-1.2732878221364	0.508523336132985	-10.772387113852	5.03141862362873e-18	7.29286280419546e-17	30.2769450229665
STYK1	1.3772355971714	-0.2892400432432	10.77014964389	5.08601221932329e-18	7.36706318457831e-17	30.2661846096479
SYNPO2	-1.3481314262019	0.511457021767747	-10.764322154829	5.23100496189399e-18	7.57201954878439e-17	30.2381578864801
SHCBP1	2.1015843163146	-0.447878664016813	10.760205210486	5.33592888296847e-18	7.70844162512891e-17	30.2183567846107
CD300LF	-1.66931339976707	0.644976353036657	-10.7596787734244	5.34949684955536e-18	7.72289028514142e-17	30.2158247375847
TMEM158	2.48909700390787	-0.293890600835472	10.7534469687134	5.51276268400382e-18	7.95328953511677e-17	30.1858500240806
BTN3A3	-1.23241322633819	0.348706131396412	-10.7490067923351	5.63212870532202e-18	8.10929169639284e-17	30.1644917349641
PRRG1	-1.1481132109487	0.381193735538782	-10.7427874700232	5.80369273361819e-18	8.34521687559774e-17	30.1345736212975
PLLP	-1.93898951400607	0.795337234409957	-10.7411615694217	5.84940169312205e-18	8.40536122525268e-17	30.1267518806611
HSPE1	1.13203698882127	-0.33610269709106	10.7362565966561	5.98949337212484e-18	8.59526036934151e-17	30.1031546418696
DPP4	-1.60472676487069	0.0901853797888775	-10.735002008867	6.02586282691109e-18	8.64172579581189e-17	30.09711877125
FOSB	-3.60548466629922	1.16020535710687	-10.7285233582835	6.21722677484874e-18	8.91026113893776e-17	30.0659484487404
C11orf83	1.21918141576726	-0.24260825664502	10.7264815707877	6.27878980168014e-18	8.98659571416943e-17	30.0561244810976
CCNE2	1.46948858965538	-0.540168364542891	10.7219088190642	6.4188911617411e-18	9.18104941264885e-17	30.0341221240323
DUSP9	1.02776299838925	-0.121723751890015	10.7134143685936	6.68751762998276e-18	9.55265133755124e-17	29.9932472151239
RPL22L1	1.54207135847403	-0.219021622852021	10.7030653819364	7.03006662347373e-18	1.00287281114179e-16	29.9434434427137
BIK	1.73633654240025	-0.377403054147979	10.7003021703634	7.12446690224936e-18	1.01500217610664e-16	29.9301447715536
TRIM22	-1.40470894978255	0.473765659809894	-10.6998630147032	7.1395864640193e-18	1.01648747454529e-16	29.928031186054
PPP1R14B	1.41163862793	-0.464627081741646	10.6945543980201	7.32491970090169e-18	1.04218880501331e-16	29.9024809068939
PNCK	1.04980782995046	0.0174950518487667	10.6525157566458	8.97351672794776e-18	1.26758972435557e-16	29.7001005672269
CNTNAP2	1.7403515183842	-0.214397645978846	10.6504697627661	9.0626333519015e-18	1.27851026212005e-16	29.6902486479643
EXOSC5	1.19272231629629	-0.367575679053804	10.6344704571967	9.79080311996182e-18	1.37943943762377e-16	29.6132014798093
DUSP1	-1.21415188786928	0.27429706039621	-10.6330961938456	9.85601984429454e-18	1.38772503074251e-16	29.6065829291116
TMOD1	-1.32469519123859	0.34985719091257	-10.6251186121014	1.02432945064864e-17	1.43944544151826e-16	29.5681605558266
JADE1	-1.099058628437	0.022887420541604	-10.6222139597117	1.03880585382217e-17	1.45884181352264e-16	29.5541701512567
SLC43A3	-1.17763745856136	0.0758440874941611	-10.6209328281459	1.0452558380289e-17	1.46694848817342e-16	29.5479993902417
SLX4IP	1.14200221660956	-0.230805302847979	10.6086934768632	1.10893590688298e-17	1.54829188030631e-16	29.4890428518476
MSR1	-1.24281320378554	0.388196560588698	-10.6000413210595	1.15628453607751e-17	1.61024705008093e-16	29.4473614993421
CST6	-2.23065486082246	0.458965189693353	-10.5995957439249	1.15877707636377e-17	1.61268107896256e-16	29.445214858587
USP53	-1.11973539789045	0.277162085706027	-10.5972398168277	1.17204581978267e-17	1.63009969347423e-16	29.4338646418546
FZD5	-1.04523974595609	0.165491021637653	-10.5930232440213	1.19617515146216e-17	1.66259132894179e-16	29.4135497007053
FBXO27	1.00776807066339	-0.01136385645841	10.5818920397338	1.26229252612363e-17	1.75224004187226e-16	29.3599169769231
TRHDE	-1.59216954413764	0.495049376043318	-10.5693825257385	1.34097807189293e-17	1.85551949820072e-16	29.299636506003
SOX4	1.05909029186252	-0.41506069916512	10.5655987434248	1.36573292186553e-17	1.88615729738508e-16	29.2814019368477
ACOX2	-1.12512864876323	0.0330346818038601	-10.5646136842219	1.3722523234906e-17	1.89274675574452e-16	29.276654695029
NEXN	-1.87445423423931	0.653035521103902	-10.5639495773174	1.37666516325164e-17	1.89641756426299e-16	29.2734541764516
SGMS1	-1.35508852702843	0.316758861798732	-10.5578481698132	1.41787904777957e-17	1.94947116061375e-16	29.2440488477102
MCM3	1.06547059783077	-0.306945581528484	10.5548789254506	1.43838077901238e-17	1.97640455390312e-16	29.2297381701362
SNAI2	1.86252696865216	0.121179834258556	10.5451530510529	1.50763828248872e-17	2.07025409050686e-16	29.1828602522301
SFN	2.05153643521185	0.22979020338373	10.5442593980393	1.51416719727608e-17	2.07790181603381e-16	29.1785527080097
SFXN1	1.14688241497416	-0.21412217921012	10.5268608315176	1.64707860242615e-17	2.25600804146352e-16	29.094681974848
GIMAP7	-1.93510101542127	0.646408911508006	-10.5253997038673	1.65875895314533e-17	2.26913614215806e-16	29.0876379288688
C5orf34	1.13109935891146	-0.510601375736901	10.5225168341731	1.6820488181756e-17	2.29664357866284e-16	29.0737394422395
NTS	4.57161141524316	-0.213850061769928	10.5218661265483	1.68735086160587e-17	2.30243118513391e-16	29.070602292254
ADCY4	-1.03836357485432	0.314986301668067	-10.5202209327552	1.70083091731405e-17	2.31936357143802e-16	29.0626705075711
PRKCD	-1.00168905054359	0.178900641787556	-10.5168555881263	1.72874228665242e-17	2.35298015194582e-16	29.0464451928043
LPAR3	1.25084293353354	0.0186115124547938	10.5157431283881	1.73806933721344e-17	2.36418916440685e-16	29.0410815904983
APOBEC3B	2.60847201528606	-0.315196117280212	10.5136658002831	1.7556212165968e-17	2.38656481138756e-16	29.0310658391299
CLDN5	-1.87709198928785	0.603316559915851	-10.504745639231	1.83303142878485e-17	2.48711125252731e-16	28.9880555529979
TRPC6	-1.54093337708248	0.400846725726233	-10.50429590236	1.83702363163638e-17	2.4909672350085e-16	28.9858869696087
PUS7	1.24872890146185	-0.268113310228484	10.5038857828041	1.84067175601554e-17	2.4943521199322e-16	28.9839094092051
RFWD3	1.06323312674956	-0.234780706703595	10.5036637970518	1.84264940655088e-17	2.49547047522572e-16	28.9828390104625
KIAA1524	1.20739941665524	-0.20336381592742	10.4987412762332	1.88705497048365e-17	2.55401096161396e-16	28.9591024448888
C7	-1.97577201679851	0.670583158327223	-10.4916818458624	1.9526155785999e-17	2.63779727726642e-16	28.9250598397462
PRAM1	-1.6260173415411	0.560088625448941	-10.4848367085736	2.01836491470489e-17	2.72322069955978e-16	28.8920486176192
CD34	-1.46015425179111	0.433346925660452	-10.4839178904652	2.02735766495132e-17	2.73194961011331e-16	28.8876173945992
TACC3	1.31242059663189	-0.310359971867398	10.4765450920857	2.10098639209427e-17	2.82589194539139e-16	28.8520590150725
RTKN2	-1.8222066229246	0.566523033641569	-10.4747954442663	2.11884912389849e-17	2.84814883786604e-16	28.8436202812958
C8orf4	-1.62411857015753	0.378624019104315	-10.4734170802765	2.13302839576113e-17	2.86542989517415e-16	28.8369721989708
GSTM5	-1.17753937308674	0.372701277011538	-10.4699065222062	2.16957254920829e-17	2.91091038123331e-16	28.8200398303405
LAGE3	1.17379201043875	-0.409976146697297	10.468258160276	2.18694743242985e-17	2.93240536527978e-16	28.8120891609716
HPN	-1.01367272563437	-0.110176300647322	-10.4580918722116	2.29723189165388e-17	3.07267181060931e-16	28.76305087028
SYT1	1.33197756833145	-0.564225207675272	10.4499436259524	2.38963464630333e-17	3.19035377717007e-16	28.7237438048719
AOX1	-1.7949044034572	0.463483097649749	-10.4496629741325	2.39288279718897e-17	3.19272193303309e-16	28.7223898952028
RHOU	-1.25573534243079	-0.00631071470488782	-10.448946808182	2.4011914742275e-17	3.20183505999978e-16	28.7189349806875
RHOBTB1	-1.26278337568622	0.218863187100546	-10.4444626799236	2.45387572214499e-17	3.2700725392646e-16	28.6973022627159
PCOLCE2	-2.51797129362374	0.846610827568576	-10.4311177809474	2.61761813591984e-17	3.47971275220037e-16	28.632917890521
PLA1A	-2.12006591051277	0.60905498218959	-10.4264794524258	2.67705832047473e-17	3.55654588526872e-16	28.610537955374
F8	-1.98019933602605	0.585801437588225	-10.4253440382956	2.69181352912997e-17	3.5739559762912e-16	28.6050594528566
GRHL1	1.52199645077807	-0.103862318645123	10.421214777939	2.74616546814244e-17	3.6416542077541e-16	28.5851348738265
CTTN	1.00002603475602	-0.189364971167468	10.4181642222534	2.78702380808784e-17	3.69131501921358e-16	28.5704148499654
NPM3	1.46499487537007	-0.374821451805205	10.4179513736847	2.78989727274901e-17	3.69286219079339e-16	28.5693877657978
ADAMTSL4	-1.24641447518801	0.343437347558403	-10.4076913996593	2.93198529730241e-17	3.87387221430169e-16	28.519876969928
NPNT	-1.22848030694451	0.581213135544105	-10.3982244096985	3.06951497260852e-17	4.04813317489875e-16	28.4741892087522
CEBPG	1.04831667837336	0.0547558631376115	10.3925847726209	3.15449659556154e-17	4.15767643194676e-16	28.4469706479134
CHI3L2	-2.66283441071851	0.819998725029654	-10.3920059310923	3.16335124176103e-17	4.16681089661405e-16	28.4441769184866
SLC6A14	-3.09264665404221	0.684157524752899	-10.3891262248992	3.2077741215184e-17	4.22275675388942e-16	28.4302780722651
KLHL7	1.01094696252981	-0.264452842577906	10.3816946812213	3.32532363287248e-17	4.37218477655456e-16	28.3944084212537
C1orf198	-1.21359925364443	0.291723153720394	-10.3700876997758	3.5176123434242e-17	4.61500196953947e-16	28.3383811402569
CBR1	1.5375134395594	-0.0282137575985319	10.3700340752566	3.51852609176157e-17	4.61500196953947e-16	28.3381222812895
THEMIS2	-1.208385927963	0.403125263570743	-10.3607680967705	3.68004042023492e-17	4.81227507851372e-16	28.2933914889645
PRPF4	1.07569566527255	-0.179330224902223	10.3553333585054	3.7782072998028e-17	4.93171061345568e-16	28.267154242666
RHNO1	1.04991905683176	-0.242609131316093	10.3500895013722	3.87541243670241e-17	5.05554556125245e-16	28.2418374899759
EP300-AS1	-2.49952935818199	0.837922090782584	-10.3460089401721	3.95278372961976e-17	5.15337336935075e-16	28.2221363088302
COL21A1	-1.71915108193764	0.418358802583633	-10.3440820923248	3.98985459565087e-17	5.19544806186528e-16	28.2128331688832
KIF26B	1.18919643418726	-0.352341038353944	10.3408827292034	4.0521784007496e-17	5.2734328887159e-16	28.1973858195453
XPO1	1.22063291832946	-0.295042323808034	10.3403145455664	4.06334820243814e-17	5.28479311254042e-16	28.1946424441199
RP11-127B20.2	-1.79903372222884	0.42405357746734	-10.3319117353096	4.2321845172917e-17	5.49448175791078e-16	28.1540695949999
SYNC	-1.7467258970174	0.624566483264444	-10.3221845790787	4.43642676476101e-17	5.75274380783831e-16	28.1070990300474
KANSL1L	-1.00087494990605	0.153563877830484	-10.3160068532279	4.57123865096086e-17	5.91692606016482e-16	28.0772662537669
SCN4B	-2.5062088248971	0.79043246919993	-10.3147923621226	4.59822039573671e-17	5.94829526103216e-16	28.0714012136673
TLR4	-1.20118198453479	0.350733203021633	-10.3010030179478	4.91599217130428e-17	6.34420801368261e-16	28.0048059078873
BNIP3	1.15394242108446	-0.436436555710293	10.2934624337086	5.09897270948668e-17	6.5764296619377e-16	27.968386078821
LY6D	2.72463141478742	-0.255480088574638	10.2686845066567	5.74966336821779e-17	7.37617103841153e-16	27.8486991348165
LOC100506119	1.43249316407278	0.0589400170070164	10.2686831698068	5.74970062934134e-17	7.37617103841153e-16	27.8486926767661
TMEM173	-1.14032587323365	0.431625208702508	-10.2525211162053	6.21832442121548e-17	7.95379889789847e-16	27.7706128164622
GAS6	-1.16281515715114	0.509517171449422	-10.2501022169313	6.29167939113496e-17	8.0428758686557e-16	27.7589262404744
SCGB3A2	-3.90555885386198	1.5153092506678	-10.2454836075808	6.43415835182966e-17	8.22015923946143e-16	27.7366115503014
HLF	-1.88148030863019	0.761895941143708	-10.2421873549572	6.53781616152655e-17	8.34766562369442e-16	27.7206853762873
FAM83A	1.44714573753027	-0.543196699736044	10.2306560585223	6.91378215955837e-17	8.81212199324523e-16	27.6649680641797
BTK	-1.30155022967167	0.471303477260716	-10.2293529354964	6.95760849232247e-17	8.86276540595548e-16	27.6586713275732
SORD	1.04888916428078	-0.396422328373739	10.2256745036846	7.0828277841681e-17	9.01696858707585e-16	27.6408967296552
RAMP2	-2.08277143776331	0.551110523723669	-10.2201299915083	7.27584957954466e-17	9.25182164680209e-16	27.6141042288219
TRIM16	1.67334665391471	0.0640930531907539	10.2163898766749	7.40902167281754e-17	9.41563170920562e-16	27.596030502944
TSPAN13	-1.06028446865156	0.164133152929578	-10.2123121850034	7.55699703132449e-17	9.5924250125048e-16	27.5763249836335
IVL	1.81524700161886	-0.0634923657501693	10.2112979065092	7.59426161476439e-17	9.63407939471135e-16	27.571423385665
GGTA1P	-1.3854316974661	0.596310460007703	-10.2050663692948	7.82728150469764e-17	9.91806793354169e-16	27.5413082012334
CASQ2	-1.72477401741955	0.486408242480811	-10.1989489911702	8.06299693590882e-17	1.01988433789197e-15	27.5117435770271
RAPH1	-1.06030617095252	0.0158402272137472	-10.1885208114848	8.48132255455656e-17	1.07092151556223e-15	27.4613427485782
CYB5R2	1.5585953647614	0.216058884568457	10.1861746097127	8.5783964708731e-17	1.08197748818926e-15	27.4500027903089
MAOA	-1.27582592861491	0.705844547885263	-10.1683442682	9.35342042345278e-17	1.17487424170458e-15	27.3638177101116
PKM	1.21111731851489	-0.24317826878349	10.1332919234317	1.10874424680734e-16	1.38545047112596e-15	27.1943618552716
PRKAR2B	-1.35835552328069	0.229283169957441	-10.1263510399228	1.14672442788522e-16	1.43043303489946e-15	27.16080309974
PIR	1.76408312846271	0.0686652827645415	10.1232595134202	1.16405788547478e-16	1.44954994306822e-15	27.1458553407271
LOC101929340	-1.45124644361777	0.397541164513768	-10.1124163926114	1.22695306892038e-16	1.52523930582497e-15	27.0934260584659
LIMS2	-1.4199505189109	0.457113329166332	-10.0942729246384	1.33989725409161e-16	1.66277793910337e-15	27.0056909093343
C10orf99	1.81176612005088	0.0901486749537277	10.0922712332922	1.35297889682733e-16	1.67805028698716e-15	26.996010952374
HLA-DRA	-1.41703384114345	0.423508787755365	-10.0798070479257	1.43736314544536e-16	1.78066927429171e-15	26.9357332890159
MICALCL	-1.56388874643145	0.361230994719189	-10.0707468309502	1.5019914755808e-16	1.8575457112337e-15	26.891915056068
NAP1L5	-1.45941326247361	0.30217156653894	-10.064913787065	1.54513135589186e-16	1.90654242232697e-15	26.8637034596871
COCH	1.76653912083415	-0.489582264321377	10.0561806844291	1.61204974670144e-16	1.98684901905633e-15	26.8214641756448
BIN2	-1.01778460291582	0.370010769692628	-10.0477128243415	1.67970563259394e-16	2.06553239487915e-15	26.7805060788905
ZFP36	-1.73153068099498	0.709161364943046	-10.0450078014994	1.70191158919836e-16	2.0904648589955e-15	26.7674218346908
FAM46B	-1.71978553294225	0.581071804195966	-10.0420990639828	1.72611795620041e-16	2.11779514682832e-15	26.7533520317174
CBFA2T3	-1.05201868151808	0.365733176224429	-10.041933842871	1.72750321844422e-16	2.1182945750515e-15	26.7525528377891
ABCC1	1.21116385976601	0.0986601451512368	10.0416783511836	1.72964752745199e-16	2.11972366762722e-15	26.7513169932561
SGCG	-2.03307917817908	0.635627221127641	-10.0405038453722	1.73953934039716e-16	2.12943608910687e-15	26.7456357459105
GPM6B	-1.69672370219651	0.606024286917754	-10.0295790668758	1.83430621787042e-16	2.24164227697426e-15	26.6927895864271
TSPAN8	-2.32935114632846	0.154253240433452	-10.0277505477128	1.85066523703048e-16	2.25781158917719e-15	26.6839442753703
SLC7A11	2.02045138871585	-0.392960791997248	10.0246084213343	1.87911847664284e-16	2.28994432254928e-15	26.6687443247189
SMC4	1.01130695747443	-0.151009777640893	10.0231228591824	1.89272293124772e-16	2.30522581980705e-15	26.6615578826398
FAM174B	-1.11174861538898	0.0433117071776477	-10.0083770547053	2.03322637417357e-16	2.47079220722383e-15	26.5902221050441
HIST1H2BE	1.10388386113307	-0.349536401088594	10.0060486321672	2.05634787442647e-16	2.4974881223054e-15	26.5789574693911
THBS2	2.69090794611784	-0.552652458200477	9.9992291708298	2.1255915631603e-16	2.58013931055136e-15	26.5459650567915
PDK4	-2.00222036163119	0.17348412874777	-9.97694376078739	2.36857319758257e-16	2.85110909358813e-15	26.4381420325865
PDE2A	-1.23141927012188	0.315045115788747	-9.97527481750532	2.38785182383369e-16	2.87194121683431e-15	26.4300668182263
DMRT2	1.20113623303698	0.15272166051218	9.97421949172659	2.40012330342666e-16	2.88427692207016e-15	26.4249605757049
GPRASP1	-1.5038264819485	0.28714824063874	-9.97283983129647	2.41626146560922e-16	2.90045133247049e-15	26.4182849920056
GUCY1A2	-1.16897064323196	0.362661945185138	-9.96699748503218	2.48581334578725e-16	2.97898660780426e-15	26.390015978509
C2orf40	-3.16904126587973	0.988452913061155	-9.96206364678978	2.54610835173534e-16	3.04618653905131e-15	26.3661423952103
RBBP8	1.01270240896387	-0.0943100990746237	9.94772314987869	2.72980084808795e-16	3.26235305548259e-15	26.2967497776286
MT1M	-3.90101500415393	1.00501680549007	-9.92758803247646	3.01032729997832e-16	3.58573364582127e-15	26.1993110627237
DMRTA2	1.23711114095338	-0.237909957335953	9.92222624738592	3.08977736256787e-16	3.6763257574949e-15	26.1733628769364
FXYD3	1.39634793175126	0.414304187658779	9.9202671951095	3.11932696918139e-16	3.70741084070379e-15	26.163881983139
S100A10	-1.39125972778428	0.613664246299422	-9.91751819513246	3.16126945900374e-16	3.7531409065091e-15	26.1505780026513
SESN1	-1.17171884310753	0.413282589331773	-9.91716880931848	3.16664044223355e-16	3.75745746720917e-15	26.1488871160116
TMEM178A	-2.14301291325977	0.531582016291123	-9.91604401317969	3.18399364900108e-16	3.77597932470528e-15	26.1434435416314
NKAIN2	1.12129403898558	-0.110339746400209	9.91586944158309	3.18669543697899e-16	3.77711492543952e-15	26.1425986813108
LINC01116	1.51872166035583	-0.36853489528826	9.91009913943181	3.27730394997811e-16	3.88238605234004e-15	26.1146723194229
MMP1	4.37372377777236	-0.970527957051115	9.90998543628178	3.27911505226159e-16	3.88240767942727e-15	26.114122028044
MDK	1.63360161726005	-0.89941514293936	9.90413327437954	3.37369569818068e-16	3.98567268653042e-15	26.0857989165779
GJA4	-1.10873297140386	0.313578534967092	-9.89413343699899	3.54167248142336e-16	4.17955954142903e-15	26.0374007266415
SIRT1	-1.11881734087395	0.0249011707742997	-9.86825396281965	4.0162983239693e-16	4.71142688004091e-15	25.9121394891445
ELOVL4	1.32755743119301	-0.352955540463998	9.86574619030961	4.06554576620882e-16	4.76661578599091e-15	25.9000008938973
TBX2	-1.0942897775781	0.349471329531619	-9.86269223844908	4.12633598088231e-16	4.83527086937264e-15	25.885218455294
NEK7	-1.03956178743887	0.232961637222136	-9.86094749257923	4.16147338709758e-16	4.87380779868026e-15	25.8767730759883
PI3	2.59145043468074	-0.185255947511155	9.85932847411705	4.19434660378613e-16	4.90556894245624e-15	25.86893623693
MACROD2	-1.33943776034422	0.408535151068304	-9.85518119538235	4.27974519447741e-16	4.99880702192063e-15	25.8488612163709
STARD5	1.15954035796045	-0.0503558665631968	9.84300297631816	4.54070400924352e-16	5.28934617106877e-15	25.7899108284639
AK021977	-1.88512988586157	0.559739185169823	-9.83736230204003	4.66691340582392e-16	5.43052175191387e-15	25.7626056727964
AVEN	1.01092939223786	-0.126128252870151	9.83480422298868	4.72530151379644e-16	5.49551043400977e-15	25.7502224861367
NCKAP5	-2.53700494961278	0.713167140545903	-9.83192287451341	4.79194425630345e-16	5.56703609818944e-15	25.736274310747
PTPRF	1.08219282052723	-0.215542301028744	9.83155580099596	4.80050158238235e-16	5.57398722608525e-15	25.7344973553039
DDIT3	1.06610582192421	-0.086664778410124	9.83102640662297	4.81286992170889e-16	5.58535359885349e-15	25.7319346225519
WNT5A	1.64675427188191	0.206846812768966	9.82680475855144	4.91264920377235e-16	5.69809418894967e-15	25.7114980185443
TMEM56	-1.04826220058145	0.109914011747687	-9.82366050936752	4.98830686602492e-16	5.77965677815782e-15	25.6962768564449
PAQR8	-1.05197951743988	0.204312646467742	-9.81253150066022	5.26558721016751e-16	6.09766262225548e-15	25.6424008762399
ZNF608	-1.26337239109784	0.227276574508807	-9.8119902322054	5.27945957979282e-16	6.11045949761697e-15	25.6397805358645
USP54	-1.21965205436686	0.296762417378111	-9.79893433038177	5.62538437458567e-16	6.49694392702148e-15	25.5765744428793
EME1	1.07045972154999	-0.266728931556431	9.79447312314808	5.74871415633446e-16	6.6323071420044e-15	25.5549764520772
PEG3	-1.04204998875965	0.177277383764165	-9.79050927481856	5.86056292701843e-16	6.7541506218512e-15	25.5357861363072
CYC1	1.0627141051988	-0.297169725792078	9.78778886891054	5.93858289659943e-16	6.83397109759509e-15	25.5226156433796
POLD2	1.01548924358237	-0.309803601216834	9.78776435971208	5.93929051289492e-16	6.83397109759509e-15	25.5224969849106
LHFPL3-AS2	-1.06064103825019	0.335750051184831	-9.78283644645431	6.08329436112652e-16	6.99223669799335e-15	25.4986389304967
AL833181	1.85782006868129	-0.258151826990015	9.77537230947173	6.30809400708183e-16	7.23786376053023e-15	25.4625014968791
EYA2	1.72038026259439	-0.396299651293564	9.77529840044889	6.31036101587674e-16	7.23786376053023e-15	25.4621436653658
CD33	-1.10640533444822	0.352925670904682	-9.76899450248401	6.50675122514455e-16	7.45522210478863e-15	25.4316230612239
TSPAN5	1.18432438288987	-0.279935881464493	9.76762985424697	6.550064068335e-16	7.50087982019008e-15	25.4250160046837
MXRA5	1.89918728182297	-0.245093059281793	9.76730020149187	6.56057017746895e-16	7.50514233563716e-15	25.4234199611045
FAT3	-1.07070233997134	0.279777409917628	-9.76729557261004	6.56071782099337e-16	7.50514233563716e-15	25.4233975499477
MATR3	1.54479743513666	-0.25192556290887	9.76705658593279	6.56834509585958e-16	7.50593736416038e-15	25.4222404737089
SMURF2	-1.04059566098023	0.204155193628003	-9.76432796327357	6.65606083841612e-16	7.59815484743811e-15	25.4090295545876
FOS	-2.24489102637363	0.690084127183076	-9.75562424869011	6.94376487708809e-16	7.91406465333383e-15	25.3668891229883
RMI1	1.27681154138052	-0.32219707417889	9.74293164536312	7.3857763470013e-16	8.39134243411926e-15	25.3054346336961
NRIP3	1.21371626358361	-0.316302640420499	9.74277985556455	7.39122923398868e-16	8.39313419307944e-15	25.3046996961661
SUGCT	1.62062092358249	-0.419539813583556	9.73430466764679	7.70217057878334e-16	8.71879267556473e-15	25.2636641373182
CMAHP	-1.34339521445467	0.363830032199324	-9.73379759931282	7.72118376149306e-16	8.73574892137577e-15	25.2612089719499
CCDC167	1.17545467142633	-0.420313855555302	9.72631286886312	8.00735887279825e-16	9.03184639084364e-15	25.2249685529638
CEP72	1.05761329181862	-0.364223629982128	9.71997679341686	8.2578955057395e-16	9.28959621697604e-15	25.1942894926701
PHACTR2	-1.25129804109544	0.427945695978257	-9.71657280643494	8.39571708276991e-16	9.43483411662596e-15	25.1778073843054
SH3BGRL	-1.06309700634462	0.272819812268109	-9.70092010524523	9.05969359826958e-16	1.01441398588691e-14	25.1020159744666
LOC101926959	-3.12244682766894	0.931740909948997	-9.6797209420139	1.00434906371353e-15	1.12109169972766e-14	24.9993658403549
CXCL17	-1.85727639040478	0.727133819055581	-9.67873490472887	1.00917662734175e-15	1.12590004456906e-14	24.9945912119078
KNSTRN	1.55795496911466	-0.435460663495255	9.66367036328532	1.08588555086809e-15	1.20963282694976e-14	24.9216445142116
ADAMTS12	1.0518872805205	-0.220086976603853	9.66366677326788	1.0859045096238e-15	1.20963282694976e-14	24.921627130226
FNDC1	2.55386685255674	-0.673961952977076	9.6562362536626	1.12586315739238e-15	1.25028547042728e-14	24.88564611879
SLC25A20	-1.01948731290148	0.0913304994746586	-9.65565558619501	1.12904706157368e-15	1.25317858115725e-14	24.8828343272271
PCDH19	2.37057819289176	-0.153388906472589	9.64446736774752	1.19218372473116e-15	1.3198741594608e-14	24.8286568830194
STXBP6	-1.57360410010661	0.640561352036741	-9.63691050964887	1.2368149082644e-15	1.3657943313853e-14	24.792063575661
KCNK5	-1.04524087372642	-0.0242305297335772	-9.63483844925338	1.24934201052476e-15	1.37822217207915e-14	24.7820298066654
MESDC1	-1.24518034484391	0.364371714718541	-9.63469174038523	1.25023376860345e-15	1.37850367918064e-14	24.7813193815024
TSKU	1.08271924631602	-0.140585028308406	9.61656702148455	1.36544846560092e-15	1.50324283287178e-14	24.6935515699756
REEP1	-1.42935371391878	0.394424628980825	-9.60697076708186	1.43069034281423e-15	1.56948325094439e-14	24.6470820483969
ALPK2	1.01396346304991	-0.161686494073377	9.60676788291557	1.43210283794398e-15	1.57023731421149e-14	24.6460995875389
CNTN6	-1.32792059617081	0.442436333960835	-9.59576933567704	1.51080036549685e-15	1.65234252095123e-14	24.5928393634014
MTHFD2	1.15326528455318	-0.299767191272526	9.59398738735156	1.52395182474573e-15	1.66504423637077e-14	24.5842103074991
TMEM47	-1.35839248028051	0.543295408463092	-9.59190788569259	1.53944421760561e-15	1.68027543005289e-14	24.5741403518706
SGCE	-1.44595052802987	0.184921432453351	-9.57342115638137	1.68428587968859e-15	1.83559188347541e-14	24.4846185976635
RXFP1	-1.40682574752033	0.429568111995882	-9.56935410792815	1.71793726659249e-15	1.86811864769315e-14	24.4649239759905
RNF43	1.22846902960791	-0.227418957388441	9.56929337294352	1.71844486086574e-15	1.86811864769315e-14	24.4646298678062
ECHDC3	-1.29817417986477	0.187346486152571	-9.55437037786982	1.84782282810917e-15	2.00373577079139e-14	24.392365610293
ITGAM	-1.54188971551602	0.555010690498488	-9.54335981439468	1.94948759657253e-15	2.11076659096755e-14	24.3390474132866
AMOTL2	-1.34067666795138	0.353116892383229	-9.54326105400089	1.95042435858974e-15	2.11076659096755e-14	24.3385691712043
XDH	1.16333324561688	-0.385370371396662	9.53545227766081	2.02593534636081e-15	2.18702043496726e-14	24.3007556453759
PTGER2	-1.32546216403372	0.345461000775934	-9.53396398783962	2.04065549359572e-15	2.20181338882986e-14	24.293548708677
LURAP1L	-1.36673218140643	0.330684804715879	-9.53345500556649	2.04571416693924e-15	2.20617232495365e-14	24.2910839998321
FAM169A	1.17997577327893	-0.334609208787277	9.52390392558972	2.14300101345868e-15	2.30534957508434e-14	24.2448337376334
IRAK3	-1.07096737698274	0.281412248876949	-9.51920495516898	2.19254947560104e-15	2.35397416431038e-14	24.2220794895368
SPOCK1	2.06964441352269	-0.456025814838455	9.50457177553812	2.35431016042873e-15	2.51641591925391e-14	24.1512204278227
SESTD1	-1.16906136755875	0.179803961062967	-9.50221129838921	2.38149948917703e-15	2.54422158056875e-14	24.1397902369451
ELMO1	-1.24533281430409	0.255837632979836	-9.50175904902058	2.38674449493601e-15	2.5485676547258e-14	24.1376003025065
SECISBP2L	-1.3914999709786	0.355051650706647	-9.49626530134006	2.45138896865266e-15	2.61501616335829e-14	24.1109979113602
SLC7A5	2.11720852593123	-0.480720357649031	9.49366711972152	2.4825686110111e-15	2.64306899072986e-14	24.0984167766766
PMS2P5	1.22758953990651	-0.34384951274283	9.47786095023733	2.68098428509195e-15	2.84591738694442e-14	24.0218795353739
ARHGEF26	-1.51614586716862	0.555468161352616	-9.47353081847308	2.73805648092134e-15	2.90365392234826e-14	24.0009122415146
PSRC1	1.17812502814321	-0.432263372418485	9.46865691579385	2.80375052296977e-15	2.97186576480227e-14	23.9773120409359
C3orf67	1.09260840597867	-0.0810090921376115	9.46484637010474	2.85620793798291e-15	3.02155265740204e-14	23.9588608828705
NQO1	2.11015367391584	-0.495026714156083	9.4634347693319	2.87588875160841e-15	3.03792053249172e-14	23.9520257515018
GALNT12	-1.22108481550667	0.282445959763148	-9.46176509983217	2.89934276333467e-15	3.06120270794794e-14	23.9439410385845
COX4I2	-1.37945926911915	0.368683393432239	-9.4608663349936	2.91204690108573e-15	3.07162083015156e-14	23.9395891335179
ELTD1	-1.32040879154488	0.510067794239834	-9.45920096012713	2.93573448517337e-15	3.09509884500629e-14	23.9315252436469
VWA5A	-1.01768111872831	0.299076738544698	-9.45308128646104	3.02444520236232e-15	3.18552338799397e-14	23.9018934125171
TMEM74B	-1.12295955984243	0.287884898830247	-9.45278474624729	3.02881130103799e-15	3.18857115819046e-14	23.900457553374
SPRY2	-1.18379347554125	0.409105448152069	-9.44881912247624	3.08780840608937e-15	3.24752263399055e-14	23.8812559101495
DQ592442	-3.09286979830115	0.86443223537045	-9.44747715850807	3.10803212368472e-15	3.26720561351421e-14	23.874758114782
RP11-401P9.4	-2.12841318000055	0.619041502951352	-9.43642229098417	3.27975219079327e-15	3.43770734228597e-14	23.8212309117228
GUCY1A3	-1.02736997015249	0.454055968938273	-9.4222658059088	3.51357602608147e-15	3.67745233662612e-14	23.7526872323857
GCLM	1.63812355858297	-0.0872356822064834	9.41797672130024	3.58765668359571e-15	3.75317417793552e-14	23.7319204347878
EPB41L3	-1.38156805321568	0.252061344366381	-9.40658011506688	3.79217516160775e-15	3.9594770069728e-14	23.6767414045311
ANKRD28	-1.23596300179224	0.27376791092663	-9.39633586879272	3.98594467793603e-15	4.14979000003388e-14	23.6271428253514
AGAP2-AS1	1.08465009861956	-0.185133848833995	9.39508174394164	4.01033667696185e-15	4.17317831521426e-14	23.6210709221605
SOX7	-2.58221932092936	1.05681365309276	-9.39385571343984	4.03432652857402e-15	4.19612588742893e-14	23.6151350546311
DANCR	1.45921073367039	-0.28431786659652	9.38554962089196	4.20067556158219e-15	4.36076842215064e-14	23.5749212443862
RP4-758J24.5	-1.04229007632914	0.144246447481814	-9.38149176193772	4.28442025106721e-15	4.44344447015615e-14	23.5552754556177
ZFPM2	-1.59999571355595	0.587179104601575	-9.38102210000817	4.2942201326053e-15	4.45147615948146e-14	23.5530016378382
COL5A2	2.24728498322194	-0.551815932535911	9.38078051994027	4.29926962506311e-15	4.454578168935e-14	23.5518320548388
LMOD1	-1.15661089529447	0.428020557971854	-9.37489663719128	4.42410430505443e-15	4.57735206526296e-14	23.523346092783
CD109	1.10994264953515	0.121646081678463	9.37014116360162	4.52764169899276e-15	4.6800038659517e-14	23.5003234469889
ABRACL	1.12464530563332	-0.030993571174467	9.36767894914294	4.58219807546022e-15	4.73413641813411e-14	23.4884032460821
HLX	-1.16707846731308	0.503292822715656	-9.36682675539183	4.60123322655326e-15	4.75153579022464e-14	23.4842775779167
LOC284219	1.22500002397157	-0.144596818632351	9.36523981116257	4.63689119387255e-15	4.78607620606816e-14	23.47659483474
ALDH18A1	1.00096729786977	-0.429555794333055	9.35969375318997	4.76369289643331e-15	4.90993668121197e-14	23.4497453959033
CEP19	1.2140621132201	0.0873375979839953	9.35565385241251	4.85823592278369e-15	5.00499994804381e-14	23.4301877647489
CCDC86	1.1717839485467	-0.294825862796433	9.35492455057896	4.87550210559228e-15	5.02039933887783e-14	23.4266571510551
SEMA4B	1.58582462971753	-0.269611996275268	9.35259000875529	4.93118587728721e-15	5.06664316498024e-14	23.4153554756617
TMPRSS11E	2.06015095724637	-0.411024643033891	9.35255149560603	4.93210980917956e-15	5.06664316498024e-14	23.415169031469
ACE	-1.1577596119184	0.337380046659372	-9.35225177965011	4.93930592331489e-15	5.06922605542104e-14	23.4137180913148
ACSL4	-1.22754569299604	0.479716229581901	-9.3517693629989	4.95091069408867e-15	5.07872908955425e-14	23.4113826902141
CORO2B	-1.03099646451227	0.220915651806668	-9.34477912222167	5.12215624226969e-15	5.24487877434764e-14	23.3775429495345
SSTR1	-1.04190834957074	0.196977919182065	-9.34476264185352	5.12256689344043e-15	5.24487877434764e-14	23.3774631688564
HLA-DPB1	-1.23390849501404	0.429399361646739	-9.34275064584869	5.1729491123661e-15	5.28896189935259e-14	23.3677232187396
CASKIN2	-1.43937284645565	0.428986131312368	-9.32953555608682	5.51640777254191e-15	5.62949153225236e-14	23.3037511257338
RPL23AP32	-1.24628056862341	0.412734899275411	-9.32534398534057	5.63003869373871e-15	5.7400418038094e-14	23.2834609194024
C3	-1.26016039047522	0.594656511144943	-9.31233134536796	5.99792892698632e-15	6.09217405787471e-14	23.2204720270124
PLXNA2	-1.04473224956063	0.253803783577181	-9.310076211111	6.06408623576671e-15	6.15359828657583e-14	23.2095560943471
MAL	-1.74756331065595	0.541697367685396	-9.30845811315038	6.11200429939248e-15	6.19931864652666e-14	23.2017237705284
DMBT1	-2.7206063489984	0.917432849370332	-9.30829894155892	6.11673838012805e-15	6.2012158062581e-14	23.2009533103918
PLEK2	1.38136089564722	-0.50005371619513	9.30325154923826	6.2687742416553e-15	6.34347225247876e-14	23.1765219244555
NOX4	1.12656487652677	-0.188144989563678	9.29665571930842	6.47316011528779e-15	6.53716733447662e-14	23.1445960809355
LOXL1-AS1	1.08574381194163	-0.100027555374645	9.28679502972062	6.79120513875363e-15	6.84016498975394e-14	23.0968686070057
ARRB2	-1.01833020153693	0.308774611725321	-9.276155976173	7.1518972487452e-15	7.19342010782988e-14	23.0453755102697
ZNF423	-1.29958610755853	0.477402470965684	-9.26991671578181	7.37226905553144e-15	7.39104103692284e-14	23.015178338975
ACSL1	-1.18649146192261	0.347815971338935	-9.26925409572533	7.39606803003897e-15	7.41146937484933e-14	23.0119713876941
SOX17	-2.2087022558616	0.601013819770233	-9.26548409333378	7.53294210968631e-15	7.53468181918046e-14	22.9937254611179
TLR2	-1.03666108292988	0.455301283665392	-9.26318621684749	7.61760809005197e-15	7.61233517259232e-14	22.9826044015307
MTCL1	1.65189322223572	-0.207041219428243	9.25966069866001	7.7493598922138e-15	7.73685516209727e-14	22.9655420934156
PDE8B	-1.00948451931005	0.178034232843207	-9.25763054258205	7.82625966279671e-15	7.81003009206741e-14	22.9557169305342
STEAP1	2.2383192811926	-0.210978265596467	9.25569200177565	7.90040100294541e-15	7.87675799810234e-14	22.9463352196498
LRP8	1.21934758128635	-0.197352894051045	9.25527949427194	7.9162681172105e-15	7.88894551671391e-14	22.9443388680768
SLCO4C1	-1.04421248373133	0.381085338937925	-9.25294394547437	8.00670770522991e-15	7.96781830230998e-14	22.9330359167317
FAM149A	-1.24989623035061	0.11132042327686	-9.25285603882197	8.01013181442107e-15	7.96781830230998e-14	22.9326104920774
CLU	-1.06749356557394	0.46135006028874	-9.24697093650509	8.24272694746352e-15	8.1916591118551e-14	22.9041298380722
IL1RL1	-1.79746342257412	0.475090348792691	-9.24026869432421	8.51585091388115e-15	8.44758367109923e-14	22.8716954703068
NCF4	-1.16901960041052	0.433929775821998	-9.23118576649885	8.9004832478038e-15	8.81298421267449e-14	22.8277415554275
LSM12	1.03585864464042	-0.263307334906452	9.22031648486067	9.3836515172981e-15	9.24911122471963e-14	22.7751452965607
MTFP1	1.05927612392581	-0.245415497480407	9.21972327189453	9.41076327928793e-15	9.27161414071793e-14	22.7722748182046
PRTG	-1.04255129721276	0.143652532686176	-9.21723896632607	9.52515726611164e-15	9.38004914041144e-14	22.7602536733125
MMP9	2.6697338995044	-0.581015598148618	9.21042322254719	9.8461871896943e-15	9.69178107240137e-14	22.7272740672864
ASRGL1	-1.0841688099826	0.0110141691705755	-9.21023794310042	9.85506344150485e-15	9.69611080535155e-14	22.7263775618846
CFP	-1.23846426153898	0.429088954271812	-9.20947237243928	9.89182479963187e-15	9.72785949300764e-14	22.722673228616
HK3	-1.52821926274521	0.501134989335667	-9.19340879509516	1.06955766119789e-14	1.0470737411049e-13	22.6449499806892
IGSF11	1.15350289001549	0.0396494648457985	9.18995943418527	1.08765057670013e-14	1.06286431581414e-13	22.6282610585207
ADTRP	-1.26450570605721	0.465517951090001	-9.18181127789562	1.13161414205716e-14	1.10482886592641e-13	22.5888391714135
ICAM1	-2.20319286577061	0.521945918663782	-9.18087882747338	1.13675712421044e-14	1.10885024886383e-13	22.5843279449407
MPDZ	-1.03953609947657	0.222588463787326	-9.17596146242434	1.16426806611728e-14	1.13415317012009e-13	22.5605378955757
DTX4	-1.05683655305353	0.271757994789284	-9.1741444065279	1.17460138070731e-14	1.14267712934486e-13	22.5517471797408
PMAIP1	1.87175094510105	-0.420686544282595	9.17364310343916	1.17746831095738e-14	1.14495178598033e-13	22.5493219441626
SPRY4-IT1	-1.80383896447039	0.412972642735277	-9.17332963090847	1.17926459926431e-14	1.14618379250757e-13	22.547805410016
NCK1-AS1	1.47373161913141	-0.107575545723249	9.15521452124472	1.28785854855037e-14	1.2444701860267e-13	22.4601710936784
C4orf19	-1.41652533050816	0.300252769959246	-9.15275730944832	1.30333883547567e-14	1.25830595105776e-13	22.4482846016123
FAM65B	-1.22283934389218	0.28458597204676	-9.14970241198826	1.32284406156546e-14	1.27656809951872e-13	22.4335070765334
NCKAP1L	-1.06473839651127	0.39731727731243	-9.1492872262522	1.32551740373364e-14	1.27857814600676e-13	22.4314987068007
ODAM	-1.21943038099325	0.216576363491304	-9.1450820750068	1.3529001253269e-14	1.30441016090624e-13	22.4111574520489
RP1-78O14.1	-1.73960635209732	0.542563112473161	-9.14300855367947	1.36660966764268e-14	1.31704193826445e-13	22.4011275285003
GRHL2	1.30888276270615	-0.0308561102441088	9.14206434098014	1.3728984572221e-14	1.32251406099398e-13	22.3965602702619
SLC31A2	-1.1940242747031	0.473580823085166	-9.13767529470514	1.40251283898252e-14	1.34924102746186e-13	22.3753302762693
S100A16	1.0272789346012	0.0356590445800892	9.12003212585153	1.52813906335305e-14	1.46424121313762e-13	22.2899945332932
PLP2	1.05471840624376	-0.0859510278324749	9.11703176975864	1.55059481369672e-14	1.48444432761284e-13	22.2754833449254
KLF4	-1.70225806877461	0.819501938669203	-9.1163029487562	1.55609916793157e-14	1.48905556701538e-13	22.2719584464589
LAMA1	1.09377415841952	-0.046120547083835	9.11048532488311	1.60074201078187e-14	1.529747053993e-13	22.2438223716373
CHODL	1.60395843122429	-0.0781898467049819	9.10641590025559	1.63272819327311e-14	1.55756515530084e-13	22.2241417455747
ENPP5	-1.24368950088572	0.0674814401383501	-9.09928243680445	1.6903468131739e-14	1.60969482142836e-13	22.1896438500912
NETO2	1.68386513714333	-0.448578244067036	9.09192274346066	1.75192293389655e-14	1.66540347381606e-13	22.15405336905
IGFBP5	1.13680129140798	-0.196283615050077	9.08452873640126	1.81604324420305e-14	1.72182208639304e-13	22.1182984866171
DGKA	1.13767093971939	-0.0144105070506898	9.08369488271147	1.82341993249807e-14	1.72805945900419e-13	22.1142663537819
TET1	1.27235741395918	-0.352178197135953	9.0791909165005	1.86378496676865e-14	1.76399752864402e-13	22.0924875905279
C1QTNF2	-1.08471744401909	0.341271955139012	-9.07819934566565	1.87279076564749e-14	1.77174679030565e-13	22.0876929647875
SERPINB3	3.33684577790747	0.020528403791172	9.07512317519785	1.90100725503585e-14	1.79608691569814e-13	22.0728186810146
SERPINB4	2.30481748224996	-0.0948748086240106	9.07303402789798	1.92041198153647e-14	1.81283877332922e-13	22.0627171323263
DDX5	-1.20230968369654	0.221382758162409	-9.066488601058	1.98249886343933e-14	1.86819029102605e-13	22.0310691906184
KCNJ8	-1.08275510674079	0.390491575055046	-9.06504856623896	1.9964252882858e-14	1.87967780947082e-13	22.0241066158849
CST1	1.94621367415207	-0.695128258582776	9.06468125303574	1.99999315410187e-14	1.88221867675254e-13	22.0223306648062
SCG5	1.95219540771678	-1.21161171765167	9.06277122073739	2.0186490457199e-14	1.89895069874302e-13	22.0130957665403
CXCL2	-1.65086894651672	0.484254899884121	-9.04065577503603	2.24774398419814e-14	2.1044053600437e-13	21.9061769043518
RAPGEF4	-1.55530214835011	0.389736622337751	-9.03962949383265	2.25898438620052e-14	2.11401499062974e-13	21.9012156339758
TUBB2B	1.60043323915661	-1.11013694941252	9.02418958538152	2.43502959313491e-14	2.27286921721278e-13	21.8265797302337
TIPARP	-1.31264751169653	0.341566672884838	-9.02055832450771	2.47838561921705e-14	2.31234125739532e-13	21.8090274716679
KLF5	1.44060383925768	0.193384347230684	9.01703680773616	2.52116780008159e-14	2.34821026712975e-13	21.7920060886073
GPR65	-1.34954936005984	0.470409720722998	-9.01589307578437	2.53522087462659e-14	2.36028409458464e-13	21.7864779048501
LOC100288860	1.08401963794284	0.128099848761329	9.01507711016682	2.54529447700003e-14	2.36864425867794e-13	21.7825339931697
MLLT11	2.34453252673243	-0.703860517011364	9.01198012367475	2.58389395806675e-14	2.40249994254768e-13	21.7675651294878
SYNM	-1.50701254460913	0.603063674145778	-9.01043838117665	2.6033270292405e-14	2.41849192699284e-13	21.7601134448465
BEX4	-1.18235472596732	0.274844488971579	-9.01000776752442	2.6087807870444e-14	2.42251920855259e-13	21.758032179396
IL7R	-1.42514111687993	0.657734830512632	-9.00881554550533	2.62393999837971e-14	2.43450816901939e-13	21.7522698989336
CCDC141	-1.19582135942649	0.350730462406027	-9.00535134710783	2.66848877162742e-14	2.47372107660924e-13	21.7355269086151
FST	2.20666214413466	0.225411773124526	8.99763360222881	2.77047272695222e-14	2.5660644526155e-13	21.6982273421448
ARMCX1	-1.13501784007769	0.273632711708172	-8.99353385106481	2.82622189454502e-14	2.61658123669826e-13	21.6784142241075
PIGR	-1.40967298317037	0.480243698895562	-8.9920393314077	2.84682218961437e-14	2.63452711607262e-13	21.6711917107927
CRIP2	-1.76538821661733	0.0872246716002439	-8.98423585830011	2.95684577634818e-14	2.73234341006601e-13	21.633481389801
CAB39L	-1.15906841416617	0.262227881152369	-8.98224171727458	2.98563678323894e-14	2.75709870111041e-13	21.6238450334953
PTGR1	1.68079304894971	-0.151049692378205	8.98075124469799	3.00733865312158e-14	2.77595560670707e-13	21.6166426624953
RAB38	1.36355001539819	0.186010416503776	8.97874606815116	3.03678361913531e-14	2.8019407444557e-13	21.606953224308
SYBU	-1.90752764492243	0.084927948070579	-8.97857619017966	3.03929138132491e-14	2.80306025820234e-13	21.606132344439
WDR66	1.57979207762268	0.00076464738025363	8.97290789387808	3.12416425811731e-14	2.8776595920685e-13	21.5787427373581
TIMP3	-1.51000645316223	0.403789851510598	-8.96267209270161	3.28346996277506e-14	3.01541738947812e-13	21.5292855322039
LOC101929787	-1.23369171615196	0.185549870979424	-8.95832116758258	3.35361991583932e-14	3.0720236581007e-13	21.508263938432
CYP4F11	2.05999566803757	-0.0622914315888099	8.94736689974436	3.53693625243897e-14	3.23038188724445e-13	21.4553412201705
TMEM2	-1.26583309043624	0.271881300415259	-8.93441304892494	3.76667278849903e-14	3.42863805106963e-13	21.3927638090437
ITGAL	-1.32557850516152	0.471974209194631	-8.92915154324283	3.86418842949329e-14	3.51149813011654e-13	21.3673483658574
ITIH3	-1.15489684384071	0.347053711235375	-8.92457125824957	3.95112912416755e-14	3.58598915271786e-13	21.3452243915114
ROBO2	-1.2893141373358	0.417737592063489	-8.92050498886186	4.02994876216929e-14	3.65140336589021e-13	21.3255839276639
HCK	-1.20266524852072	0.633127895906635	-8.91605752187279	4.11795667442013e-14	3.72958393076403e-13	21.3041029819604
WISP2	-2.2334870436496	0.741204879164744	-8.91364712930393	4.16645373537914e-14	3.77035334891915e-13	21.2924612835292
COL3A1	2.40087129557203	-0.531693843011099	8.91298738618508	4.17982690864985e-14	3.78087517572316e-13	21.2892749003888
MYH10	-1.64711374163645	0.460649552245004	-8.8899599180715	4.6744596947534e-14	4.20895736756278e-13	21.1780692776986
P2RY13	-1.60006844745793	0.52865905109221	-8.88293300636903	4.83673489832698e-14	4.34964677006938e-13	21.1441387877197
LOC285147	-1.02476308108024	0.278071940018659	-8.8693820061113	5.16572864603929e-14	4.62247329875954e-13	21.0787115629954
DHCR24	-1.10806811987048	0.534017515220924	-8.86322344329208	5.32254413764347e-14	4.7510178607036e-13	21.0489792200636
LOC202025	-1.37953421028108	0.449224086276017	-8.86238903732784	5.34415313815218e-14	4.76637710900682e-13	21.0449509947946
TNFSF4	1.27484371503621	-0.243573751442935	8.86157056754518	5.36543454529683e-14	4.78338761129695e-13	21.040999732884
HILPDA	2.34958957742218	-0.425758634671976	8.85594056388164	5.51413402058084e-14	4.90989194965781e-13	21.0138209887826
DEPDC7	1.32159694280094	-0.403951257778101	8.85094308844385	5.64957131902098e-14	5.02842034169336e-13	20.9896969111033
EVI2B	-1.25322122252311	0.490473276584727	-8.84930807302397	5.69459936357184e-14	5.06447654688525e-13	20.981804513978
EOGT	-1.2173087470901	0.52581952663674	-8.83284190106121	6.1685408633555e-14	5.47009633071103e-13	20.9023270684353
PALD1	-1.1450121267355	0.329931973523011	-8.83268617070938	6.17320625750828e-14	5.47199269366933e-13	20.9015754605672
CHIA	-2.02135455926818	0.417835824319607	-8.81346203039494	6.77704142921031e-14	5.97787503664152e-13	20.8088016116301
POSTN	1.71315335003745	-0.377731668147617	8.80377589719217	7.10327809769352e-14	6.24782645026617e-13	20.7620636840862
FCER1G	-1.43458876535721	0.502955137882504	-8.79781073794733	7.311943625614e-14	6.42019690237719e-13	20.7332825289593
PGBD5	1.282699650467	-0.222808256496683	8.79775073649093	7.31407331247496e-14	6.42019690237719e-13	20.7329930378477
ALDOA	1.07857365595029	-0.278986871153094	8.78767158688941	7.68075573200679e-14	6.71484720939067e-13	20.6843662329267
MSLN	-2.47101306704059	0.343213036906215	-8.78126204050896	7.92342639087048e-14	6.9158322649859e-13	20.6534459303235
CD1C	-1.49454692242241	0.390395697482685	-8.78032908483807	7.95938138755047e-14	6.94161916824025e-13	20.6489454221512
LTBP2	-1.26391412277491	0.556515512304174	-8.77896440992585	8.01226793703601e-14	6.98493003931219e-13	20.6423624084479
DOK2	-1.15622467454459	0.477797319387078	-8.77670849791539	8.10046390824325e-14	7.05897569146912e-13	20.6314803809001
MID1IP1	-1.16927200400295	0.43130990876404	-8.77398358780395	8.20828902461102e-14	7.14718531676524e-13	20.6183363381552
KLRF1	-1.88331144686889	0.550323670742747	-8.76865170050791	8.42343520596324e-14	7.33157111676583e-13	20.5926181685855
FBN2	1.23052887313532	0.0189767644201435	8.75593571763913	8.95953388298045e-14	7.77007233624116e-13	20.5312887252196
CIART	1.68765755690309	-0.439070853534483	8.74165790896069	9.6021730352283e-14	8.29087149433289e-13	20.4624361934238
COL1A2	1.75381796432993	-0.30937743921737	8.72229830973035	1.05476466769296e-13	9.06745886418861e-13	20.3690941227492
CSF2RB	-1.35174947828116	0.562510970460918	-8.70123827656037	1.16819782854628e-13	1.00187421691762e-12	20.2675756781901
TENM2	2.06641002561	0.0314599073978191	8.6822461982287	1.28089711353969e-13	1.09419435872592e-12	20.1760460673473
PTRF	-1.10608691598888	0.547828268172903	-8.67535591848536	1.32441375418119e-13	1.13003072682402e-12	20.142844226644
APOL3	-1.24976457590112	0.443771800423948	-8.65445541884118	1.46564900212386e-13	1.24465212317616e-12	20.0421482576257
MAGEA6	2.65703471111134	-1.03603558070696	8.65192466481225	1.48374043301644e-13	1.25853502064125e-12	20.0299570795734
MASTL	1.06688329170028	-0.230068690706055	8.64745215773025	1.51625943241355e-13	1.28460868579481e-12	20.0084129610427
PAX6	1.15407068359904	-0.11454706544067	8.6435284861151	1.54537311827714e-13	1.30620823092473e-12	19.9895135350294
PNPLA6	-1.39610765674643	0.429846199796892	-8.64314301925158	1.54826321118704e-13	1.30814045408722e-12	19.9876568774334
HSPA4L	1.29534908294694	-0.221512101119363	8.63549079762369	1.60676646941796e-13	1.35598316037591e-12	19.9508006119224
IL3RA	-1.16320276576389	0.343644349072331	-8.63455078546382	1.61410360876592e-13	1.3611142386225e-12	19.9462733590914
LRRC15	1.29989585980761	-0.240175467567081	8.62452726063932	1.69445085973552e-13	1.42553742686763e-12	19.8980016354149
FAP	2.02318808999589	-0.526771746601146	8.61820808628445	1.74714337000072e-13	1.46648166608558e-12	19.8675725267281
IER5L	1.05512887918786	-0.218720244802023	8.60711638136766	1.84361627293628e-13	1.54383257503616e-12	19.8141677129271
KGFLP2	-1.03131692445371	0.286085215741155	-8.60416706710072	1.87015151402891e-13	1.5648427757456e-12	19.7999684727928
SERPINB1	-1.12671801899924	0.341292282738712	-8.60374046669836	1.8740210972726e-13	1.56686976298989e-12	19.7979146824236
PVRL3	-1.31484871420149	0.326006930900648	-8.59987210887996	1.90947672554574e-13	1.59466712270316e-12	19.7792916777108
EGFL7	-1.22347585566717	0.390637268637333	-8.59583433803364	1.94719929594396e-13	1.62429124628916e-12	19.7598540569904
CAPN9	-1.01561853372264	0.0757768882471293	-8.59298140600146	1.97430006792114e-13	1.64563002197199e-12	19.746120789269
CYP4F2	1.23723508236448	-0.118865485010988	8.59228132408853	1.98100764702737e-13	1.64995079216837e-12	19.742750854411
PSMD6-AS2	-1.05749079993314	0.288224910063232	-8.58798322875078	2.02268954504481e-13	1.68207918962924e-12	19.7220620760834
RAB37	-1.01205066395151	0.280392593408654	-8.58697054526992	2.03263701622794e-13	1.68970267126357e-12	19.7171877140738
PRELP	-1.32122511906281	0.404862930155065	-8.58563015907256	2.04587857949199e-13	1.7000575839946e-12	19.7107361138171
HOXA5	-1.83424065448123	0.608071967646725	-8.58173985320777	2.08480004801279e-13	1.73037487707652e-12	19.6920117679992
GLIS2	-1.0748582501576	0.229448842679257	-8.58166469741682	2.08555919148913e-13	1.73037487707652e-12	19.6916500465472
EPAS1	-1.75091806550023	0.420896105838949	-8.57737896985375	2.12930847700373e-13	1.76599674720474e-12	19.6710236130301
C17orf75	1.0009389129022	-0.292467682395711	8.56449573889148	2.26641335503171e-13	1.87325119096228e-12	19.6090258694264
HMCN1	-1.63219815357063	0.584711094204195	-8.56080615872196	2.30727658389881e-13	1.90411868995155e-12	19.5912724972121
ENO2	1.20049999223504	-0.347945322211058	8.52671448610924	2.72139895164064e-13	2.23820335350467e-12	19.4272729835796
CD69	-1.93307760364278	0.667338294674575	-8.51798225886157	2.83890694799557e-13	2.32777470499221e-12	19.385278447296
LRP12	1.00351862276053	-0.173955999704376	8.51603530496984	2.86578929345407e-13	2.34803886302489e-12	19.3759159575123
CYS1	-1.71600191422981	0.520722188453226	-8.51129424734728	2.9323178469998e-13	2.39982399761076e-12	19.3531182737394
PHACTR3	-1.61508924158582	-0.0990242847451874	-8.5093409930496	2.96017287164331e-13	2.41987706815537e-12	19.3437263621005
SNAPC1	1.15508815391029	-0.0730305620807135	8.50570186749125	3.01277578095198e-13	2.46009274270419e-12	19.3262288927329
KBTBD11	-1.08010679103753	0.203802184899268	-8.50157726846246	3.07352440658755e-13	2.50686143219033e-12	19.3063982750399
PZP	-1.01555373903778	0.276749505324986	-8.49848267903975	3.11990365165302e-13	2.54181766653672e-12	19.291520587849
LY86	-1.32855058887885	0.525130804304862	-8.48709604810069	3.29664907479856e-13	2.67675049549167e-12	19.2367833398014
TPRG1	1.87602891467736	0.510274101984383	8.48636203020895	3.30837942782081e-13	2.68426213973247e-12	19.2332551108137
LOC440934	1.20995871178131	-0.340399295284246	8.4848358797477	3.33290232047167e-13	2.70213402283092e-12	19.2259194300232
LOC439911	-1.18167438673794	0.15945445981165	-8.48053607609005	3.4029730220636e-13	2.75275983536747e-12	19.2052526177472
PRRG4	1.06623719500862	0.252280371215385	8.47577875020856	3.48221321925311e-13	2.81265674236949e-12	19.1823882410833
MAP3K8	-1.37968994604037	0.621855926299756	-8.47191909887483	3.54785171189569e-13	2.86140517024586e-12	19.1638393740698
SLC15A3	-1.09713461495509	0.439289910340015	-8.46999365599032	3.58105639023031e-13	2.88496190961449e-12	19.1545863933368
SDK1	1.00168590683926	0.00336704744270485	8.46820732252541	3.61213923644341e-13	2.90675864604913e-12	19.1460021547217
IL36G	1.64304191445597	0.00971158264453038	8.45920071000487	3.77300458693624e-13	3.0305791665469e-12	19.1027242381213
RAB6B	1.25072873610036	-0.140391972493109	8.45197655817457	3.90718292212257e-13	3.1325452120905e-12	19.0680154301067
GIMAP2	-1.47150376323794	0.417873886264876	-8.45075006870848	3.93043125717985e-13	3.14768819801145e-12	19.0621230683919
NME5	-1.74520802105357	0.247468894222004	-8.44917155288629	3.96055549589833e-13	3.17064063821362e-12	19.0545396426829
CPA3	-2.19758256241937	1.04056027823439	-8.44634674067259	4.0150398857986e-13	3.21069751576694e-12	19.0409692692576
KRT31	1.19374130255617	-0.0288404778777244	8.44574424561148	4.02675706980037e-13	3.21887871341923e-12	19.0380749624072
OSCP1	-1.21739202891577	0.150690864876045	-8.42680740128359	4.41294197387186e-13	3.51073690096235e-12	18.947118258277
DSERG1	-1.31434943691418	0.261392595799889	-8.4126329572968	4.72598546511407e-13	3.74876246326173e-12	18.8790533204318
COPG2IT1	-1.52995414537561	0.306985591303435	-8.40972821684923	4.79282117997575e-13	3.80038603633742e-12	18.8651067484506
MMP10	3.16895172193632	-0.176818251569955	8.40261102300301	4.96059354829181e-13	3.92479551656044e-12	18.8309375298892
CRYM	-1.44734933780204	0.0348056365715928	-8.39659764604501	5.10690221201983e-13	4.03760377514748e-12	18.8020706370899
THBD	-1.649069713977	0.865464970535089	-8.38516297221769	5.39708969726562e-13	4.2592557359434e-12	18.7471866595369
MRAP2	1.86196477369324	0.200179778231125	8.38126391885354	5.49975271337619e-13	4.33869380721899e-12	18.7284743224247
HIST1H1C	1.24753221466059	-0.357115490514242	8.37562110008402	5.65178767333698e-13	4.45214485507866e-12	18.7013953749693
MS4A15	-1.70745428533236	0.436158348863907	-8.37306426564767	5.7220495374954e-13	4.50421602088196e-12	18.6891263610396
LINC00702	-1.05995082883055	0.353054645910486	-8.36769762105045	5.87237064516954e-13	4.61750858101475e-12	18.6633760723055
KCNA5	-1.04835324671109	0.327709968117893	-8.35213323084432	6.33097394178815e-13	4.9636944500153e-12	18.5887075752751
DYX1C1	-1.48957067355916	0.23508560340524	-8.34855744865089	6.44128058737055e-13	5.04469913632945e-12	18.5715558358864
HORMAD1	1.81104177605463	-0.544022351785807	8.34741172485182	6.47702796532488e-13	5.07086191573067e-12	18.5660604257034
NRROS	-1.00226267270077	0.341395986169293	-8.34468107177287	6.56302583364844e-13	5.13563733958453e-12	18.5529633972007
PTGDS	-1.7206175672623	0.660378055475606	-8.34463429226225	6.56450896142692e-13	5.13563733958453e-12	18.5527390338477
EIF4G1	1.1623541859798	-0.142291536010904	8.33307727481342	6.94135150533132e-13	5.42653309920396e-12	18.4973147544543
TYRP1	-1.97062643206877	0.744912325765169	-8.33219634755948	6.97094560327795e-13	5.44573690616825e-12	18.4930905087456
LOC101928612	-1.27604706850628	0.376053858200739	-8.3320325350805	6.97646261818184e-13	5.44808142793825e-12	18.4923049976951
ACP5	-1.44064636819909	0.624768830633626	-8.33041677674318	7.03111328154475e-13	5.48680209412077e-12	18.4845572542934
S100A7	2.57403912441565	-0.254903382096307	8.32782632201484	7.1196237814021e-13	5.55387078480773e-12	18.4721361713736
DNASE1L3	-1.16142956837573	0.413921795705463	-8.30201427598606	8.06457713898401e-13	6.25719877981723e-12	18.3483987377084
CXCL13	4.03945999415664	-1.0692965541456	8.29866007959012	8.1962169305843e-13	6.3502353356638e-12	18.3323234608079
HLA-DPA1	-1.39066714989514	0.531642118853623	-8.27903001429921	9.010722476876e-13	6.96136979082232e-12	18.2382635128613
KIF21A	1.08368490835408	-0.177766349180414	8.27444763131297	9.21219097038044e-13	7.09781338871504e-12	18.2163111161606
RETN	-2.0143800974413	0.613586839908832	-8.26775454395343	9.51455500189252e-13	7.31667928146245e-12	18.1842503724369
CCDC102B	-1.30600849674907	0.490160892890357	-8.25653489877408	1.00437613770983e-12	7.70721660599093e-12	18.1305154411616
COL5A1	1.84663196745439	-0.377237533175056	8.25081383954675	1.03248051811693e-12	7.92007283734398e-12	18.103119401507
ABCA6	-1.43136020325042	0.474885320557218	-8.24773689707505	1.0479186072292e-12	8.03462834964348e-12	18.0883862345718
FKBP1B	-1.23052518919452	0.159399015463448	-8.24613761184279	1.05603343892816e-12	8.08928338167293e-12	18.0807287839232
KMO	-1.27278060574768	0.358903523588671	-8.23650833234035	1.10623387252949e-12	8.45886105565896e-12	18.0346280787947
SLC6A4	-3.76241997344713	1.33641215673173	-8.22650373767028	1.16091165044794e-12	8.86131187537901e-12	17.9867391690438
NAPSB	-1.31150331376939	0.485791774689214	-8.2069053513146	1.27595020820577e-12	9.7017913478567e-12	17.8929535461577
FMO5	-1.07392230005744	-0.105146102480508	-8.19777303991587	1.33336893995556e-12	1.01277111170598e-11	17.8492638195709
CTA-384D8.35	1.11300814675069	-0.26564842924158	8.1953952923921	1.34873676723903e-12	1.02408466670972e-11	17.8378897230766
SCGB3A1	-2.92510565356664	1.04892707095448	-8.17898707452816	1.45970802672962e-12	1.10447160443151e-11	17.7594141479087
ARNT2	-1.06582225379556	0.139288536015956	-8.17744204538521	1.47061478854994e-12	1.11117108325363e-11	17.7520260149696
CCL23	-1.65739551842537	0.549345041354452	-8.17633972759953	1.47844594234552e-12	1.11592007255114e-11	17.7467550065588
DHRS13	1.03648157043134	-0.234261969950941	8.15795894028891	1.6153243003975e-12	1.21331417707623e-11	17.6588793504194
PLAGL1	-1.03012459455488	0.432665228650397	-8.15725010259041	1.6208485753625e-12	1.21685522766624e-11	17.6554911426215
DDIT4	1.92246334130622	-0.343803780729132	8.15354065927911	1.65006637673346e-12	1.23726410623833e-11	17.6377609668081
AREG	-1.37295605947931	0.338289822296028	-8.1531154503976	1.65344892892744e-12	1.2390534950204e-11	17.6357286617706
BYSL	1.03880180709237	-0.300344445923718	8.15263925173889	1.65724530969698e-12	1.2409283257776e-11	17.6334526690843
FAS	-1.44160974359918	0.486531441582943	-8.14776466118434	1.69660989088084e-12	1.2677738849905e-11	17.6101557863375
KIAA1377	-1.03206977218252	0.120989894419043	-8.12570396454747	1.88673684825452e-12	1.40419496722231e-11	17.5047505755918
RCSD1	-1.19842431373895	0.439089862393443	-8.12140013620943	1.92623239165785e-12	1.42998157152385e-11	17.48419250153
TBX4	-1.00230769191234	0.291118529382267	-8.11994154016971	1.93980373593222e-12	1.43906988357699e-11	17.4772256412845
C9orf152	-1.55815051636973	0.0616027709466834	-8.11685558528413	1.96883148133022e-12	1.45960444122581e-11	17.4624865215811
ZBTB16	-2.78852770222355	0.5644285528054	-8.10939944802434	2.04076556214404e-12	1.51034785537352e-11	17.4268783976211
LCP1	-1.2443866791534	0.336533082369907	-8.10739133338579	2.06058277133146e-12	1.52449333492254e-11	17.4172892156859
IRX1	-1.49991580237929	0.399100389430191	-8.10686075715396	2.06585074320005e-12	1.52786877882504e-11	17.4147556655001
TTLL7	-1.01228992893135	0.0786905891627926	-8.09925939164444	2.14281292510752e-12	1.58154784912077e-11	17.3784614911645
IRF1	-1.30615900926948	0.391201430484295	-8.0768630308411	2.38657808639769e-12	1.75309865878365e-11	17.2715591361675
GPX8	1.40557221047658	-0.256026896159209	8.074868240802	2.40958545750262e-12	1.76819969780478e-11	17.26204003709
GADD45B	-1.47635214597095	0.459836708122729	-8.06109621080838	2.57457180418759e-12	1.88607416846016e-11	17.1963311671308
CTSS	-1.09073871687975	0.373318795973558	-8.05048494347347	2.7093276968876e-12	1.97943627787115e-11	17.1457160591803
CYR61	-1.49722338011592	0.490211927756881	-8.04773159054939	2.74542688019984e-12	2.00445782504139e-11	17.1325846200854
CREB5	-1.28744667008777	0.340458072672048	-8.04473311827565	2.78528502005627e-12	2.03218824492313e-11	17.1182850338167
PLAU	1.75997247198534	-0.180661697072269	8.02168055142418	3.11159904570152e-12	2.26113011190156e-11	17.0083795283877
IGFL1	1.03921211518741	-0.0184579912037974	8.02129841835399	3.11731737141926e-12	2.26452558463885e-11	17.0065581378449
TNNT1	1.36196433235452	-0.581770867135075	8.01799987352741	3.16711470036818e-12	2.29838702535097e-11	16.9908366670475
SRXN1	1.35496276545351	-0.0690522775391931	8.01098622988667	3.27564693462875e-12	2.3700607441463e-11	16.9574121741134
SOCS2	-1.640087782788	0.669605054513246	-8.01098099536702	3.27572930373119e-12	2.3700607441463e-11	16.9573872302294
TUFT1	1.49915208817107	-0.312612633293827	7.98725457850475	3.67110036739533e-12	2.6446333485012e-11	16.8443545897706
MALL	-1.32139667751757	0.466884062094712	-7.98555563376613	3.70116989232378e-12	2.66363688993923e-11	16.8362631399692
TLR8	-1.40401979842151	0.492512508241862	-7.98153937091864	3.77323239137024e-12	2.71189337653909e-11	16.8171363985433
KLB	-2.38830217899253	0.55310462931328	-7.97951584528974	3.81006750148956e-12	2.73655096997534e-11	16.8075003790283
MACC1	-1.20106283882883	0.151011971007504	-7.96982209854797	3.99155492827663e-12	2.85742551972993e-11	16.7613449928895
CRTAM	-1.38207128159367	0.483302689045464	-7.9633356100016	4.11777790188432e-12	2.94194920703745e-11	16.7304662536305
SLC39A4	1.03973148758624	-0.407516553866963	7.95496839186137	4.2864863407939e-12	3.05945490144667e-11	16.6906412038387
ADM	1.68138764179518	0.175140798437054	7.94923280201766	4.40609213448324e-12	3.13758385965914e-11	16.6633462700762
LOC100130691	1.17381367603143	0.104096357790768	7.93764403024892	4.65799107843421e-12	3.30934372714871e-11	16.6082079894868
LOC285043	-1.50072615731041	0.50096288278155	-7.93745382215617	4.66224295582225e-12	3.31127816360547e-11	16.6073031228172
TCTEX1D2	1.43122458064284	-0.160642739901463	7.92253027825024	5.00817407454856e-12	3.54534192822324e-11	16.5363208696376
ZNF331	-1.2544993054012	0.316803459979292	-7.92207877635157	5.0190290396533e-12	3.55186515861739e-11	16.5341737416221
FAXC	1.00908442835028	-0.173842188544795	7.92071888031101	5.05186527026638e-12	3.57276755152248e-11	16.5277068636541
OLFML3	-1.03632540123304	0.400066095225477	-7.91909391806158	5.09138243765091e-12	3.59601717832128e-11	16.5199797601913
PLBD1	-1.14810575085626	0.523620321460256	-7.91733484019808	5.13450813419903e-12	3.62411256995045e-11	16.5116152423005
VANGL2	1.37549254911623	-0.0844842854887402	7.91279794240608	5.24742117003923e-12	3.69898780720051e-11	16.4900436583836
UPK1B	2.34101730405378	0.00820500458691263	7.90990890902456	5.3206075436201e-12	3.74570079184308e-11	16.4763084008414
SOX2-OT	2.14426249081111	0.0454195090485925	7.90920406075405	5.3386167757213e-12	3.75715782509733e-11	16.4729575038904
IL18RAP	-1.45017842298099	0.455971834838719	-7.90573226047123	5.428212643212e-12	3.81897156558661e-11	16.4564531599753
AQP9	-1.61007798495904	0.52300794573363	-7.90057538071248	5.56406551630651e-12	3.91073803166561e-11	16.4319407971157
SLCO1B3	1.50197874873792	-0.132841173170457	7.89466131043565	5.72403755772627e-12	4.0166569446715e-11	16.4038330369845
CEL	1.51431060829723	-0.0592189022641165	7.8944582058474	5.72961199859105e-12	4.01926620762841e-11	16.4028678151831
LOC100289098	1.01427176323091	-0.15866061221404	7.88972578975922	5.86103979758664e-12	4.10602866607176e-11	16.3803791270397
PRDM6	-1.3282655796541	0.522071084227768	-7.8837176321238	6.03222972468306e-12	4.21516407512138e-11	16.3518318053406
SERPINE2	1.11353480581299	-0.216936925137166	7.88343478742503	6.0404103557087e-12	4.21951891138296e-11	16.3504879933068
B3GNT5	1.02402108017812	0.00560057886514772	7.87503249249338	6.28853011337378e-12	4.38435671619798e-11	16.3105724642273
GIPC2	-1.13668437738267	0.230928229465231	-7.85890053276584	6.7936967057749e-12	4.71984286697323e-11	16.2339600979649
MICU3	-1.32125151676881	0.256439377309836	-7.85815532674162	6.81798461791638e-12	4.73519746314879e-11	16.2304217823862
ADAMDEC1	3.19866490842888	-0.78567111029522	7.85763659109091	6.8349423663557e-12	4.74545293181894e-11	16.2279588107032
ABCA13	1.28789704051978	0.127519908832177	7.83216227634146	7.72146942648588e-12	5.32680536573914e-11	16.1070457272649
ACSM3	-1.26240515220001	0.176059309870353	-7.81758743085034	8.27922949363044e-12	5.69887840701104e-11	16.037901984169
PPP1R1B	-1.01889142226422	-0.0670081252439346	-7.8122386297685	8.49382894710185e-12	5.83546528710313e-11	16.0125335443025
IL17D	-1.2615456271951	0.391563613318398	-7.80854289725733	8.64533085037736e-12	5.93578438696644e-11	15.9950073799539
KCNK17	-1.14470821610006	0.19190412431173	-7.80151316160852	8.94096810836535e-12	6.13099000591044e-11	15.9616751268505
LOC100288152	1.075005821751	-0.102002229243085	7.79835243077295	9.07715179650437e-12	6.21649975184384e-11	15.9466901751526
SV2A	1.00335857204975	-0.52369913891489	7.79697981414624	9.13693360016685e-12	6.25151017730215e-11	15.9401830181638
ZNF204P	-1.35589533875822	0.405512450202923	-7.79654764764873	9.15583680479151e-12	6.26246512974606e-11	15.9381342970657
NCEH1	-1.21047680427686	0.440769029845729	-7.79548287045877	9.20257700253498e-12	6.29244726838949e-11	15.9330867317751
WISP1	1.37430927234008	-0.306790432479229	7.79383509455229	9.27537742947084e-12	6.34022406045426e-11	15.925275745532
MMP13	1.91092565751966	-0.532406048141688	7.79322052957955	9.30267604362066e-12	6.35687755521002e-11	15.9223625971525
RARRES3	-1.19603606392425	0.372599609495553	-7.76543142433828	1.06243026979792e-11	7.20317078662303e-11	15.7906868048898
LOC100506725	-1.0702004372304	0.299683419718639	-7.74723031818517	1.15895671378669e-11	7.83308602904204e-11	15.704495883313
CYP26A1	1.31639699604045	-0.100791992025939	7.73753254221645	1.21390077131299e-11	8.18655285044621e-11	15.6585896827633
AIM2	2.09276455741329	-0.428326528386643	7.73481040509514	1.22978402005232e-11	8.28077517233613e-11	15.6457061367032
NDUFA4L2	1.64376883081901	0.10285364540635	7.72665498754559	1.27861800179739e-11	8.5846330519479e-11	15.6071133019864
RPL13AP17	-1.43252685921852	0.393511688901296	-7.72661298310056	1.2788744505003e-11	8.5846330519479e-11	15.6069145522038
RP11-196G18.24	1.04214113495205	-0.410838716504278	7.71741413652915	1.33628669352717e-11	8.95336891965684e-11	15.5633945160031
CARM1	1.06963083428596	-0.155128043746816	7.7146298380173	1.35416449049494e-11	9.06193820817921e-11	15.5502241016065
ALYREF	1.1643638859416	-0.368954376936176	7.71409621674753	1.35761791305414e-11	9.08224155303907e-11	15.5477000587836
HOXC10	1.01186562447438	-0.534703637227376	7.69731078058348	1.47083709108224e-11	9.785246453882e-11	15.4683237267087
CXCL14	2.12332708535666	-0.166733820604236	7.68632274224592	1.54999032169398e-11	1.02802574016181e-10	15.4163829142353
ETS2	-1.08881499338571	0.446723551055424	-7.68332289835033	1.57232681662579e-11	1.04156430755679e-10	15.4022053677567
MMP19	-1.09546396132902	0.361870190600286	-7.67406004753977	1.64333775360189e-11	1.08561559042858e-10	15.3584359104862
MFAP2	1.63338387176442	-0.451818136981276	7.67179480280386	1.66118360781754e-11	1.09673570205149e-10	15.3477337860824
LOC101927069	-1.2288731047202	0.358023436196544	-7.65140606010571	1.83073725090872e-11	1.2039057141946e-10	15.2514388349581
FGG	-3.83993799370668	0.755441218706111	-7.64122630742737	1.92172733487701e-11	1.25953406285598e-10	15.2033817419186
PRDX4	1.06651973903627	-0.435715242419809	7.63301344564398	1.99840391248995e-11	1.30662550498097e-10	15.1646204948583
MS4A2	-1.1467362082768	0.411498107458264	-7.63125826304949	2.01518111222354e-11	1.31679984867836e-10	15.1563379880086
PRKX	1.08087936352245	0.119552978793325	7.62856071192372	2.0412395844535e-11	1.33302301572197e-10	15.1436093881
SMS	1.00445747623797	-0.153162877002334	7.62840526760271	2.0427513548431e-11	1.33360809735084e-10	15.1428759431884
LOC731424	-1.45602510631128	0.420832631162643	-7.62033421672677	2.1227953066499e-11	1.38336239438771e-10	15.1047983233607
PPP1R15A	-1.46569234281644	0.559294055932365	-7.61202926075939	2.20841573585722e-11	1.43742839675348e-10	15.0656267265278
VTCN1	1.58009932494642	-0.296454792580741	7.60145555866434	2.32241259313255e-11	1.50935908476247e-10	15.0157683270663
ATP13A4-AS1	-3.02426285996157	0.907434218873704	-7.60078597515076	2.32982538644601e-11	1.51281465497716e-10	15.012611559358
FLJ13744	1.69410505244586	-0.537740538818269	7.58976773786652	2.45524023286908e-11	1.58995894864773e-10	14.9606749824203
LINC00597	-1.20334898081431	0.490574126954264	-7.57832191021405	2.59263399847277e-11	1.67442556626686e-10	14.906741276184
IL18R1	-1.56928681280157	0.532560864506173	-7.56820170695266	2.72046804755249e-11	1.75436973108246e-10	14.8590697521903
ALOX15B	-1.6212301950826	0.402434689996976	-7.5637537625876	2.77861690647899e-11	1.78973673735284e-10	14.838122271209
CFI	-1.38770609429528	0.319272745924791	-7.56084134156464	2.81735938361203e-11	1.81415157455006e-10	14.8244078576097
PRR15L	-1.45684860984703	-0.0624076793039298	-7.51819253718563	3.45023479551159e-11	2.1962032479954e-10	14.6237200753058
UTRN	-1.00357672809986	0.208003601352592	-7.51231501842759	3.5478792474834e-11	2.25636784447145e-10	14.596084078091
LYPD1	1.0683864303661	-0.394358770170018	7.50831997113505	3.61581311649968e-11	2.29889703575457e-10	14.5773023944143
RSPO2	-1.12068861806675	0.252660431183589	-7.50405316283825	3.68979659101615e-11	2.34524640969929e-10	14.5572457529995
SEMA3E	-1.3633512234912	0.193467643822189	-7.49936095578818	3.77289442015448e-11	2.39665675178778e-10	14.5351926503861
ALDH3A1	2.5801466876534	0.265363227458354	7.49575401287046	3.83803479881085e-11	2.43446524804478e-10	14.5182424944161
EHHADH	1.02271151873671	0.0314352534263935	7.48945207009977	3.95454013917753e-11	2.50469630634365e-10	14.4886324340285
GLYATL2	1.18644035042613	-0.0737400173647366	7.47999075705208	4.13608569458603e-11	2.61585676741415e-10	14.4441892592057
NEFL	1.58116088834983	-0.468486046240635	7.47436931594807	4.24784941539967e-11	2.68340662457642e-10	14.4177898349692
CCDC58	1.60243802932093	-0.230550301944962	7.47151125686406	4.30581829111584e-11	2.71923286946962e-10	14.4043696755419
MSH2	1.01390199155981	-0.464458519732414	7.46332816622051	4.47617713621306e-11	2.82023904232452e-10	14.3659525370861
FGF2	-1.13575791727573	0.376471169119119	-7.457842949796	4.59410392580076e-11	2.89033470404461e-10	14.3402069090108
RGS2	-1.21136238089078	0.420399845638852	-7.44322537630122	4.92366168031651e-11	3.08512423863582e-10	14.2716201777337
CALB1	2.2104554021408	-0.234976949007351	7.4418842446106	4.95504966370252e-11	3.10299596493574e-10	14.2653291634176
SERTM1	-2.43328154529426	0.767511935020541	-7.43951640859529	5.01095296782615e-11	3.135284210294e-10	14.2542227481916
ARRDC4	-1.04070831054739	0.53830123329584	-7.41562589816481	5.61126628087259e-11	3.48871579995107e-10	14.1422130331329
AGBL1	-1.01880141527351	0.369007428402529	-7.40600476781938	5.87273946047255e-11	3.64187207951126e-10	14.0971303875522
USP44	-1.05449480641763	0.236956555174582	-7.40026098374738	6.03457249495205e-11	3.73687925016262e-10	14.0702232671131
CTNNAL1	-1.17794650557486	0.43399484430045	-7.39062069761548	6.31620959599369e-11	3.90124126643592e-10	14.0250746847629
MAGEA4	1.70720969144139	-0.317270645906508	7.38716884333306	6.42019776764168e-11	3.96095107288549e-10	14.008912187926
RNF182	-1.5618005512255	0.25949537705703	-7.38492287331063	6.48876991919186e-11	3.9998381041873e-10	13.9983969989739
NR4A3	-1.43251727919421	0.39519415513658	-7.38423551372062	6.50990089054063e-11	4.01172179239207e-10	13.9951790806213
MRGPRF	-1.04461040749379	0.592394832983974	-7.38312382684344	6.54422142909766e-11	4.02943176136224e-10	13.989974809219
SAC3D1	1.20860971608168	-0.399391357715266	7.38115117388121	6.60556522619421e-11	4.06258207819471e-10	13.9807404902985
CXCR2	-1.87285735410549	0.671093906791597	-7.36098066846334	7.26654250608246e-11	4.45014077967239e-10	13.8863554777409
PRMT3	1.0302560626658	-0.319520958324227	7.34769105062822	7.73753030148722e-11	4.7292187038867e-10	13.8242051969122
GCHFR	-1.29584236220666	0.360340982590886	-7.34001268170584	8.02334849426379e-11	4.89424258150091e-10	13.7883098635382
MMRN1	-1.82164842204006	0.586554880667663	-7.32664488900571	8.54618964662945e-11	5.20291641264438e-10	13.7258407456261
CLCA4	1.05493032606419	0.0626987219985089	7.28808379323545	1.02516639464663e-10	6.18039484300465e-10	13.5458098568124
PPIF	1.36215288348689	-0.237767589257323	7.2772065479806	1.07911282868938e-10	6.4875592185643e-10	13.4950730622258
SULF2	1.23314650772577	-0.101519996042175	7.25856243537048	1.17821472908892e-10	7.05202873367068e-10	13.4081554964577
MME	-1.70644323692537	0.434778323101226	-7.25369219621148	1.20555809615607e-10	7.19381663605943e-10	13.3854607676793
EMP3	-1.04751380524122	0.397373903968186	-7.24784860558395	1.23919890749468e-10	7.39048535990012e-10	13.3582358300689
SOD3	-1.05095123581722	0.27483227414316	-7.22446277397878	1.38341520855023e-10	8.191921340212e-10	13.2493429963931
CXCL3	-2.79398308212597	1.01216371028292	-7.19630289168506	1.57933439879212e-10	9.29866405814124e-10	13.1183500154136
LOC100507311	-1.31562642916149	0.482990968088824	-7.1952097996357	1.58747102815958e-10	9.34235466923647e-10	13.1132680969508
PRSS2	1.23098973695345	-0.228225490249868	7.1793222864745	1.71053922931752e-10	1.00275384436575e-09	13.0394296289484
mir-223	-1.17476856530344	0.383320732998718	-7.1660687146791	1.82041549084489e-10	1.06256327369935e-09	12.9778679136929
PRF1	-1.05889492121567	0.332840192996621	-7.15978578389217	1.87492283758927e-10	1.09261178815919e-09	12.9486955272133
CXCL12	-1.01909443558374	0.414481133845123	-7.13586535316849	2.09767696027484e-10	1.21457739504683e-09	12.8376971601304
EMP1	-1.31400987009432	0.600054935238162	-7.13127165807832	2.14336842494778e-10	1.23970735155567e-09	12.8163931872644
ALPL	-1.04523870549748	0.261487752810633	-7.12182583081163	2.24044815479481e-10	1.293439210666e-09	12.7725991634339
COL6A5	-1.32455474760194	0.440943689705107	-7.12059354540599	2.25343055559078e-10	1.30058738489654e-09	12.7668871150743
LINC00626	1.33934073762088	0.00447113119174331	7.10720022006737	2.39943802521633e-10	1.38080867488864e-09	12.7048231874095
CLGN	1.09592400078197	-0.636048152703348	7.0753229010031	2.78579937948212e-10	1.5929887922547e-09	12.557243216115
PLAC8	-1.53128005182513	0.707576157991074	-7.07447235504476	2.79691231895611e-10	1.59892123196923e-09	12.5533081883637
TEX14	-1.00697334709065	0.311560533446927	-7.06687968073282	2.89808444318189e-10	1.65109230773754e-09	12.5181871024318
MINOS1P1	-1.03419569006211	0.262566523186761	-7.06630357357775	2.90590759923901e-10	1.65467865005313e-09	12.5155226869484
CDC7	1.12044804028797	-0.366976007505161	7.04490275330006	3.21184542230476e-10	1.82504625085305e-09	12.4165927834698
MS4A14	-1.67548195566045	0.546438282819287	-7.02988731303359	3.44536687200788e-10	1.95210412384434e-09	12.3472344080913
EFHD1	-1.08190811674876	-0.122161129998147	-7.02013541379671	3.60597040392463e-10	2.04043086221552e-09	12.3022129786049
TCEAL7	-1.1689232626266	0.290970435404087	-7.01841025291473	3.63514512728687e-10	2.05640197835416e-09	12.2942504281187
RP11-138A9.1	-1.40356717978415	0.303033972707539	-6.99562346545534	4.04319160514397e-10	2.27298323492712e-09	12.1891330118119
H2BFS	1.00100924464378	-0.334198099177281	6.98993814554384	4.15188705631301e-10	2.33287789840317e-09	12.1629224360741
HLA-DMB	-1.00129762175107	0.365263566420615	-6.97703565033842	4.40943275508011e-10	2.47117666437008e-09	12.1034634122693
KRTDAP	1.79868176874977	0.0678889398695792	6.9443121205167	5.13585331064359e-10	2.85391078886289e-09	11.9528151615408
LOX	1.20057222266453	-0.264984006894746	6.94366804448466	5.15128174975517e-10	2.8617497765764e-09	11.9498522659537
RGS18	-1.38306134466686	0.449358879874582	-6.92207871552278	5.6958931749733e-10	3.1513685923364e-09	11.8505864348183
ABCG2	-1.57171740211225	0.578038061592545	-6.9215926737904	5.70878929066363e-10	3.15689050279165e-09	11.8483527791326
GPA33	-1.50140708996548	0.37108679913658	-6.91585301952486	5.8632857520513e-10	3.23901665715997e-09	11.8219793491014
ICAM4	-2.24251874035777	0.628951145787354	-6.91451168294611	5.89998432445985e-10	3.25596739414317e-09	11.8158169719147
TSPAN7	-1.40893180083138	0.776900550762472	-6.90161340221252	6.26470553289842e-10	3.44670219296025e-09	11.7565789842289
SLC14A1	-1.82211825341913	0.521368127499422	-6.89717452724485	6.39532141985343e-10	3.51677717996257e-09	11.7362006895978
STEAP1B	1.12145254335103	-0.219940120697617	6.86879652767636	7.29652838049617e-10	3.98402224103995e-09	11.6060203334632
PLCXD3	-1.02727686965306	0.308097699615677	-6.86300915824235	7.49521756105259e-10	4.09044698297867e-09	11.5794927615156
SLC22A4	-1.39531057639964	0.320076233444781	-6.86189993116614	7.53390678617385e-10	4.10638689792587e-09	11.574409222232
MCAM	-1.03307283334686	0.307081232550669	-6.84589932439255	8.11452150597146e-10	4.40290561793566e-09	11.5011088186722
GPNMB	1.16142829211865	0.390379315687105	6.84282417646207	8.231085587904e-10	4.46503402820794e-09	11.4870276347839
PCDH17	-1.2780126285429	0.636240632613009	-6.84000388695025	8.33944699425398e-10	4.52155044217752e-09	11.4741152695699
SNX31	1.08371447031399	-0.00230616721865942	6.83745158970162	8.43872932603614e-10	4.56851708888282e-09	11.4624313746963
LINC01206	1.35914616671789	-0.00210731944801421	6.83610242586928	8.49168295788169e-10	4.59373955665571e-09	11.4562557546828
PIGA	-1.12703760999283	0.395697623413322	-6.81843289801569	9.2163542934771e-10	4.9683881559683e-09	11.3754127277363
NTRK2	1.16961674460721	0.367675808253574	6.81325903977179	9.4399141045735e-10	5.08510795857063e-09	11.3517539151023
NR4A2	-1.92133878145884	0.46039303630772	-6.80852858964582	9.64901164919391e-10	5.1925782123085e-09	11.3301278921214
LOXL1	1.23464505627334	-0.0725439478906564	6.79734764347354	1.01616524856441e-09	5.45219486066956e-09	11.2790321548673
PALM3	-1.10469895925734	0.173788664775962	-6.77778281512094	1.1124408400219e-09	5.94225613978149e-09	11.189690234081
FCGR3B	-1.13365982951354	0.467814802123425	-6.77352826157468	1.13454399278515e-09	6.05584179535675e-09	11.1702734019822
COLCA2	1.22062527830809	-0.154316955999847	6.771614165336	1.14462939665902e-09	6.10666410067775e-09	11.1615392278708
LSR	1.00528031649477	-0.314637786424045	6.76909325174656	1.15804772831974e-09	6.1736887141221e-09	11.150037362249
ZNF703	1.04579019668044	0.0110439424307135	6.76566537857499	1.17654389977771e-09	6.26766498147263e-09	11.1343997319119
LAMP5	1.26463866146117	-0.244165760024631	6.76555222555272	1.1771594153694e-09	6.2694016576056e-09	11.1338835840431
RP11-476D10.1	-1.43360219375856	0.444970724265879	-6.76512564818387	1.17948272613288e-09	6.27868693077866e-09	11.1319377761436
CYP3A5	-1.38930562117114	0.266547678447039	-6.74492587955108	1.29485654263805e-09	6.84907631432022e-09	11.0398451274577
MUC15	-1.5485917159973	0.446820328756536	-6.72940560918314	1.39103347514761e-09	7.33629564157855e-09	10.9691502243088
VAMP3	-1.00181415145545	0.147672755447192	-6.72617220765553	1.41194359440253e-09	7.43932811114035e-09	10.9544290518305
MAP1B	1.05270395231975	-0.165327781313085	6.71165839881739	1.50970272586384e-09	7.92548182511066e-09	10.8883797821183
BIRC3	-1.22769600782693	0.217889343223495	-6.70183412885063	1.57964869888028e-09	8.26263105658274e-09	10.8436994300076
TMEM71	-1.23459484925015	0.439682586142513	-6.69833500799544	1.60532855275248e-09	8.38278027727392e-09	10.827791029176
CLDN1	1.8418731958676	0.197534899567078	6.68881917539171	1.67727379560749e-09	8.73529678784997e-09	10.784542780963
CA3	-1.69507116694835	0.4622867425642	-6.68640970386579	1.69599159812057e-09	8.82853318685118e-09	10.7735954182091
POPDC3	1.1477194119578	-0.397742633449673	6.68512339372332	1.70606871514125e-09	8.87885556990719e-09	10.7677516662251
MAGEA12	1.42531259747217	-0.822725772727822	6.68138953022413	1.73565724442765e-09	9.0285029133031e-09	10.7507908050952
C1QB	-1.26504756496438	0.522241485939925	-6.6664190085163	1.8594772274674e-09	9.63555380732389e-09	10.6828212073865
CST7	-1.09588317250828	0.326174317647074	-6.66612160616619	1.86202357803938e-09	9.64644033072795e-09	10.6814714716152
SERPINI1	1.03795816224611	-0.261839640919489	6.66075305669537	1.90858697812528e-09	9.88057638329022e-09	10.657110380123
TMEM45A	1.37018757633013	-0.120860147539702	6.64874955697783	2.0169080470802e-09	1.041892742355e-08	10.6026665017932
CCL2	-2.30128722135618	0.885904477727205	-6.64005732028997	2.09912499885165e-09	1.08178371847055e-08	10.5632629835231
BCL2A1	-1.17566314069661	0.502237892009573	-6.6226965698636	2.27338975555142e-09	1.16356074583942e-08	10.4846180552155
CTSW	-1.19638536229114	0.384715313956905	-6.61711111445185	2.33244312814277e-09	1.19181349551514e-08	10.4593312471833
AZGP1	-2.4708679497509	0.140102260649477	-6.60172848972682	2.50304066241427e-09	1.27537283634308e-08	10.3897294503342
MIAT	1.1586057084347	-0.219381034786295	6.57568645835661	2.82043639485566e-09	1.42768934386628e-08	10.2720295654165
ERP27	-1.61608547283031	0.317650292684797	-6.574914152391	2.83043330588301e-09	1.43208021586207e-08	10.2685416031728
OSR1	-1.3562366358179	0.398604619297868	-6.56964085040848	2.89963526877726e-09	1.46469796466927e-08	10.2447297738033
AGTR2	-2.06328117744888	0.583566748355985	-6.56949109588734	2.9016247570105e-09	1.46536110338298e-08	10.2440536516512
RP11-111M22.3	1.01609536599803	-0.203838816727784	6.55854328609162	3.05078367949596e-09	1.53746149824261e-08	10.1946408707117
LRRN4CL	-1.11152075943488	0.39357150959938	-6.52976051885642	3.48009139237463e-09	1.74004569618731e-08	10.0648737822688
CYP24A1	1.00087272374014	-0.611409418009476	6.52157482309435	3.61274344650739e-09	1.80387270772694e-08	10.0280068354472
FOXF2	-1.18827754361362	0.587857041200272	-6.51382540360257	3.74292833834585e-09	1.86500490489828e-08	9.99312051968372
DFNA5	1.05834278093671	-0.0381114321253554	6.50128806697616	3.96343779312913e-09	1.96969361683096e-08	9.9367124873219
FSTL3	-1.05518030971753	0.308639628001937	-6.49360163939311	4.10493002626366e-09	2.03228760216597e-08	9.90214964087595
ANKRD22	1.81362766058203	-0.354638151056027	6.49131107367055	4.14805270426603e-09	2.05316757282013e-08	9.89185281035954
RND1	-2.35428621398109	0.486654370054083	-6.48442150346489	4.28047519518177e-09	2.11606917893031e-08	9.86089014243485
S100A3	-1.13348566345278	0.431127214301491	-6.46913602437719	4.58938044875895e-09	2.25819208402352e-08	9.79223905507829
ZBED2	-1.8596243845965	0.900198152172826	-6.45807748196922	4.82650466925666e-09	2.36573016325833e-08	9.74261020169912
TM4SF18	-1.36486106058633	0.335855851600379	-6.45365014539108	4.92479796000087e-09	2.41227097543132e-08	9.72275004353428
G0S2	-1.47346617100946	0.543791937004877	-6.4500806033437	5.0054856322546e-09	2.44791760086887e-08	9.70674152921984
SPAG4	1.54006633495249	-0.610673073193016	6.42057386307545	5.72449306285878e-09	2.77759124526567e-08	9.57453991566565
CTSE	-1.65666805402414	0.554582520155525	-6.41914823038241	5.76170577842829e-09	2.79502102669948e-08	9.56815838050234
MAGEA1	1.39149750850166	-0.372466191391695	6.41707240150445	5.81631817007031e-09	2.81646623374044e-08	9.55886735242368
BANK1	-1.00232542684908	0.248159495830888	-6.41125989583016	5.97197426398653e-09	2.88796566964333e-08	9.53285776843274
C1orf110	1.48658661544731	0.154086916153707	6.40421117298937	6.16626714158752e-09	2.97527885363364e-08	9.50132853661306
EML1	-1.14718186716028	0.55394640504552	-6.40362323663016	6.18275261624602e-09	2.98190440767945e-08	9.49869927470298
CD24	1.37529755759442	-0.605442191116034	6.37591928690008	7.01097213557014e-09	3.3589071149507e-08	9.37491235624274
TPSB2	-1.75163888862881	0.902010428387112	-6.36855834821101	7.24887662421596e-09	3.46292572904029e-08	9.34205714655547
HHEX	-1.07915839935407	0.334016094732783	-6.35476461014526	7.71636190643283e-09	3.6757108905368e-08	9.28052925442286
AKR1C3	1.92283288600009	0.152974733929682	6.3445704261911	8.08087559846127e-09	3.83752984834822e-08	9.23509093806761
RNF128	-1.60093316145079	0.513405775515684	-6.34120379729112	8.20495263561587e-09	3.89133266150376e-08	9.22009121941282
LILRB2	-1.10053973978643	0.489973799825948	-6.30261654018164	9.76870634946321e-09	4.58775397956248e-08	9.04839360862309
SLC16A9	1.12679640187224	-0.291108785915587	6.28954379815904	1.03625445088798e-08	4.85716236666218e-08	8.99031962809184
CCR1	-1.08241457573665	0.469117158344872	-6.27392311676389	1.1119008968702e-08	5.18591727799358e-08	8.92099002018867
G6PD	1.28298226139059	-0.137478243072777	6.25794882360092	1.1948961264155e-08	5.54910478608786e-08	8.8501626682015
NIM1K	-1.02070639899387	0.321578924365907	-6.25263168951356	1.2238556465922e-08	5.67628914691671e-08	8.82660354981897
LMNB1	1.16341374043295	-0.455578626188308	6.2441452471411	1.27151829146011e-08	5.87720994697305e-08	8.78901868405936
LOC102724611	-1.43594266378087	0.46119246353518	-6.24374160066591	1.27383038793274e-08	5.88664042908311e-08	8.78723152501346
MAP7D2	1.10019909297665	-0.670592863080295	6.22756234517066	1.37000238901489e-08	6.31087039653636e-08	8.71563599281809
EMR1	-1.26370537695729	0.396495277171265	-6.20693481297575	1.50306675047909e-08	6.88137642317648e-08	8.62446627051649
ANXA10	1.23472904243837	-0.227014084828505	6.204477119017	1.51974760382469e-08	6.94893039713339e-08	8.61361200757652
CNN1	-1.09175991865003	0.517071223449484	-6.18861839454367	1.63186285924608e-08	7.42862943388141e-08	8.54361544953043
PLN	-1.50806526523373	0.500202045935201	-6.17452490311617	1.73832296137768e-08	7.88343114735784e-08	8.48147236173638
ADORA2B	1.01953019859371	0.106500137639732	6.16132271390108	1.84425255998062e-08	8.33937965888085e-08	8.42331271995954
FCRL5	1.2884763117355	-0.299408734784741	6.16105231903685	1.8464873554763e-08	8.34774189620862e-08	8.42212209044765
MS4A4A	-1.11430110683758	0.422304878401508	-6.16095039231101	1.84733046618573e-08	8.34981032044498e-08	8.42167328222307
RYR1	1.29259851507016	0.291394986148481	6.15690192416975	1.88112718459713e-08	8.49902131910096e-08	8.40384939501319
PIFO	-1.57107347559363	0.235125705915503	-6.14244098623581	2.00690292230168e-08	9.03335746880956e-08	8.34022331600413
CFH	-1.05247459358634	0.502760450596899	-6.13612428235771	2.06441295415013e-08	9.27102084656181e-08	8.3124503988842
SLC19A2	-1.18346822599724	0.121680921828303	-6.13039396486291	2.1179886243252e-08	9.49586825253876e-08	8.28726606361156
AQP3	-1.28384325356879	0.433354746209241	-6.12583670567198	2.16157370265368e-08	9.68125719358128e-08	8.26724430958931
NFKBIZ	-1.42478987274915	0.588113793908229	-6.11994326231059	2.2192516762337e-08	9.92521582999604e-08	8.24136150970532
C10orf10	-1.21193731232343	0.332415318824875	-6.10675299463079	2.35389892574324e-08	1.04927297729456e-07	8.18347073695325
UPK3B	-2.12523784062409	0.731118431894621	-6.09307143240118	2.50207164740363e-08	1.10961215491554e-07	8.12347975083902
PRSS8	-1.01782650673996	0.133818229355079	-6.09153243113022	2.51930401878326e-08	1.1161114674049e-07	8.11673511376802
CCDC173	-1.06039394944223	0.273346436464054	-6.09002462939585	2.53630051296406e-08	1.12295210812179e-07	8.11012791239759
FIBIN	-1.6701252082621	0.739907474192747	-6.07709176382694	2.68680528141576e-08	1.18522648948988e-07	8.05348467504697
GBP3	-1.32992525875885	0.435223626664346	-6.05714644984523	2.93634023945108e-08	1.29004763411063e-07	7.96622963675911
THY1	1.42212195515655	-0.32333686231774	6.05214204635229	3.00245298714692e-08	1.316689336506e-07	7.94435618218646
MT1E	-1.11532586751486	0.267441146456545	-6.04633199993941	3.08105109411063e-08	1.34948393580025e-07	7.91897118238009
GHR	-1.15690305339854	0.917920155623669	-6.04493530552813	3.10024584342125e-08	1.35710175337148e-07	7.91287037775092
SOST	1.73666145311412	-0.000923037729940077	6.01856188781123	3.48563481986553e-08	1.51508273834179e-07	7.79778531932021
CRIM1	-1.1278320549715	0.393130842585082	-6.01840280366002	3.48809709042197e-08	1.51584873556267e-07	7.79709179197416
SCG2	1.3024358764396	-0.735398027188636	5.98350240235596	4.07185346296635e-08	1.75544468924022e-07	7.6451376916694
ADAMTS1	-1.58123212358918	0.683830650906557	-5.96699267305824	4.38055695419747e-08	1.88104225348297e-07	7.57339103364197
AMIGO2	-1.13423074813386	-0.0358600907576644	-5.94860197761037	4.75161687764067e-08	2.02951210030194e-07	7.4935737524859
DAB2	-1.18320712956283	0.411767517905358	-5.94428186150417	4.84317547808176e-08	2.06332805386308e-07	7.47483996597296
PTGS2	-1.86958812574416	0.613595255962075	-5.93790655412099	4.98147315836077e-08	2.11974457151312e-07	7.44720512961913
KLRB1	-1.28378050632237	0.406578863348558	-5.9366151550759	5.00995712089896e-08	2.13060921942394e-07	7.44160895845744
IL4I1	1.26471187222532	-0.371737161746753	5.91348566208199	5.5481406080186e-08	2.345207590604e-07	7.3414716651648
C1QA	-1.02506654965535	0.462050067463712	-5.89937636780586	5.90398231048859e-08	2.48736842283328e-07	7.28047303967707
FJX1	1.05941231714537	-0.0858163875331313	5.89334269298728	6.0629263822596e-08	2.54848489194209e-07	7.25440779819693
C8B	-1.19728867052525	0.283302716151826	-5.86966247152924	6.72846394980767e-08	2.81500940558511e-07	7.15222724062713
BRE-AS1	-1.59783822725924	0.524604235702035	-5.86150887354258	6.97386676473786e-08	2.90980895549901e-07	7.11708772997097
IL6	-2.68163875565229	1.08181094429133	-5.85857683204986	7.06424990852737e-08	2.9458180583316e-07	7.10445698866018
TPSAB1	-1.16622362323637	0.617141280312221	-5.85127726391795	7.29430398067538e-08	3.03765678272164e-07	7.07302425277283
RSPO3	-1.32550009528338	0.317461456625063	-5.8484689815186	7.38476035498899e-08	3.07060263992486e-07	7.06093627015971
MYOC	-1.04777405383232	0.241062499193032	-5.83116721962855	7.96691208350501e-08	3.30125298829508e-07	6.98652138355854
APOLD1	-1.64067811454865	0.308513146730291	-5.80825406950076	8.80783648495915e-08	3.63579296762849e-07	6.88812873900426
PF4	-1.25243220704925	0.371877204623244	-5.77904695564431	1.00072712943933e-07	4.10430795227439e-07	6.762970230187
GCNT3	1.15889583190563	-0.69786973138178	5.77867127891699	1.00237007619506e-07	4.11026775232038e-07	6.76136229908118
PKHD1L1	-1.11890521574356	0.348224490159323	-5.76806248510088	1.04987647957202e-07	4.29449852004763e-07	6.71597592903658
NPY1R	-1.11884382969807	0.192841498778646	-5.74329225736453	1.16958634408221e-07	4.76168307597297e-07	6.61015730058303
PEG10	-1.13002097421469	-0.251509374898147	-5.72219694171301	1.28204072749918e-07	5.19023966236581e-07	6.52020801442548
RASSF9	1.02444121681716	0.345068945062618	5.71555545393851	1.31959643547924e-07	5.33032285213633e-07	6.49192166682003
CA2	-1.39887892073925	0.716223153478369	-5.67296811471834	1.58744614384338e-07	6.3506643718693e-07	6.31091484719319
C2CD4A	1.36878119604493	-0.432523323129856	5.65777687797976	1.6953722037533e-07	6.75497425432891e-07	6.24650625232256
CX3CL1	-1.44964459185597	0.714159845964332	-5.65437998886398	1.72047409029429e-07	6.84742996238243e-07	6.23211539447569
ITK	-1.29888768403738	0.325575573320833	-5.65404801438899	1.72294676608483e-07	6.85601106570506e-07	6.23070921574257
NKG7	-1.28490935180833	0.437440383465106	-5.64157989375329	1.81838478448587e-07	7.20928643501311e-07	6.17792576709876
PDZK1IP1	-1.04463936242366	0.150907060881619	-5.61606676193058	2.03014365652607e-07	7.99177620106746e-07	6.07009392363634
NRARP	1.07701072946802	0.148870665200888	5.60526906256431	2.12689233487771e-07	8.35744030335273e-07	6.02452936600882
CYP4F3	1.74785528757967	-0.0767763542807065	5.59828594777162	2.19185750172807e-07	8.60485137837237e-07	5.99508471926666
FMO1	1.27400804833517	-0.147257222024937	5.55714418217537	2.61607777517628e-07	1.01689399069184e-06	5.8219774641201
PSPH	1.08701400993204	-0.23233154443226	5.55256371069288	2.6680244102677e-07	1.03578466483232e-06	5.80274404925062
BCHE	-1.88514405221801	0.935716033761009	-5.53664089694259	2.85660029733391e-07	1.10365172950519e-06	5.73594579658697
SCGB1A1	-3.96525494464723	1.84149138866067	-5.51774698336959	3.09737644447363e-07	1.19242110053469e-06	5.65680830094834
FHOD3	1.14150473146896	-0.449474844950244	5.51397517946146	3.14777333817768e-07	1.21053155102535e-06	5.64102634031836
FLJ35700	-2.61256530202931	0.873125335688726	-5.51155926249116	3.1804752607421e-07	1.22158907008461e-06	5.63092053430804
MAFF	-1.1726131526765	0.445764567830837	-5.49245576873573	3.45106741048127e-07	1.31941384035874e-06	5.55108931116434
VNN2	-1.10961968104474	0.373834460598641	-5.48290933186421	3.5946236351221e-07	1.37093298377191e-06	5.51124857111511
HMOX1	-1.12507458580343	0.392648625182455	-5.4740089630481	3.73373037980495e-07	1.42198261299114e-06	5.47413587305649
EDN1	-1.13155546521397	0.510937157245931	-5.47390427024011	3.73539766720566e-07	1.42236744299875e-06	5.47369950849569
FMO3	-1.31062909902111	0.530717944501191	-5.4720265517222	3.76542557429899e-07	1.43329743032949e-06	5.46587381188553
TMEM130	-1.03426018208204	0.276557849177906	-5.45971818070276	3.96820121535453e-07	1.50651117318553e-06	5.41461063667001
IGLJ3	1.25888982618516	-0.437716961545805	5.44686573051075	4.19136282935692e-07	1.5842897900109e-06	5.36114451712423
DIRAS3	-1.08898537951707	0.214140232559581	-5.43544805091376	4.39989910089471e-07	1.6590599865902e-06	5.31370133403989
SELE	-2.75148297615801	0.998008592780623	-5.41866964047998	4.72491581925511e-07	1.77450662618747e-06	5.24407618384713
LOC101929272	1.58539739582527	-0.429198108517816	5.41733008851498	4.75185593022714e-07	1.78338717797346e-06	5.23852225781492
PTX3	-2.45860460608074	0.598820139264639	-5.38306212556712	5.49456264885484e-07	2.04616946106538e-06	5.09668617580895
TCN1	1.41436452387781	-0.576467135360033	5.37090745699633	5.78440901041187e-07	2.14782882579679e-06	5.04649044806527
CTGF	-1.0743325559853	0.29250006674598	-5.35855721188729	6.09424574152385e-07	2.25398619184798e-06	4.99554795020237
CLEC10A	-1.0692483253685	0.364169210788438	-5.34832020448869	6.36333699094338e-07	2.34709696029431e-06	4.95336889601265
PLA2G2D	1.01861284844344	-0.25971054418626	5.32420794586929	7.04396619438635e-07	2.58668963777237e-06	4.85418857542231
NLRC3	-1.0937331190136	0.356479548622359	-5.30943800782127	7.4955583794098e-07	2.73951589377416e-06	4.79355311276261
MAGEA11	1.16561651896313	-0.148344269163587	5.30832326629778	7.53076921537898e-07	2.75192047517772e-06	4.78898036594737
PROK2	-1.88566261400132	0.532149965376707	-5.30468907638079	7.64668864502769e-07	2.79239532222723e-06	4.77407621784979
MGP	-1.00869648218853	0.335094540142663	-5.29053584354395	8.1150089954291e-07	2.95246169012126e-06	4.71608440349441
CSF3	-1.68344762525685	0.521430095032755	-5.16755157930151	1.35585571475306e-06	4.78973172968638e-06	4.21569846862133
LOC101930415	1.03507949988559	-0.241003455714667	5.16572265770232	1.36618459929283e-06	4.82385904087497e-06	4.2083057050414
CPXM1	1.18392253580818	-0.236652969923969	5.14903665210954	1.46403976886575e-06	5.15089865065603e-06	4.14092524511312
MIR100HG	-1.12549472760592	0.361252334195276	-5.13395992004461	1.55832371855849e-06	5.46308889839472e-06	4.08014714120947
PRG4	-1.52838581723719	0.476367852855595	-5.13368240074867	1.56011364414057e-06	5.46759361771548e-06	4.07902931864064
RP11-305O6.3	-1.08631501874994	0.388661250379703	-5.12291312249119	1.63114509306198e-06	5.69900725883464e-06	4.03567761416859
NELL2	1.15924185049938	0.117609112920945	5.10010231242748	1.79218635964548e-06	6.22950170435361e-06	3.94402060026601
GABRP	1.20834569225366	-0.225675444048746	5.09428528995744	1.83567681816435e-06	6.3684045974606e-06	3.92068364147477
CYP4X1	-1.12249307853798	0.445501108264827	-5.08424743433763	1.91315899397445e-06	6.61601054208188e-06	3.88044855060712
FREM2	-1.35825416119401	0.569659824583744	-5.07997548328494	1.94709433880677e-06	6.72477319088684e-06	3.86333867789859
KCNN2	-1.07320232194853	0.214480052416827	-5.02086202864199	2.48152381804622e-06	8.46124992596299e-06	3.62741599013944
CTSK	1.07665213584972	-0.0275509264630525	4.99842954422087	2.71973494074273e-06	9.22554200215912e-06	3.53829978356988
BEX5	-1.06481235307344	0.362938894871098	-4.98020360770484	2.92956436773924e-06	9.89853586883963e-06	3.46606344253698
PI15	1.08263206393748	-0.319388614773181	4.95476603941427	3.24900049395019e-06	1.09063874897677e-05	3.36549937940679
RP6-99M1.2	-1.14042401146405	0.488791440048244	-4.86011318008823	4.76374668685034e-06	1.55839991402989e-05	2.99394699403258
FAM81B	-1.88300702205198	0.44686356459922	-4.81026856120538	5.81827713871742e-06	1.87603918163975e-05	2.79999184997699
IGK	1.32667755112558	-0.539232633662047	4.80688323528104	5.89760395436285e-06	1.89963726954823e-05	2.78686222328708
C19orf33	-1.2365113653188	0.370458414673579	-4.78762223192234	6.36935137072118e-06	2.03945444230323e-05	2.71226615030686
C6	-1.36241313796854	0.409847048218165	-4.76478824371429	6.97624439879011e-06	2.22129940384943e-05	2.62406619818146
CD79A	1.16013637538265	-0.361571096390006	4.75049419718462	7.38437606877416e-06	2.34573366245129e-05	2.56898306036737
EGR3	-1.18776989669576	0.471178378150171	-4.69096534756793	9.34795510071303e-06	2.93121876203215e-05	2.34067064969555
DYNLRB2	-1.94429108746198	0.618196384324484	-4.62216505057075	1.22516001597998e-05	3.77716972466493e-05	2.07901296864769
IGHM	1.32403739775296	-0.457030573791207	4.61355739389962	1.26713647661132e-05	3.89770460241735e-05	2.04644611488464
C20orf85	-2.300438927994	0.732357438057135	-4.61294631404047	1.27016893051367e-05	3.90592277623879e-05	2.04413555216243
CRISPLD1	1.0662032244242	-0.121412257398133	4.59266722675755	1.37489094099781e-05	4.21002026687043e-05	1.96756680752546
SNTN	-2.49426253580516	0.87579655212206	-4.59079186010227	1.38498760625864e-05	4.23853965708463e-05	1.96049658781756
C15orf48	1.36207105202288	-0.289509197990963	4.5894730441418	1.39213088974032e-05	4.25799356176929e-05	1.95552567693101
GPR34	-1.0692432521338	0.296539568397443	-4.57829751718906	1.45411272702328e-05	4.42569376018117e-05	1.91343870095046
LRRC10B	-1.10627738376124	0.00515421864178512	-4.56632650517823	1.52347145959124e-05	4.62444273303172e-05	1.86842768537094
KLK11	-1.17239348111656	0.269282264658438	-4.56486338435123	1.53216529305183e-05	4.64692428866071e-05	1.86293145184492
GSTA1	1.02765781691466	0.185180496324314	4.55725569887152	1.57815028486783e-05	4.77836191538211e-05	1.83437102541563
NPTX2	1.01469965924059	-0.653752880586023	4.51293394038614	1.87383489486906e-05	5.61476333864529e-05	1.6685820225019
DCSTAMP	-1.09961603781951	0.369878022479917	-4.47776411107039	2.14596473272454e-05	6.3510819033962e-05	1.53776354239629
MGAM	-1.11794618924564	0.381142463201916	-4.47063049605396	2.20564700134095e-05	6.51794288694767e-05	1.51130940212465
ORM1	-1.1018233737849	0.266184998361002	-4.42899241023466	2.58736938536452e-05	7.57644086643988e-05	1.35744371938228
SLITRK6	1.12240433714918	-0.142001853274819	4.38520439460903	3.05746218503421e-05	8.86930256087285e-05	1.19664428994767
HAS2	-1.30622216052825	0.589185058153379	-4.38361210431797	3.07602443806229e-05	8.92075923479831e-05	1.19081672908578
NEK5	-1.01712557109605	0.276566762623172	-4.36059581128257	3.35680203340089e-05	9.69349887095562e-05	1.10673559362393
S100A12	-1.74438260884584	0.956315657654898	-4.33233488040725	3.73549748963276e-05	0.000107127795176794	1.0038944610167
RSPH1	-1.84571671542253	0.47292097657415	-4.31216200239696	4.0306812403228e-05	0.000115090192852308	0.930756599859304
CCL4	-1.03133581693715	0.319786411678393	-4.30512166335186	4.13889937571475e-05	0.000117931402606714	0.905284871643522
DNASE2B	-1.33785081798455	0.403006183676951	-4.29034313509561	4.37524771258013e-05	0.000124240741169581	0.851906835189466
SERPIND1	-1.77069009977031	0.478515357601756	-4.27170720079724	4.69187620058714e-05	0.0001324502400257	0.784771242500579
SFRP2	1.54882769416517	0.026557642911859	4.2276427207526	5.53077941796048e-05	0.000154600527037478	0.626811111106386
C9orf24	-1.96688083861337	0.576740593817705	-4.19593251569008	6.22195110688814e-05	0.000172341201355414	0.513823219210234
CH25H	-1.24811161126856	0.713754366298418	-4.19114431364031	6.33328350619202e-05	0.000175156135793855	0.496812383880812
IGLV1-44	1.07011571574869	-0.282648284294314	4.06888327739763	9.92012196663942e-05	0.000266064207564499	0.0669853942007572
IL1B	-1.12960018282187	0.567157917177968	-4.06815540900417	9.94642193967475e-05	0.000266703525388381	0.064452830011458
CP	1.09674155894923	-0.504722591446983	4.06109650171654	0.000102049741295832	0.000273196581500958	0.0399082559614721
C1orf192	-1.31651349591848	0.257573979190803	-4.0528761047865	0.000105141950399207	0.000280953718644474	0.0113625193489506
MMP7	1.10200189064038	-0.165153383691437	4.02594079754663	0.000115915984410919	0.000307476956423193	-0.0818882312141946
COMP	1.10991762130092	-0.318217475983215	4.0051598622754	0.000124943294944246	0.0003295149253462	-0.153534159150857
DEFB1	1.22245466356532	-0.0324324637052954	3.92350571708648	0.000167374201813804	0.000431589466572747	-0.432508019751012
SFRP4	1.17602777441517	-0.160062520328219	3.91016213539438	0.000175503362532349	0.000450459323887404	-0.47770761064346
APOD	-1.26031137721322	0.389913854651791	-3.89172977397089	0.000187355324437697	0.000478046371002513	-0.539963252406291
LRRC46	-1.02603785972446	0.25325709532144	-3.83094487335767	0.000232095816184799	0.00058333738387672	-0.743761812866337
IGFBP6	-1.0301940032314	0.412463799168374	-3.82884954257882	0.000233806688363142	0.000587364714211581	-0.750745587748558
GNLY	-1.03655838621405	0.535840831458299	-3.79951574729416	0.00025905728703956	0.000645853735993746	-0.848223699072701
SOSTDC1	-1.48126359345305	1.2907085862918	-3.65977598433465	0.000419369641565427	0.00100692422531315	-1.30500337171927
CXCL6	1.35764495143366	-0.0557699010868381	3.64706049088995	0.000437911053287461	0.00104807292870689	-1.34593635087874
CATSPERD	-1.09051095863338	0.333969025515629	-3.62456770963493	0.000472628481308625	0.0011248235809142	-1.41808240700225
SLAMF7	1.00723997787546	-0.235564885161427	3.6062037475473	0.00050289172971273	0.00119174003139956	-1.47673651736475
SPAG6	-1.01363200370153	0.222706511397415	-3.60570466586725	0.000503739285008774	0.0011932262324289	-1.47832744374429
CAPSL	-1.51770429880905	0.426918179362521	-3.60392464254409	0.000506773206574208	0.00119988779667226	-1.48400028636446
FDCSP	1.5261609674236	-0.424423235103588	3.58019747644958	0.000548903774620688	0.00129117002383348	-1.55941560575186
IGLL5	1.17655723560912	-0.359915063459685	3.56823484126775	0.000571381885940244	0.00134054980932134	-1.59729523748395
HEY1	1.03801172065526	0.256742817730031	3.551641684735	0.000604006314286626	0.00141143376884395	-1.64967822164494
FAM216B	-1.09172567503933	0.328296273489827	-3.5491684883738	0.000609017258850083	0.00142114964874984	-1.65746998488714
MZB1	1.25925747354974	-0.263919456724408	3.52930452171518	0.000650713479193853	0.00151128275331863	-1.71990123964306
MS4A8	-1.0992375923485	0.0355478555539716	-3.515777345579	0.000680636959813881	0.00157571021646029	-1.76226340246544
ZBBX	-1.22178252269398	0.302989178987549	-3.49910012191557	0.00071931871780288	0.00165799327663878	-1.8143191663637
ITLN1	-1.3075222439512	0.358691669884671	-3.37355944336256	0.00108451734326487	0.0024124522925938	-2.20004024536757
LOC101927416	-1.00223795378564	0.286077215268151	-3.32721944976934	0.00125885575587792	0.00276391781339718	-2.33964322209543
HAS1	-1.11398116861215	0.3409373608622	-3.31689737995486	0.0013011164239502	0.00284689058913223	-2.37053281558712
LTF	1.46375051505759	-0.225986626863524	3.31492278416743	0.00130935095319112	0.00286403988801552	-2.3764333391741
HP	-1.29575660733057	0.616112005606403	-3.20647950259282	0.00184445181390249	0.00392546476953891	-2.69620511441056
TMEM190	-1.01609996801061	0.307834671026742	-3.19437991991026	0.00191543286644763	0.00406614044926217	-2.73135792416118
SERPINB2	1.09129820610439	0.411538314938057	2.76746419086362	0.00682092749244951	0.0128896397272796	-3.90161128747652
TNFRSF17	1.05983049887238	-0.209919878485723	2.541210471136	0.0127078667286226	0.0226139250561527	-4.46424065903096
HLA-DRB4	-1.24663771519455	0.293738886165858	-2.49377768868856	0.014411836853052	0.0252764499111397	-4.57692580621111
PLA2G2A	-1.09508077205742	0.295701367503811	-2.30240907364018	0.0235504618272415	0.0392870542230117	-5.01254759838378
