# Supplementary material for: Low Expression of ADCY4 Predicts Worse Survival of Lung Squamous Cell Carcinoma Based on Integrated Analysis and Immunohistochemical Verification
Source: Front Oncol. 2021 Jun 10;11:637733. doi: 10.3389/fonc.2021.637733 (PMC8225293; doi:10.3389/fonc.2021.637733)
Supplement: Supplementary Table 3 — The differentially expressed genes (DEGs) in TCGA-LUSC dataset. [file Table_3.xls]

id	logFC	AveExpr	t	P.Value	adj.P.Val	B
TPX2	4.775406369	6.420379098	37.39266087	1.37E-153	1.79E-149	340.5989033
KIF4A	4.448151877	4.635730808	37.34165613	2.36E-153	1.79E-149	340.0591312
UBE2C	4.957531179	5.415006634	37.1731387	1.42E-152	7.15E-149	338.2734539
CENPA	4.698237206	3.274176347	36.73657631	1.49E-150	5.65E-147	333.6311352
HJURP	4.778696218	4.313753141	36.65467106	3.58E-150	1.08E-146	332.7575537
CDC20	4.720510081	5.564420223	36.28072054	1.98E-148	4.99E-145	328.7586291
KIF2C	4.317821402	4.931278514	36.23634483	3.18E-148	6.89E-145	328.2829515
BUB1B	4.473687852	4.549007385	35.97322656	5.41E-147	1.03E-143	325.4575706
MYBL2	5.046256775	6.072036326	35.94086153	7.67E-147	1.29E-143	325.1094512
PLK1	4.126506322	5.214037996	35.81247344	3.07E-146	4.65E-143	323.7272523
TROAP	4.8220111	4.430455049	35.74392574	6.44E-146	8.87E-143	322.9884646
CDCA5	4.031253234	5.179443953	35.59599348	3.19E-145	4.03E-142	321.3921576
NEK2	4.643161629	4.133851716	35.31233948	6.92E-144	8.07E-141	318.3239336
BIRC5	4.891356785	5.933125914	34.88380629	7.36E-142	7.97E-139	313.6703247
TTK	4.57805119	4.219168201	34.77185437	2.50E-141	2.53E-138	312.4509995
DEPDC1	4.696008576	3.791741817	34.71782333	4.51E-141	4.28E-138	311.8619897
CCNB2	4.164332307	5.044810099	34.44382124	9.07E-140	8.09E-137	308.8697123
DLGAP5	4.468966513	4.356549567	34.434592	1.00E-139	8.45E-137	308.7687697
EXO1	4.346497276	3.684909743	34.34190455	2.78E-139	2.21E-136	307.7544703
NCAPH	4.092423368	4.52472723	34.08540596	4.66E-138	3.53E-135	304.9423298
CKAP2L	4.137549427	3.943499018	34.06151406	6.06E-138	4.37E-135	304.6800004
CDCA8	3.831404611	4.719114476	34.05424773	6.56E-138	4.52E-135	304.6002041
ANLN	4.39968402	5.742148412	33.71855783	2.66E-136	1.75E-133	300.9071392
KIF23	3.635630419	4.977106471	33.70650965	3.04E-136	1.92E-133	300.7743517
RAD54L	4.22103585	3.41822941	33.47861336	3.78E-135	2.29E-132	298.2595021
NCAPG	3.88756324	4.164617529	33.26962944	3.84E-134	2.24E-131	295.9481744
CDC45	4.547196804	4.450922919	33.05274261	4.28E-133	2.40E-130	293.5442482
CDCA3	4.213299959	4.223084648	33.02967695	5.53E-133	2.99E-130	293.2882841
SKA3	4.054404656	3.185628151	32.85046814	4.07E-132	2.13E-129	291.2975553
GTSE1	4.069260133	4.029109178	32.7277053	1.60E-131	8.08E-129	289.9318025
KIF14	4.494729369	3.598052838	32.64076031	4.22E-131	2.06E-128	288.9635253
KIF11	3.536474966	5.202346827	32.61913693	5.38E-131	2.55E-128	288.7225845
KIF18B	4.862282021	4.250339107	32.5133508	1.75E-130	8.06E-128	287.5431145
NUF2	4.44097945	4.048372523	32.49200251	2.23E-130	9.93E-128	287.3049424
CEP55	4.238309838	4.984772232	32.3497501	1.10E-129	4.74E-127	285.7166413
FOXM1	4.635713455	5.96122288	32.16264777	8.92E-129	3.76E-126	283.6242503
AURKB	4.453987522	4.35912075	32.12463567	1.37E-128	5.60E-126	283.1986971
CCNA2	3.965788811	4.902224065	31.9941298	5.92E-128	2.36E-125	281.7364858
ORC6	3.970499756	3.64982204	31.85382119	2.87E-127	1.11E-124	280.1624296
GINS1	3.976083313	4.504220023	31.84455566	3.18E-127	1.21E-124	280.0584109
KIF20A	3.907967777	4.655587553	31.80107264	5.19E-127	1.92E-124	279.5701323
PRC1	3.584479159	5.897542007	31.77560387	6.92E-127	2.50E-124	279.2840467
TOP2A	4.504991293	7.038891222	31.71170099	1.42E-126	5.01E-124	278.5659398
MELK	4.548534588	4.407773823	31.54778527	9.03E-126	3.11E-123	276.7219977
SKA1	4.187710724	3.280260191	31.51998403	1.24E-125	4.16E-123	276.4089763
MCM10	4.21153452	3.614544854	31.46780043	2.23E-125	7.34E-123	275.8212125
CDC25C	4.048785059	2.170214309	31.31973876	1.19E-124	3.83E-122	274.1520167
POLQ	4.523116409	3.660831286	31.29864843	1.51E-124	4.76E-122	273.9140695
ASPM	4.326397231	4.689447965	31.21201321	4.02E-124	1.24E-121	272.9361521
PKMYT1	4.206597486	4.172154186	31.17238617	6.29E-124	1.91E-121	272.4885984
CDC6	4.088706295	4.92733665	31.1643107	6.89E-124	2.05E-121	272.3973734
NUSAP1	3.568391807	5.543074625	31.08922179	1.61E-123	4.70E-121	271.5488129
CCNB1	3.62570591	5.692464556	30.91631397	1.15E-122	3.28E-120	269.5926807
BUB1	3.420998471	4.938050896	30.47425021	1.75E-120	4.90E-118	264.578164
SGO1	3.716473908	2.402110366	30.4048947	3.85E-120	1.06E-117	263.7897184
NDC80	3.867503186	3.991214872	30.24099959	2.50E-119	6.76E-117	261.9247123
RRM2	4.133585925	6.119974131	30.22259079	3.08E-119	8.20E-117	261.7150751
DEPDC1B	4.160535837	3.250073693	30.12563708	9.33E-119	2.43E-116	260.6104544
UBE2T	3.722999978	4.367760123	30.12433679	9.47E-119	2.43E-116	260.5956339
KIFC1	3.489101844	5.111021364	29.99844843	3.99E-118	1.01E-115	259.160032
UHRF1	4.041081213	4.293866699	29.956369	6.46E-118	1.60E-115	258.6798416
KNL1	3.410560595	4.026495894	29.93178603	8.56E-118	2.09E-115	258.3992372
CDCA2	3.910749822	3.127408552	29.81789288	3.15E-117	7.58E-115	257.0984743
STIL	3.049294514	3.969391129	29.81089652	3.42E-117	8.09E-115	257.0185311
CDT1	3.794829439	4.54072689	29.80132907	3.81E-117	8.89E-115	256.9092024
RAD51	3.408439109	3.676940796	29.71440627	1.03E-116	2.37E-114	255.9155442
TFAP2A	5.332218583	4.988244208	29.71235959	1.06E-116	2.39E-114	255.8921394
TRIP13	3.855418181	5.093177021	29.61267097	3.31E-116	7.38E-114	254.7516964
CENPF	4.223427733	6.0557443	29.42691753	2.80E-115	6.14E-113	252.6243195
AURKA	3.204587822	4.759620959	29.21447782	3.21E-114	6.96E-112	250.1876299
TEDC2	3.940419241	2.752443681	29.21273919	3.28E-114	7.00E-112	250.1676718
CD300LG	-6.312025879	-2.11237567	-29.18941403	4.29E-114	9.03E-112	249.8998922
ORC1	3.522884168	3.443150639	29.0276263	2.76E-113	5.74E-111	248.0412566
PBK	4.335045935	3.657930892	29.00538898	3.57E-113	7.31E-111	247.7856202
ESPL1	3.669050475	4.388569675	28.96640885	5.60E-113	1.13E-110	247.337412
NOSTRIN	-3.57908841	1.850042107	-28.87439174	1.62E-112	3.22E-110	246.2788667
PIMREG	4.073098404	3.200679614	28.68099418	1.51E-111	2.97E-109	244.0518105
MCM4	2.950432449	7.066867962	28.56482149	5.77E-111	1.12E-108	242.7125893
ZWINT	3.18928675	5.262098083	28.54072857	7.62E-111	1.46E-108	242.4347162
GPD1	-5.698116498	0.591742571	-28.53929975	7.75E-111	1.47E-108	242.4182355
CHEK1	2.84242349	4.447142816	28.44659474	2.26E-110	4.23E-108	241.3485979
SLC2A1	5.406739392	9.134629154	28.44442396	2.32E-110	4.29E-108	241.3235432
CENPI	3.227074661	2.912062549	28.40538989	3.65E-110	6.66E-108	240.8729586
TICRR	4.308601295	3.737941958	28.28638562	1.45E-109	2.61E-107	239.4985266
RGCC	-3.673928496	4.858152384	-28.23557129	2.60E-109	4.64E-107	238.9113217
ROBO4	-3.800965531	3.770813053	-28.18994901	4.42E-109	7.79E-107	238.3839499
AUNIP	3.423526603	2.27588814	28.16139447	6.15E-109	1.07E-106	238.0537938
MND1	3.46871514	1.960389732	28.13459629	8.39E-109	1.45E-106	237.7438901
MAD2L1	3.389176589	4.862748405	28.05366364	2.15E-108	3.65E-106	236.8076338
CLEC3B	-5.228629483	1.837783924	-28.0216212	3.11E-108	5.24E-106	236.436823
E2F7	4.414376044	3.536825123	27.78180932	5.03E-107	8.38E-105	233.659254
HIGD1B	-3.845553296	0.627206546	-27.71514221	1.09E-106	1.80E-104	232.8863737
IQGAP3	3.811048485	4.809515167	27.61701809	3.42E-106	5.57E-104	231.7482489
CDK1	3.364818731	5.657733261	27.58624636	4.89E-106	7.88E-104	231.3911972
PTTG1	3.061086828	5.055744244	27.52697136	9.74E-106	1.55E-103	230.7032349
XRCC2	3.746700684	3.160680244	27.3899931	4.80E-105	7.57E-103	229.1125297
RAMP2	-3.267916202	3.425038438	-27.372861	5.86E-105	9.15E-103	228.9134905
AGER	-7.377083858	4.07642601	-27.26831388	1.98E-104	3.06E-102	227.6984603
GINS2	3.668397495	4.168915635	27.13684292	9.17E-104	1.40E-101	226.169537
CDC25A	3.370815553	3.230907471	27.02300241	3.46E-103	5.24E-101	224.844776
ESCO2	3.629156336	2.96633443	26.98215497	5.57E-103	8.36E-101	224.3692421
SPC24	3.513482619	3.563830263	26.980858	5.65E-103	8.40E-101	224.3541415
ARHGAP11A	2.9944818	4.740356304	26.89550339	1.53E-102	2.25E-100	223.360139
RTKN2	-4.205710061	3.760546312	-26.88754338	1.68E-102	2.45E-100	223.2674182
OIP5	3.361276473	2.259826058	26.85777363	2.38E-102	3.43E-100	222.9206173
KIF15	3.208275388	3.404307538	26.84824594	2.66E-102	3.80E-100	222.8096142
SECISBP2L	-2.186955422	5.404740731	-26.84225802	2.85E-102	4.04E-100	222.7398486
SPC25	3.306992512	2.938702687	26.64147902	2.98E-101	4.18E-99	220.3993742
MCM2	3.24605059	6.845656296	26.61841239	3.90E-101	5.42E-99	220.1303418
FANCI	2.984633384	5.795260398	26.56571641	7.22E-101	9.95E-99	219.5156245
ACVRL1	-3.339764243	4.574119709	-26.54551007	9.14E-101	1.25E-98	219.2798703
TK1	3.545286965	6.419875326	26.5372262	1.01E-100	1.36E-98	219.1832132
HELLS	3.062286156	4.488267332	26.50194405	1.52E-100	2.04E-98	218.7714956
TEK	-4.287020564	2.655152041	-26.47958626	1.98E-100	2.63E-98	218.5105616
SPAG5	3.419150784	5.154154796	26.44914441	2.82E-100	3.72E-98	218.1552372
MKI67	3.799375803	6.504326922	26.43887612	3.18E-100	4.16E-98	218.0353723
USHBP1	-3.205621376	0.73360498	-26.43320939	3.40E-100	4.41E-98	217.9692204
HSD17B6	-4.22568147	2.355874767	-26.36540808	7.52E-100	9.66E-98	217.1775962
CDH5	-3.720956622	4.804809288	-26.33890274	1.03E-99	1.31E-97	216.8680645
BRIP1	3.352447543	3.425291774	26.32620185	1.19E-99	1.50E-97	216.7197296
CENPE	3.173139873	3.979011171	26.3160622	1.34E-99	1.68E-97	216.6013017
PTPRB	-3.771493778	4.283076332	-26.31167924	1.41E-99	1.75E-97	216.5501086
ARHGEF15	-3.512072274	2.607579761	-26.22916844	3.71E-99	4.57E-97	215.5861981
GPA33	-5.376384509	-1.235266889	-26.14570419	9.85E-99	1.20E-96	214.6108062
SAPCD2	4.461649408	4.220766987	26.1423777	1.02E-98	1.24E-96	214.5719246
ERCC6L	3.797918635	2.635985575	26.13665618	1.10E-98	1.32E-96	214.5050476
ESAM	-3.253955337	4.55680212	-26.09405376	1.80E-98	2.15E-96	214.0070323
LDB2	-3.480452398	3.371936206	-26.0622487	2.62E-98	3.10E-96	213.63518
ASF1B	3.285793093	4.785710569	26.00563744	5.09E-98	5.97E-96	212.9731859
GNGT1	5.311778351	0.954210264	25.93832778	1.12E-97	1.31E-95	212.1858957
KANK3	-3.754692495	1.452693992	-25.90165763	1.72E-97	1.99E-95	211.7568955
C17orf53	3.30956069	3.208393981	25.85781038	2.88E-97	3.30E-95	211.2438523
NEIL3	3.971934793	1.914082868	25.80040966	5.64E-97	6.43E-95	210.5720968
CDKN3	3.623157127	3.594020924	25.75572832	9.53E-97	1.08E-94	210.0490969
HMMR	3.37300538	3.867234116	25.70922512	1.64E-96	1.85E-94	209.5046821
RECQL4	3.569965755	4.852183256	25.64840016	3.36E-96	3.74E-94	208.7924665
DLC1	-4.279737533	4.498023627	-25.63584248	3.89E-96	4.30E-94	208.6454065
SH2D3C	-3.071577332	3.66604959	-25.59374218	6.38E-96	7.01E-94	208.1523334
E2F8	3.30079243	2.640645988	25.5204546	1.51E-95	1.64E-93	207.293832
INMT	-5.605803616	2.792408204	-25.46998013	2.73E-95	2.95E-93	206.7024459
PRR11	2.928736391	4.557684472	25.41909714	4.96E-95	5.33E-93	206.1061762
FAM83B	6.097592399	3.708634906	25.30221295	1.96E-94	2.09E-92	204.7361167
SNRK	-1.619168125	4.965661174	-25.24245632	3.95E-94	4.19E-92	204.0354928
CPB2	-6.56900708	-1.290878323	-25.2034486	6.25E-94	6.58E-92	203.5780764
FAM83D	3.802444824	5.290898241	25.19390754	6.99E-94	7.31E-92	203.4661874
FAM107A	-6.096006016	2.28526753	-25.18294301	7.95E-94	8.26E-92	203.3376013
CLIC5	-6.163906096	2.793138734	-25.1755488	8.68E-94	8.94E-92	203.2508839
CIP2A	2.90051501	4.12413064	25.16141187	1.02E-93	1.05E-91	203.0850845
CCNF	2.510013948	4.587807134	25.10358391	2.02E-93	2.06E-91	202.4068048
PCLAF	3.612209645	4.384569713	25.07032582	2.99E-93	3.02E-91	202.0166637
HMGA1	2.776523379	8.370102838	25.06247408	3.28E-93	3.29E-91	201.9245521
EDNRB	-4.693662906	3.006125289	-25.05105816	3.75E-93	3.74E-91	201.7906246
PLK4	2.527237442	3.51469962	25.04972456	3.81E-93	3.77E-91	201.774979
LRRC36	-4.754408616	-0.16415711	-25.03866467	4.34E-93	4.27E-91	201.645224
PITX1	6.702740013	5.165067185	25.02877703	4.87E-93	4.76E-91	201.5292188
PRX	-4.041463763	2.836333931	-25.02631781	5.02E-93	4.87E-91	201.500366
EME1	3.350614405	2.66144952	25.02206526	5.27E-93	5.09E-91	201.4504722
SHCBP1	2.75441503	3.726938927	25.02153766	5.31E-93	5.09E-91	201.4442821
PSAT1	4.484583091	5.660552834	24.99908763	6.91E-93	6.58E-91	201.1808747
NPR1	-4.243854726	2.540671691	-24.95747359	1.13E-92	1.07E-90	200.6925755
MYZAP	-4.600873343	-0.040750664	-24.95540826	1.15E-92	1.09E-90	200.6683396
ADGRF5	-4.275347537	5.10845137	-24.94478609	1.31E-92	1.22E-90	200.5436902
ECSCR	-3.177941837	0.929118986	-24.84966888	4.01E-92	3.72E-90	199.4273645
SNX25	-2.292051396	4.096040086	-24.82249511	5.51E-92	5.10E-90	199.1083989
RAD51AP1	3.157485183	4.057815633	24.78367137	8.71E-92	8.00E-90	198.652652
SLC39A8	-4.211062298	5.344142252	-24.74947771	1.30E-91	1.19E-89	198.2512246
MCEMP1	-6.249220061	1.2941265	-24.74694132	1.34E-91	1.22E-89	198.2214467
SPTBN1	-2.161454015	8.355313932	-24.73944358	1.47E-91	1.32E-89	198.1334202
GPIHBP1	-5.951167375	0.292747712	-24.72507349	1.74E-91	1.56E-89	197.9647055
VEGFD	-5.801416038	0.486358945	-24.68719875	2.71E-91	2.42E-89	197.5200058
RACGAP1	2.29528416	5.734981458	24.65382259	4.01E-91	3.56E-89	197.1280967
PLAC9	-3.665070773	1.187018168	-24.62593966	5.57E-91	4.91E-89	196.8006699
RFC4	3.142699924	5.414388839	24.60649339	7.01E-91	6.14E-89	196.5723036
F11	-5.5331128	-2.000039667	-24.6013531	7.44E-91	6.48E-89	196.5119373
CNTN6	-5.901627802	-1.571397208	-24.51491091	2.06E-90	1.78E-88	195.496696
CLEC14A	-3.231943937	3.858646867	-24.50513855	2.31E-90	1.99E-88	195.3819121
GPM6A	-6.594039643	-0.494698372	-24.49392279	2.64E-90	2.26E-88	195.2501719
CENPM	3.094446389	3.859987599	24.49000416	2.76E-90	2.35E-88	195.2041431
EFCC1	-4.067419313	0.79184054	-24.47342474	3.36E-90	2.84E-88	195.0093953
CA4	-6.551329991	-0.634765467	-24.4348172	5.29E-90	4.45E-88	194.5558762
CCNE1	3.585459157	3.375828564	24.39891759	8.07E-90	6.75E-88	194.1341408
MYOC	-4.94213273	-2.692610014	-24.39015218	8.95E-90	7.45E-88	194.0311643
EZH2	3.072245671	4.784116902	24.35868004	1.30E-89	1.07E-87	193.6614163
MYCT1	-3.334401129	2.213762334	-24.30330791	2.49E-89	2.05E-87	193.0108381
TCF21	-5.190325229	1.051544111	-24.23782362	5.38E-89	4.41E-87	192.2413835
TNNC1	-5.989340219	0.493716264	-24.1999483	8.40E-89	6.85E-87	191.7963093
RETN	-5.293452426	-1.235266851	-24.14034929	1.70E-88	1.37E-86	191.0959164
IGSF9	4.607569599	5.584206338	24.12997621	1.92E-88	1.54E-86	190.9740094
LMO7	-3.006548235	6.29019254	-24.10045416	2.71E-88	2.18E-86	190.6270512
CSRNP1	-3.288369501	4.859166348	-24.09633036	2.85E-88	2.27E-86	190.5785852
KPNA2	2.518640749	7.225790968	24.09402413	2.93E-88	2.32E-86	190.5514806
ADAMTS8	-5.995570896	0.338805334	-24.02320113	6.74E-88	5.32E-86	189.7190817
S1PR1	-3.823139697	3.874648925	-24.01045775	7.83E-88	6.14E-86	189.5692996
CENPU	3.080764291	4.341918284	24.01009676	7.87E-88	6.14E-86	189.5650566
ASPA	-4.171804678	-0.922917286	-23.94955367	1.61E-87	1.25E-85	188.8534257
SERPINB5	7.224851616	6.351916713	23.92415504	2.16E-87	1.67E-85	188.5548759
F8	-2.833762771	3.469735933	-23.92007943	2.27E-87	1.75E-85	188.5069684
TNS2	-2.658354408	5.365012523	-23.87262289	3.97E-87	3.04E-85	187.9491199
HSPA12B	-3.129984222	2.266605991	-23.82949069	6.60E-87	5.03E-85	187.4420873
WWC2	-3.283569277	4.058278243	-23.81925702	7.45E-87	5.65E-85	187.3217851
JAM2	-3.342714211	2.939946648	-23.73190691	2.09E-86	1.57E-84	186.2949103
DSP	3.892099887	9.522304051	23.70700445	2.80E-86	2.10E-84	186.0021524
GGTLC1	-6.944399331	-1.201959166	-23.69764745	3.12E-86	2.33E-84	185.8921489
CTXND1	-4.653466244	-1.063523269	-23.65148259	5.38E-86	4.00E-84	185.3494165
E2F2	3.016023633	3.31160878	23.63770952	6.33E-86	4.68E-84	185.1874932
FHL5	-4.475615146	-0.019056661	-23.62238745	7.58E-86	5.58E-84	185.0073582
GRK5	-2.856918377	4.193594056	-23.59685277	1.02E-85	7.50E-84	184.7071564
WDHD1	2.348731207	4.424058763	23.58916184	1.12E-85	8.17E-84	184.6167367
AK1	-2.496579909	2.866341107	-23.56048136	1.57E-85	1.14E-83	184.2795482
PECAM1	-3.250256842	6.960919783	-23.54236837	1.95E-85	1.40E-83	184.0665979
UBE2S	2.846421808	5.21247314	23.50344234	3.08E-85	2.21E-83	183.6089522
LIMD1	-1.752586221	5.279324217	-23.50027498	3.20E-85	2.28E-83	183.571714
SOX17	-3.562273572	0.442016167	-23.47305639	4.41E-85	3.13E-83	183.2517096
FHL1	-4.441983275	4.45693813	-23.47198132	4.46E-85	3.16E-83	183.2390702
TIMELESS	2.273419285	6.00793117	23.46529577	4.83E-85	3.40E-83	183.1604693
KANK2	-2.709221657	5.484671885	-23.45969689	5.16E-85	3.62E-83	183.0946442
RAMP3	-3.549479306	3.223095999	-23.39640073	1.09E-84	7.59E-83	182.3504831
CDCA4	2.604157222	5.267000094	23.3594233	1.68E-84	1.17E-82	181.9157491
BLM	2.685617388	3.696140179	23.32524201	2.51E-84	1.74E-82	181.5138914
ST6GALNAC6	-1.750319253	5.507700604	-23.32239051	2.60E-84	1.79E-82	181.4803675
SLC6A4	-7.004087323	0.234111193	-23.2366503	7.14E-84	4.90E-82	180.4723686
EPAS1	-3.486638324	7.865079302	-23.22589325	8.11E-84	5.53E-82	180.3459065
SCUBE1	-5.227958845	0.43961683	-23.2209605	8.59E-84	5.84E-82	180.2879161
B4GALNT4	5.441217054	3.792046204	23.20753744	1.01E-83	6.81E-82	180.1301131
C8B	-5.737828417	-2.125440032	-23.14523751	2.10E-83	1.41E-81	179.3977222
RMI2	3.074520403	4.267297666	23.11715754	2.92E-83	1.96E-81	179.0676259
RAD54B	2.412220674	2.082575654	23.10377202	3.42E-83	2.28E-81	178.9102736
PTPN21	-2.840607734	3.769349253	-23.0723026	4.95E-83	3.29E-81	178.5403432
SUSD2	-5.487038577	4.304778522	-23.07081291	5.04E-83	3.34E-81	178.5228318
ECT2	3.013194269	6.361103699	23.06768281	5.23E-83	3.45E-81	178.4860373
PLA2G1B	-5.820264262	-1.402914072	-23.06638379	5.31E-83	3.47E-81	178.4707672
FCN3	-5.548801669	2.260385147	-23.06626425	5.32E-83	3.47E-81	178.469362
LRP2BP	-2.794886144	0.998841931	-23.05017278	6.43E-83	4.18E-81	178.2802072
PARPBP	2.93891471	3.42034585	23.00596321	1.08E-82	7.01E-81	177.7605376
NOVA2	-3.16443631	1.407094479	-22.96066432	1.85E-82	1.19E-80	177.2280842
EMCN	-4.117403591	2.496620106	-22.94936071	2.11E-82	1.35E-80	177.0952225
ATAD2	2.219408694	5.874458586	22.92996648	2.65E-82	1.69E-80	176.867268
FEN1	2.204159455	5.531084377	22.91909434	3.01E-82	1.92E-80	176.7394817
CACNA2D2	-5.506371016	3.02771733	-22.91844572	3.04E-82	1.92E-80	176.7318581
CCM2L	-3.106642419	1.083648423	-22.89684738	3.91E-82	2.47E-80	176.4780054
TRAIP	2.357278095	2.773331877	22.88048568	4.75E-82	2.98E-80	176.2857046
HYAL2	-1.680612589	5.760247941	-22.8541886	6.47E-82	4.05E-80	175.9766397
TNXB	-5.192840367	2.622389	-22.81855068	9.85E-82	6.14E-80	175.557809
KNTC1	2.325799779	5.094406396	22.81580296	1.02E-81	6.32E-80	175.5255174
GRIA1	-5.802630778	-0.977632578	-22.79645231	1.28E-81	7.90E-80	175.2981095
C1orf198	-1.670946753	6.286566727	-22.79165286	1.35E-81	8.33E-80	175.2417074
TMEM132A	3.081447191	6.588333154	22.76472444	1.86E-81	1.14E-79	174.9252573
WFS1	-2.22156576	5.526872567	-22.76052332	1.95E-81	1.19E-79	174.8758887
NLRC4	-2.890865335	1.413164927	-22.7358939	2.61E-81	1.59E-79	174.5864672
SEMA3G	-3.343030815	2.724398276	-22.69333772	4.30E-81	2.61E-79	174.0864111
ZWILCH	1.833583557	4.677372392	22.6695276	5.70E-81	3.44E-79	173.8066442
DPYSL2	-3.07767969	6.043514697	-22.65367234	6.87E-81	4.13E-79	173.6203518
CDCA7	3.620576708	4.577651091	22.62844996	9.24E-81	5.53E-79	173.3240096
GDF10	-5.813572681	-0.542649798	-22.62387684	9.75E-81	5.82E-79	173.2702806
TNS1	-3.299616402	6.992086035	-22.60304829	1.25E-80	7.41E-79	173.0255732
EMP2	-2.890853897	7.711067665	-22.55896237	2.09E-80	1.24E-78	172.5076516
ECE2	3.371165555	4.732348662	22.51979208	3.32E-80	1.96E-78	172.0475125
MTBP	2.256006878	3.108933189	22.51316488	3.59E-80	2.11E-78	171.969665
SHE	-3.892048686	2.359479158	-22.50481257	3.96E-80	2.32E-78	171.8715547
GKN2	-7.164752934	-0.96071267	-22.48762194	4.85E-80	2.83E-78	171.66963
NXPH4	5.824674693	3.777730534	22.43780514	8.72E-80	5.06E-78	171.0845094
DTL	2.869473777	4.647654477	22.43384616	9.14E-80	5.29E-78	171.0380119
EFNA3	3.538982041	2.815068875	22.42538995	1.01E-79	5.82E-78	170.9386965
HASPIN	2.790670907	2.067430601	22.41778638	1.10E-79	6.34E-78	170.8493965
GNG11	-3.297893383	3.813448002	-22.39998062	1.36E-79	7.79E-78	170.6402825
FANCB	2.609335684	1.329093311	22.31906485	3.53E-79	2.01E-77	169.690094
GPR146	-2.576875861	0.450511363	-22.27378373	6.01E-79	3.41E-77	169.1584359
ARRB1	-3.403364841	3.793887809	-22.21752514	1.17E-78	6.59E-77	168.4979677
LIMS2	-3.25976149	3.723141411	-22.17723849	1.87E-78	1.06E-76	168.0250643
PRKCE	-2.176407082	3.91226828	-22.13630771	3.03E-78	1.70E-76	167.5446498
ANKRD1	-6.472319208	-0.058013701	-22.11761783	3.78E-78	2.11E-76	167.3252994
FAM110D	-3.017301442	-0.16309167	-22.11313628	3.98E-78	2.22E-76	167.2727041
NECTIN1	4.23677184	8.286543459	22.09987053	4.65E-78	2.58E-76	167.1170217
OTX1	4.697402191	3.112654779	22.00946582	1.35E-77	7.46E-76	166.056215
C1orf112	2.137674041	3.614997332	22.00520471	1.42E-77	7.81E-76	166.0062221
GIMAP8	-3.479489885	3.231408101	-21.99821159	1.54E-77	8.45E-76	165.9241774
FAXDC2	-3.504221725	3.28357102	-21.97535481	2.01E-77	1.10E-75	165.6560293
SNX30	-2.131072863	5.140016057	-21.97130941	2.11E-77	1.15E-75	165.6085719
C12orf56	5.487626389	1.707564524	21.94037218	3.04E-77	1.65E-75	165.2456604
CLSPN	3.012318858	3.072682703	21.93683858	3.17E-77	1.71E-75	165.2042114
TGFBR2	-3.082713066	6.348954429	-21.93395478	3.28E-77	1.77E-75	165.1703849
CD34	-2.750111996	4.961391381	-21.93336215	3.30E-77	1.77E-75	165.1634335
CRY2	-1.809050187	4.978610779	-21.91315827	4.18E-77	2.24E-75	164.9264542
DNA2	2.487487093	3.308955892	21.90754562	4.47E-77	2.38E-75	164.8606239
PCDH12	-2.882345255	3.442859537	-21.89069491	5.45E-77	2.90E-75	164.6629902
GINS4	3.078226471	3.347640781	21.88848801	5.59E-77	2.96E-75	164.6371073
CLDN18	-8.215301956	2.225782933	-21.87947208	6.22E-77	3.28E-75	164.5313691
A2M	-3.871822809	8.757018375	-21.83044339	1.11E-76	5.82E-75	163.9564178
APOH	-5.391440339	-2.217158835	-21.81023213	1.40E-76	7.36E-75	163.7194309
LYVE1	-4.237913677	2.108398919	-21.80435414	1.50E-76	7.86E-75	163.6505116
KHDRBS2	-4.763564343	-1.589614059	-21.78579756	1.87E-76	9.74E-75	163.4329452
ACOXL	-3.937232049	0.381724763	-21.77229491	2.19E-76	1.14E-74	163.2746422
TIE1	-3.023008824	4.013493583	-21.76505255	2.39E-76	1.23E-74	163.1897369
ARHGAP6	-3.606766564	1.157950094	-21.75779781	2.60E-76	1.34E-74	163.1046886
KLF2	-3.310703435	3.330940369	-21.70152808	5.03E-76	2.59E-74	162.4451052
TMEM100	-6.058792908	1.043357173	-21.69825635	5.23E-76	2.68E-74	162.4067587
C1QTNF7	-4.549075388	0.108058906	-21.68144231	6.37E-76	3.25E-74	162.2096958
FZD4	-2.676869698	3.93408031	-21.66749725	7.51E-76	3.82E-74	162.046267
AHCYL2	-2.67583042	5.190477213	-21.64666545	9.59E-76	4.86E-74	161.8021449
LTA4H	-1.725667423	6.88116324	-21.64119727	1.02E-75	5.17E-74	161.738068
EPN3	3.770880658	4.255352049	21.63623333	1.08E-75	5.46E-74	161.6799009
CENPH	2.373738369	3.791125801	21.6339222	1.11E-75	5.59E-74	161.6528196
VWF	-3.36150881	7.043012995	-21.60308397	1.60E-75	8.00E-74	161.2914875
DSCC1	2.497933031	3.435712573	21.59617129	1.74E-75	8.65E-74	161.2104973
LRRN3	-4.317880354	-0.340947891	-21.50916921	4.82E-75	2.40E-73	160.1913537
STARD8	-3.117686641	2.770754684	-21.49195644	5.90E-75	2.92E-73	159.9897652
PHACTR1	-3.220432354	3.109727999	-21.48858781	6.14E-75	3.03E-73	159.950315
NMUR1	-3.781328588	-0.725279491	-21.42848774	1.24E-74	6.12E-73	159.2465715
DQX1	4.927700637	2.131810671	21.375516	2.31E-74	1.14E-72	158.6264464
KL	-4.021483687	0.295658643	-21.34233051	3.42E-74	1.67E-72	158.2380264
RHOJ	-2.84778305	2.871337727	-21.31107059	4.93E-74	2.40E-72	157.8721969
ITLN2	-5.610326934	-0.533382415	-21.30963331	5.01E-74	2.44E-72	157.8553779
CD93	-3.277222178	5.738295636	-21.30232711	5.46E-74	2.64E-72	157.7698827
GPR87	6.362008574	4.676509138	21.2827023	6.88E-74	3.32E-72	157.5402524
FAM72B	2.847501933	0.651547613	21.27764886	7.30E-74	3.51E-72	157.4811254
CD302	-3.060413252	2.550496446	-21.26996956	7.98E-74	3.83E-72	157.3912775
AOC3	-4.164628326	4.593296455	-21.26976272	8.00E-74	3.83E-72	157.3888575
FRMD3	-3.217388499	1.044601516	-21.2651171	8.45E-74	4.03E-72	157.3345054
SHMT2	1.957092283	7.213849318	21.25992769	8.98E-74	4.27E-72	157.2737924
CHAF1B	2.296594249	4.046219729	21.251608	9.90E-74	4.69E-72	157.1764601
GABRA3	5.882313181	2.00940585	21.21963252	1.44E-73	6.80E-72	156.8024134
VEPH1	-5.314087123	1.473377109	-21.21325961	1.55E-73	7.31E-72	156.7278703
PERP	3.220935772	9.919652607	21.19356033	1.96E-73	9.18E-72	156.497465
MS4A15	-6.416495952	0.024537052	-21.17037938	2.57E-73	1.20E-71	156.2263656
ALDH3B1	-3.753559185	4.110416208	-21.15638586	3.02E-73	1.41E-71	156.0627273
ACKR4	-3.117967356	-0.283844173	-21.09640095	6.11E-73	2.84E-71	155.3614004
CCDC34	2.371188773	4.069904901	21.07277739	8.06E-73	3.73E-71	155.0852584
GAPDH	2.404190939	11.85974788	21.06902178	8.42E-73	3.89E-71	155.0413611
TMEM88	-2.929338534	0.517546885	-21.05218029	1.03E-72	4.72E-71	154.8445206
SLC9A3R2	-2.43979891	5.325137558	-21.04413988	1.13E-72	5.18E-71	154.7505516
C5orf34	2.388150688	2.255020624	21.03907832	1.20E-72	5.48E-71	154.6913988
SLC46A2	-5.073669407	-0.439826169	-21.02364456	1.43E-72	6.54E-71	154.511039
PDLIM2	-2.320639047	4.245110559	-20.96721395	2.78E-72	1.26E-70	153.8517124
PREX2	-3.571441068	1.735592697	-20.94680273	3.53E-72	1.60E-70	153.6132798
LPL	-4.672216679	3.478305215	-20.93570043	4.01E-72	1.82E-70	153.4836001
CKAP2	2.040685352	5.373369832	20.93166689	4.21E-72	1.90E-70	153.4364884
ADGRD1	-4.614055357	2.298398635	-20.91406358	5.17E-72	2.33E-70	153.2308946
FANCD2	2.010432408	4.394429662	20.89604293	6.39E-72	2.86E-70	153.0204471
CAT	-2.23174575	6.238063657	-20.85016924	1.09E-71	4.88E-70	152.484824
SYNE1	-3.430853881	4.736954293	-20.79651558	2.05E-71	9.13E-70	151.8585386
MMP11	5.258899202	5.716883368	20.79621538	2.05E-71	9.13E-70	151.8550351
IL3RA	-2.492783868	2.944105267	-20.79594812	2.06E-71	9.13E-70	151.8519158
DUSP9	5.583256853	2.341713762	20.79419603	2.10E-71	9.29E-70	151.8314674
FERMT1	4.010893083	5.758449354	20.78035389	2.47E-71	1.09E-69	151.6699255
JCAD	-3.201270119	4.652308694	-20.76781998	2.86E-71	1.26E-69	151.5236621
NCAPG2	2.133590574	5.17837412	20.74674775	3.67E-71	1.61E-69	151.277786
CENPW	2.819347405	4.061047684	20.70164691	6.21E-71	2.71E-69	150.7516419
NME1	2.255815626	5.91882277	20.69453542	6.75E-71	2.94E-69	150.6686927
HECW2	-2.482214006	3.347789624	-20.67721031	8.27E-71	3.59E-69	150.4666256
AQP1	-4.089474941	6.620307212	-20.67592715	8.39E-71	3.63E-69	150.4516607
SERINC1	-1.400894965	7.347502711	-20.66502397	9.53E-71	4.11E-69	150.3245061
HSPB6	-4.15387367	1.711017774	-20.6498463	1.14E-70	4.90E-69	150.1475161
RAPGEF2	-1.887485767	4.573313291	-20.63067318	1.42E-70	6.11E-69	149.923958
MMP12	5.503514895	5.216737913	20.62002231	1.61E-70	6.90E-69	149.7997807
GPX3	-3.909547521	6.477250175	-20.61457053	1.72E-70	7.34E-69	149.7362222
CENPK	2.582616242	2.94059033	20.61013408	1.81E-70	7.71E-69	149.6845024
VAMP2	-1.638793921	5.43164845	-20.59669155	2.12E-70	8.99E-69	149.527799
ABCA8	-5.029493759	1.441152416	-20.58843239	2.33E-70	9.88E-69	149.4315263
ITGA8	-3.971972276	2.646802759	-20.57792258	2.64E-70	1.11E-68	149.3090262
ENG	-2.55683968	6.475384694	-20.5733063	2.78E-70	1.17E-68	149.2552224
BCL6B	-2.691333127	3.143840355	-20.57209752	2.82E-70	1.19E-68	149.241134
GRHL3	5.565519302	3.717242799	20.52115155	5.12E-70	2.14E-68	148.6474581
TAL1	-3.555787094	0.884747586	-20.4995056	6.60E-70	2.75E-68	148.3952764
PDE1C	-3.539637171	0.439419611	-20.48303602	7.99E-70	3.33E-68	148.2034249
C19orf48	2.101144403	6.082164625	20.47229349	9.06E-70	3.76E-68	148.0782982
TAPT1	-1.565242567	4.41145849	-20.46995734	9.31E-70	3.86E-68	148.0510885
GNAQ	-1.605953028	6.008167205	-20.46255468	1.02E-69	4.19E-68	147.9648704
CHEK2	2.19426525	4.49184681	20.46111125	1.03E-69	4.25E-68	147.9480595
ABCA12	5.462203356	3.35208134	20.44413202	1.26E-69	5.17E-68	147.7503221
MTFR2	2.440930801	2.594617805	20.42214737	1.63E-69	6.67E-68	147.494326
POLE2	2.528310756	2.802077478	20.39515138	2.23E-69	9.11E-68	147.1800288
IL6ST	-2.06594429	6.692535312	-20.38983226	2.37E-69	9.67E-68	147.1181086
SPOCK2	-4.07717435	5.459254985	-20.36890106	3.03E-69	1.23E-67	146.8744688
WDR62	2.892201078	4.090365933	20.32600545	5.00E-69	2.03E-67	146.3752737
OTULINL	-3.024993403	3.408548083	-20.31710427	5.55E-69	2.24E-67	146.2717057
MYRF	-3.889253235	3.210830813	-20.30875611	6.11E-69	2.46E-67	146.174578
MCM8	2.114787056	4.760596935	20.30581889	6.33E-69	2.54E-67	146.1404059
KRT6A	8.608912689	9.798779843	20.288423	7.75E-69	3.11E-67	145.9380343
ERG	-2.684961698	3.71356832	-20.28633517	7.94E-69	3.17E-67	145.9137477
ACE	-2.741050838	4.632180412	-20.27620641	8.93E-69	3.56E-67	145.79593
PIF1	2.969861778	2.713936971	20.26160868	1.06E-68	4.21E-67	145.6261446
FAM189A2	-4.782933829	1.747975765	-20.23379981	1.46E-68	5.81E-67	145.3027508
RHOV	4.55812061	4.974752056	20.21082021	1.92E-68	7.58E-67	145.0355668
RASGRP4	-3.026500881	1.01765947	-20.19898062	2.20E-68	8.68E-67	144.8979255
ASAH1	-1.978364353	7.3489702	-20.1938848	2.33E-68	9.18E-67	144.8386876
GLIPR2	-2.678258781	4.761855453	-20.16091835	3.43E-68	1.34E-66	144.4555141
ANGPTL1	-3.984513931	0.091023333	-20.15881216	3.51E-68	1.37E-66	144.4310366
IQANK1	2.891083396	5.591278863	20.13578215	4.59E-68	1.79E-66	144.1634161
SLC6A8	4.118262946	7.539201965	20.11463539	5.87E-68	2.29E-66	143.9177211
FAM162B	-3.281461512	0.443641383	-20.09748087	7.17E-68	2.79E-66	143.7184393
COL7A1	5.474234378	7.029547827	20.08929586	7.89E-68	3.06E-66	143.6233642
COX4I2	-3.136691094	1.37860185	-20.07115337	9.75E-68	3.77E-66	143.4126473
ARHGAP31	-3.015218515	4.617505721	-20.04360194	1.34E-67	5.18E-66	143.0927064
ADCY4	-2.648594916	2.452316948	-20.04338011	1.35E-67	5.18E-66	143.0901307
TYMS	2.502271128	4.954307126	20.03507581	1.48E-67	5.69E-66	142.9937108
FOXF1	-3.127414261	2.694843015	-19.98745961	2.58E-67	9.88E-66	142.4409684
CKS1B	2.347232558	5.253838832	19.97021106	3.16E-67	1.20E-65	142.2407942
CD55	-2.697938149	6.642461835	-19.89562342	7.52E-67	2.86E-65	141.3755056
SCARF1	-2.411910785	3.21882177	-19.89178831	7.86E-67	2.98E-65	141.3310289
KNSTRN	1.956060823	4.635494755	19.89102763	7.93E-67	3.00E-65	141.3222073
CCDC141	-4.306841768	-0.548085867	-19.8804398	8.97E-67	3.39E-65	141.1994258
UCK2	2.128198126	5.773936894	19.87239223	9.85E-67	3.71E-65	141.1061096
AATK	-3.11781829	2.205811872	-19.86113462	1.12E-66	4.22E-65	140.9755817
PGM5	-4.25253098	1.322007428	-19.85785905	1.17E-66	4.37E-65	140.9376049
SKP2	2.55518977	5.479269586	19.8571321	1.18E-66	4.40E-65	140.9291768
FBLN5	-3.303058965	4.452695445	-19.84685811	1.33E-66	4.95E-65	140.8100683
CENPL	1.924251915	3.530352167	19.83553477	1.51E-66	5.63E-65	140.6788064
SIGLEC11	-3.709472387	-1.058314638	-19.82212701	1.77E-66	6.56E-65	140.5233978
HSD17B4	-1.363831575	6.453504261	-19.81671502	1.88E-66	6.97E-65	140.4606727
MAP3K3	-1.479702345	5.01211275	-19.8032037	2.20E-66	8.13E-65	140.3040888
CCL23	-4.107230866	-1.169782279	-19.79328383	2.47E-66	9.11E-65	140.1891379
MGME1	1.734692134	5.077047262	19.77346904	3.11E-66	1.14E-64	139.9595547
UBL3	-1.835964144	5.357172022	-19.75603889	3.81E-66	1.40E-64	139.7576335
MMP24	-3.32914336	1.546784735	-19.74298629	4.43E-66	1.62E-64	139.6064442
LIMCH1	-3.924311806	5.08704027	-19.73763521	4.71E-66	1.72E-64	139.5444673
MMRN2	-2.794691265	4.015429463	-19.73087024	5.10E-66	1.86E-64	139.4661186
RBMS2	-2.126509437	5.300689783	-19.72844412	5.24E-66	1.91E-64	139.4380215
PEAK1	-2.077595674	5.232010518	-19.72797999	5.27E-66	1.91E-64	139.4326465
DOCK4	-2.479248773	4.200576765	-19.72674801	5.35E-66	1.93E-64	139.4183791
RCC2	1.633361316	7.973866955	19.69116244	8.09E-66	2.92E-64	139.0063353
FAM111B	3.173470637	3.583132093	19.68290014	8.90E-66	3.20E-64	138.9106849
CXorf36	-2.641745708	2.991012054	-19.67701292	9.53E-66	3.42E-64	138.8425345
PPAT	2.101120335	4.518854711	19.66758169	1.06E-65	3.81E-64	138.7333661
C12orf49	-1.475059795	6.008290785	-19.64703677	1.35E-65	4.82E-64	138.4955865
LRRN4	-5.251360207	0.180142054	-19.64497617	1.38E-65	4.93E-64	138.4717402
RNASEH2A	2.129329447	5.124957614	19.62334577	1.78E-65	6.32E-64	138.2214497
SLC1A1	-3.84787911	2.614771875	-19.61839783	1.88E-65	6.68E-64	138.1642027
SLC24A4	-3.273944724	-0.764666597	-19.57869467	2.98E-65	1.06E-63	137.7049366
PRAM1	-3.125610481	1.573325409	-19.55677729	3.84E-65	1.36E-63	137.4514791
RASAL1	3.819504369	2.523503158	19.5552247	3.91E-65	1.38E-63	137.4335265
TNFSF13	-2.333165267	3.386684865	-19.55174771	4.08E-65	1.43E-63	137.3933232
RCC1	1.758806779	5.955382591	19.53976827	4.68E-65	1.64E-63	137.2548184
RPS6KA2	-2.810276349	5.192228251	-19.53855086	4.75E-65	1.66E-63	137.2407436
PRG4	-4.979827966	0.393322378	-19.52606682	5.49E-65	1.92E-63	137.0964229
HBA2	-5.035786922	1.455990511	-19.50647446	6.89E-65	2.40E-63	136.8699609
AK4	3.045927688	5.089108382	19.49720844	7.67E-65	2.67E-63	136.7628724
LRRC32	-2.958970864	4.761922696	-19.48264377	9.08E-65	3.15E-63	136.5945657
PHACTR2	-1.983234096	4.731275625	-19.47089375	1.04E-64	3.60E-63	136.4588015
LMNB1	2.048769289	5.769694102	19.47047968	1.05E-64	3.61E-63	136.4540174
PAICS	2.103908063	7.222430493	19.45872614	1.20E-64	4.13E-63	136.3182283
DRAM1	-2.802720377	5.513621543	-19.45565259	1.24E-64	4.27E-63	136.282722
FAM83F	4.703973904	4.713430042	19.45352346	1.27E-64	4.36E-63	136.2581264
CCDC85A	-3.888720523	-0.560486416	-19.4512857	1.31E-64	4.47E-63	136.2322764
ATOH8	-4.686227957	1.867330495	-19.44457786	1.41E-64	4.82E-63	136.1547928
TFAP4	1.874140191	4.256644412	19.42192431	1.83E-64	6.25E-63	135.8931541
MIS18A	1.807654291	3.954012293	19.39451097	2.52E-64	8.56E-63	135.5766186
SHOX2	4.544093382	1.972888687	19.38077365	2.95E-64	1.00E-62	135.4180287
FGD5	-3.058790026	3.832063851	-19.37066628	3.32E-64	1.12E-62	135.3013582
DENND2A	-2.933999044	2.320523126	-19.37003697	3.35E-64	1.13E-62	135.2940943
MCM7	1.962185576	7.520654282	19.36743215	3.45E-64	1.16E-62	135.2640287
SORBS1	-3.04084401	3.477363392	-19.36250007	3.65E-64	1.23E-62	135.2071032
ARHGAP44	-3.39754978	2.930777708	-19.36199795	3.67E-64	1.23E-62	135.2013079
CGNL1	-3.553912607	3.925952314	-19.35720479	3.88E-64	1.30E-62	135.1459887
NOTCH4	-2.572818848	4.164145729	-19.35609058	3.93E-64	1.31E-62	135.1331296
FANCA	2.226778103	4.257679637	19.33482905	5.03E-64	1.67E-62	134.8877788
MAMDC2	-4.938551662	1.609697184	-19.33438824	5.05E-64	1.68E-62	134.8826924
RSPO2	-4.824838925	-1.347778448	-19.31303379	6.47E-64	2.15E-62	134.6363225
TONSL	2.53375368	4.728652079	19.30308681	7.26E-64	2.40E-62	134.5215805
CTSV	4.03274032	4.386402829	19.30243998	7.31E-64	2.41E-62	134.5141194
ART4	-4.273917575	-1.189438766	-19.29267128	8.19E-64	2.70E-62	134.4014457
STX12	-1.354175843	5.727302306	-19.2906461	8.38E-64	2.76E-62	134.3780884
NR0B2	-4.690645133	-2.095618215	-19.28942004	8.50E-64	2.79E-62	134.3639479
MCM6	1.767653077	6.098302145	19.27209921	1.04E-63	3.40E-62	134.1642006
MYO19	1.830163062	5.852072015	19.26680942	1.10E-63	3.61E-62	134.1032047
CENPO	1.626693243	4.190762177	19.25191746	1.31E-63	4.27E-62	133.9315049
CAV1	-3.680806267	6.912653065	-19.25121094	1.32E-63	4.30E-62	133.9233596
IL1RL1	-4.729099483	1.021508192	-19.23961784	1.51E-63	4.91E-62	133.7897137
SEC14L6	-4.449951203	0.344874663	-19.23714722	1.56E-63	5.04E-62	133.7612343
GMNN	2.046362247	4.622938241	19.23432254	1.61E-63	5.19E-62	133.7286744
EFNA4	1.902685097	3.865352678	19.22865444	1.72E-63	5.53E-62	133.6633415
CAVIN2	-4.310734363	4.474117782	-19.2237747	1.82E-63	5.84E-62	133.6070987
EPB41L5	-1.850380507	4.68732922	-19.21736962	1.96E-63	6.28E-62	133.5332794
HOXC13	5.614971423	1.15534589	19.21072033	2.11E-63	6.77E-62	133.4566506
PCNA	1.818154468	7.081421259	19.20644249	2.22E-63	7.09E-62	133.4073541
SGO2	2.080517726	3.717054145	19.20535318	2.25E-63	7.16E-62	133.3948016
DBF4	1.998805112	4.259217206	19.20531666	2.25E-63	7.16E-62	133.3943807
ALG1L	4.14201728	3.159383853	19.19903621	2.42E-63	7.68E-62	133.3220115
SPATS2	1.325644937	5.266494176	19.19686676	2.48E-63	7.86E-62	133.2970142
ARHGEF39	2.695922801	2.971154562	19.19493868	2.53E-63	8.02E-62	133.2747986
KLB	-3.90212013	-0.673643637	-19.17804743	3.08E-63	9.73E-62	133.0801935
FILIP1	-3.380126851	2.376389591	-19.16672628	3.51E-63	1.11E-61	132.949781
KDR	-2.739559027	4.276090539	-19.15767951	3.90E-63	1.23E-61	132.8455791
MRGBP	1.56101501	5.012423093	19.15687938	3.93E-63	1.23E-61	132.8363636
LEPR	-3.000287888	3.342235403	-19.1469266	4.41E-63	1.38E-61	132.7217385
PTH1R	-3.154219538	0.431917316	-19.12016151	6.01E-63	1.88E-61	132.4135475
PNPLA6	-1.575633344	6.045407339	-19.11789049	6.17E-63	1.92E-61	132.3874016
CFD	-3.201216014	3.671610341	-19.10929137	6.82E-63	2.12E-61	132.2884064
ALDH18A1	1.294312275	6.514914265	19.10290253	7.34E-63	2.28E-61	132.2148626
DKC1	1.728278983	6.810683028	19.10251187	7.37E-63	2.28E-61	132.2103658
CBLC	3.717407276	4.505117664	19.07185549	1.05E-62	3.25E-61	131.857542
ADGRE5	-2.671680852	5.840401739	-19.06541528	1.13E-62	3.49E-61	131.7834365
KCNT2	-3.65959351	0.104867192	-19.06377778	1.15E-62	3.55E-61	131.7645952
RAE1	1.429280375	5.732032765	19.05968073	1.21E-62	3.71E-61	131.7174552
VIPR1	-3.603352848	3.316209394	-19.05864134	1.22E-62	3.75E-61	131.7054964
SCN7A	-5.315491343	1.534427378	-19.05012983	1.35E-62	4.13E-61	131.6075723
GGCT	1.897572275	5.667352366	19.03037034	1.69E-62	5.18E-61	131.3802758
HPCAL1	-1.835976118	5.542649104	-19.02414436	1.82E-62	5.55E-61	131.3086675
GUCY1A2	-3.038559306	2.796027726	-19.02107729	1.89E-62	5.74E-61	131.2733934
DPEP2	-3.2928136	1.597381748	-19.01526235	2.02E-62	6.12E-61	131.2065193
ZFP64	1.604660877	5.088723722	19.00335379	2.31E-62	7.01E-61	131.0695796
FAM131C	3.851241189	-0.080357295	18.98936327	2.72E-62	8.22E-61	130.9087217
GLDN	-3.429342901	1.726864869	-18.93724275	4.96E-62	1.50E-60	130.3096784
CFL2	-1.97135256	4.250927273	-18.93163793	5.29E-62	1.59E-60	130.2452806
UNG	1.622104127	6.004756134	18.92859602	5.48E-62	1.65E-60	130.2103316
CFP	-3.122951157	1.181761769	-18.92154001	5.94E-62	1.78E-60	130.1292685
EXOC3L1	-1.698010921	2.036218947	-18.9068705	7.04E-62	2.11E-60	129.9607582
PTPRM	-2.742805937	4.677247125	-18.88699417	8.85E-62	2.64E-60	129.7324812
TDRD10	-3.677098924	-0.533575498	-18.87971748	9.62E-62	2.87E-60	129.6489222
DENND3	-2.600436126	4.805400081	-18.86803603	1.10E-61	3.28E-60	129.5147975
2-Mar	-2.141583693	3.461926589	-18.86426067	1.15E-61	3.41E-60	129.4714531
SLC19A3	-4.086193136	0.766004146	-18.85778911	1.24E-61	3.67E-60	129.3971585
KIF18A	2.177079636	3.435561807	18.84303637	1.47E-61	4.34E-60	129.2278151
CENPN	2.104822993	4.169215815	18.84068351	1.51E-61	4.45E-60	129.2008098
DES	-5.336659087	1.710915741	-18.82170319	1.88E-61	5.53E-60	128.9829873
INPP5K	-1.189187581	5.258020738	-18.81952383	1.92E-61	5.66E-60	128.9579795
SERTM1	-5.463373628	-1.539586671	-18.79801546	2.46E-61	7.23E-60	128.7112086
RASL12	-2.635521987	2.846488058	-18.78553023	2.84E-61	8.34E-60	128.5679907
GPD1L	-2.180549143	4.710936538	-18.77509591	3.21E-61	9.38E-60	128.4483149
AFF3	-4.294349888	1.20468668	-18.77056057	3.38E-61	9.86E-60	128.3963016
PKHD1L1	-4.325762748	-0.504087182	-18.73541806	5.06E-61	1.47E-59	127.9933662
FLAD1	1.490460349	5.848802555	18.73290742	5.21E-61	1.51E-59	127.9645863
DLX6	5.818664541	1.585450046	18.7202278	6.03E-61	1.75E-59	127.8192503
SLC5A9	-4.087656671	-0.790610795	-18.71255732	6.58E-61	1.91E-59	127.7313407
F10	-3.011090145	0.599942579	-18.71095205	6.70E-61	1.94E-59	127.7129441
STX11	-3.062660043	2.916954719	-18.70271747	7.37E-61	2.13E-59	127.6185801
CLDN5	-3.436441387	3.871958617	-18.68775593	8.75E-61	2.52E-59	127.4471528
TMPRSS4	5.427927956	6.792570513	18.68357174	9.18E-61	2.64E-59	127.3992163
PPBP	-4.760977582	-1.930660895	-18.67253568	1.04E-60	2.99E-59	127.2727927
ATP11A	-2.457878038	6.005651669	-18.66193766	1.18E-60	3.37E-59	127.1514028
RDM1	3.064172843	-0.419623307	18.66146469	1.18E-60	3.38E-59	127.1459858
CALCOCO1	-1.717644999	5.855031924	-18.65838946	1.23E-60	3.50E-59	127.1107653
SGMS2	-2.913867443	4.459523767	-18.65754573	1.24E-60	3.53E-59	127.1011023
MRPL3	1.611905046	6.994930889	18.65580634	1.26E-60	3.59E-59	127.0811818
AGTR1	-3.950429224	-0.534366156	-18.62580893	1.78E-60	5.06E-59	126.7377014
SCARA5	-5.239173519	-0.069556469	-18.61879749	1.93E-60	5.47E-59	126.6574362
HYAL1	-3.358868725	2.98500552	-18.61569916	2.00E-60	5.66E-59	126.6219696
SPN	-3.623067173	3.447360858	-18.60565145	2.25E-60	6.34E-59	126.5069624
DSG3	8.236458874	6.631000912	18.60332958	2.31E-60	6.50E-59	126.480388
STARD13	-2.69678065	3.271242775	-18.59518312	2.53E-60	7.12E-59	126.3871558
MUCL3	-5.150428344	-1.257611542	-18.58710257	2.78E-60	7.80E-59	126.2946872
SPTBN2	2.746681443	5.650135911	18.58135148	2.97E-60	8.32E-59	126.228881
SHROOM4	-3.201243996	3.380047526	-18.58015314	3.01E-60	8.42E-59	126.2151698
CITED2	-2.590408198	5.480446309	-18.57468953	3.21E-60	8.95E-59	126.1526584
FMO5	-3.512628865	2.088416048	-18.56444905	3.61E-60	1.00E-58	126.0355043
POC1A	1.74186038	3.262700737	18.54414771	4.55E-60	1.27E-58	125.8032951
MYOCD	-4.264086402	-0.954621485	-18.52192556	5.87E-60	1.63E-58	125.5491831
PDK4	-4.670747286	3.23348455	-18.52096187	5.94E-60	1.64E-58	125.5381647
INCENP	1.787392842	5.0641931	18.52025357	5.99E-60	1.66E-58	125.5300665
RFC5	1.678778996	4.780493483	18.5135786	6.46E-60	1.78E-58	125.4537533
CALCRL	-2.74985341	4.882831676	-18.50767741	6.92E-60	1.91E-58	125.3862917
ABI3BP	-4.028264365	3.747168861	-18.48710887	8.75E-60	2.41E-58	125.1511946
NCAPD2	2.002448133	7.303913032	18.47549567	1.00E-59	2.74E-58	125.0184836
OSCAR	-3.093300148	2.705438903	-18.47542459	1.00E-59	2.74E-58	125.0176714
CSE1L	1.453399744	7.266107887	18.47121594	1.05E-59	2.87E-58	124.9695815
GEN1	1.942167333	4.528297796	18.46454997	1.13E-59	3.10E-58	124.8934185
SASS6	1.656170197	3.155957274	18.45788831	1.22E-59	3.33E-58	124.8173112
SELENBP1	-4.314550093	4.698119617	-18.45749486	1.23E-59	3.34E-58	124.8128164
ACTL6A	2.186061568	6.962833052	18.44262969	1.46E-59	3.96E-58	124.643011
MFAP4	-4.303999783	5.448215359	-18.43356101	1.62E-59	4.38E-58	124.5394351
MBIP	-1.824728904	4.686125122	-18.43320764	1.62E-59	4.39E-58	124.5353995
TRHDE	-5.173143954	-1.631954563	-18.41296269	2.05E-59	5.53E-58	124.3042211
NXPH3	-3.411812888	0.531632596	-18.40195697	2.32E-59	6.26E-58	124.1785715
PYCR1	2.81131177	5.872899012	18.39292932	2.58E-59	6.93E-58	124.0755185
MRC1	-4.416974775	4.654385423	-18.37501068	3.16E-59	8.49E-58	123.8710084
MMS22L	1.697258985	4.380597793	18.36904437	3.38E-59	9.08E-58	123.802924
RCCD1	1.889370639	4.100102006	18.36884044	3.39E-59	9.08E-58	123.8005969
PAFAH1B3	2.207233474	4.947125505	18.35006138	4.21E-59	1.12E-57	123.5863357
TNFSF12	-2.170986979	3.928101328	-18.34983208	4.22E-59	1.13E-57	123.5837198
FBXO45	2.03114584	5.709658291	18.34580756	4.42E-59	1.18E-57	123.5378087
FIGNL1	1.933420319	4.447660194	18.33702216	4.88E-59	1.30E-57	123.4375947
GIMAP1	-2.969240648	2.050103379	-18.33083911	5.24E-59	1.39E-57	123.3670724
FGFR4	-3.617077064	2.99974626	-18.32187487	5.81E-59	1.54E-57	123.2648389
RAI2	-2.884210219	2.826713327	-18.30518565	7.03E-59	1.86E-57	123.0745375
RHOBTB2	-3.098432104	4.681499018	-18.28976173	8.38E-59	2.21E-57	122.8987015
LYPD3	5.089229042	5.907850251	18.28834352	8.52E-59	2.25E-57	122.8825355
TRIM59	2.364068685	3.92812201	18.28554667	8.80E-59	2.31E-57	122.8506553
NPM3	2.214490682	4.975426606	18.27824896	9.56E-59	2.51E-57	122.7674772
DISP1	-2.300989581	2.732766749	-18.26066945	1.17E-58	3.06E-57	122.5671426
TMEM177	1.673916396	3.509636819	18.24618292	1.38E-58	3.61E-57	122.4020909
GJB5	5.397226429	3.932597725	18.24437929	1.41E-58	3.68E-57	122.3815437
LRRK2	-4.528460437	4.45019889	-18.22906524	1.68E-58	4.38E-57	122.2071032
FFAR4	-4.002373935	-0.333878828	-18.22628598	1.73E-58	4.51E-57	122.175449
ATP1A2	-4.460242839	-0.649816253	-18.22375769	1.78E-58	4.63E-57	122.1466541
SFXN1	1.855522002	5.910444559	18.21406952	1.99E-58	5.17E-57	122.0363241
PPP1R14B	1.944416298	6.258371833	18.20651346	2.17E-58	5.62E-57	121.9502851
SMAD6	-2.820281728	3.003232905	-18.20455008	2.22E-58	5.74E-57	121.92793
SASH1	-2.217132901	4.840829618	-18.19552289	2.46E-58	6.35E-57	121.825154
TRPV2	-2.62987745	4.150902588	-18.18779447	2.69E-58	6.93E-57	121.7371747
CYBRD1	-2.574223381	6.444705338	-18.18420322	2.80E-58	7.20E-57	121.6962956
TNS4	5.078140493	5.979010373	18.183768	2.81E-58	7.23E-57	121.6913417
ARNTL2	3.141619688	5.879992548	18.1789384	2.97E-58	7.62E-57	121.63637
FKBP4	2.00312934	7.646313437	18.17862313	2.98E-58	7.63E-57	121.6327816
RMDN3	-1.168390091	5.518226901	-18.17853529	2.99E-58	7.63E-57	121.6317818
RASSF3	-1.663700124	4.990639257	-18.16008553	3.69E-58	9.41E-57	121.4218172
CCBE1	-4.268655695	1.156471761	-18.15981854	3.70E-58	9.42E-57	121.4187791
LONRF3	-3.548466451	0.533559738	-18.15458124	3.93E-58	9.98E-57	121.3591869
LHFPL6	-2.249248336	4.474725601	-18.14833593	4.22E-58	1.07E-56	121.2881307
TUBA1C	1.825865341	7.806163472	18.13784296	4.75E-58	1.20E-56	121.1687605
CYYR1	-2.698570204	3.317031602	-18.12959341	5.22E-58	1.32E-56	121.0749242
ITLN1	-4.411483951	-1.637856923	-18.12444756	5.54E-58	1.40E-56	121.0163971
ATAD5	2.105340744	3.388622723	18.1222372	5.68E-58	1.43E-56	120.9912585
TACC3	1.88135905	5.850341346	18.11778629	5.98E-58	1.50E-56	120.9406403
UTRN	-2.159963904	6.172082321	-18.11219943	6.37E-58	1.60E-56	120.877108
DLX5	5.21183344	2.854227458	18.1120735	6.38E-58	1.60E-56	120.8756761
PKNOX2	-3.404320557	1.207914033	-18.10444636	6.96E-58	1.74E-56	120.7889505
DSC3	6.43737038	6.915348682	18.08690229	8.50E-58	2.13E-56	120.5894981
PEAR1	-2.681389865	2.516681621	-18.06856328	1.05E-57	2.62E-56	120.3810612
C1orf162	-2.850777102	3.469488305	-18.05576847	1.21E-57	3.02E-56	120.2356705
RANBP1	1.759622687	6.679787541	18.05281617	1.25E-57	3.12E-56	120.2021266
CCT3	1.342710835	8.341007854	18.0512057	1.28E-57	3.17E-56	120.1838291
KIF22	1.591123531	5.892471397	18.04827098	1.32E-57	3.27E-56	120.150487
RNASE4	-2.385377078	-0.24762968	-18.04678404	1.34E-57	3.32E-56	120.1335941
MAGI3	-2.012429617	4.331397454	-18.04546459	1.36E-57	3.37E-56	120.1186042
GADD45B	-2.620726195	5.222236865	-18.01455739	1.94E-57	4.78E-56	119.7675592
TMEM243	-1.665753012	4.05649275	-18.00414672	2.18E-57	5.38E-56	119.6493496
RNASE1	-3.273220029	6.733795577	-17.99564816	2.40E-57	5.91E-56	119.5528645
C1QTNF2	-2.689016205	-0.059916911	-17.99125079	2.53E-57	6.21E-56	119.5029454
DAPK2	-2.817862698	3.323108582	-17.98941368	2.58E-57	6.33E-56	119.4820913
ARTN	4.619499871	3.223497329	17.98931329	2.58E-57	6.33E-56	119.4809518
GINS3	1.929217143	3.724085743	17.97656892	2.99E-57	7.30E-56	119.3362991
SPDL1	1.504062169	3.682478976	17.95229441	3.94E-57	9.61E-56	119.0608497
TMEM204	-2.376639999	3.693752796	-17.95110115	3.99E-57	9.73E-56	119.0473121
RILP	-1.82315877	2.910262676	-17.91608198	5.95E-57	1.45E-55	118.6501196
IFT57	-1.778636317	5.595594958	-17.91548341	5.99E-57	1.45E-55	118.6433324
TBX4	-3.717161494	2.109296973	-17.89845497	7.27E-57	1.76E-55	118.4502692
HBB	-5.556994122	3.552822369	-17.87463535	9.53E-57	2.31E-55	118.1802916
S100A4	-2.507039923	6.240034317	-17.86830396	1.02E-56	2.47E-55	118.1085461
ZBTB16	-4.984508496	-0.26383848	-17.86489026	1.06E-56	2.57E-55	118.0698658
FYCO1	-1.588302965	5.127844358	-17.85225255	1.23E-56	2.96E-55	117.9266865
LMNB2	2.017001963	7.104077349	17.84561153	1.32E-56	3.19E-55	117.8514579
CYSTM1	-1.603051532	5.216439352	-17.84371922	1.35E-56	3.25E-55	117.8300233
FLT4	-2.493165609	3.510387183	-17.82914587	1.60E-56	3.83E-55	117.6649691
CHIA	-5.388660037	-1.406027436	-17.82573058	1.66E-56	3.98E-55	117.6262937
DENR	1.074275861	6.479405557	17.82177331	1.74E-56	4.15E-55	117.5814832
RARA	-1.596646576	5.173561086	-17.81517042	1.87E-56	4.47E-55	117.5067207
RXRG	-4.003658352	-1.080754802	-17.78931166	2.51E-56	5.98E-55	117.2140021
MEX3A	3.50173505	3.842181243	17.78807191	2.55E-56	6.06E-55	117.1999712
4-Sep	-2.328546488	2.787107463	-17.78646418	2.59E-56	6.16E-55	117.1817759
NDNF	-5.338502282	2.892970335	-17.78252939	2.71E-56	6.43E-55	117.1372466
RPP40	1.884860469	2.971575283	17.77663684	2.90E-56	6.87E-55	117.0705665
F12	3.252895857	2.619721869	17.77337268	3.01E-56	7.11E-55	117.0336319
GJB3	4.763220271	4.551265374	17.77155782	3.07E-56	7.25E-55	117.0130972
NDC1	1.484947974	5.527871903	17.76689217	3.24E-56	7.63E-55	116.960309
ADH1B	-6.907992434	2.44061902	-17.76241938	3.41E-56	8.02E-55	116.9097066
GRAMD2A	-3.183072099	2.496546189	-17.75974055	3.51E-56	8.25E-55	116.8794015
SLC7A5	3.370462004	7.705690432	17.75181988	3.84E-56	9.02E-55	116.789804
CPAMD8	-3.887233838	2.755912492	-17.74905387	3.97E-56	9.29E-55	116.7585178
NUP155	1.688850428	6.153499551	17.73737133	4.53E-56	1.06E-54	116.626392
HOXA10	4.588017267	2.075523118	17.73687905	4.55E-56	1.06E-54	116.620825
SEC22C	-1.050810268	5.059161876	-17.73263339	4.78E-56	1.11E-54	116.5728142
COL4A3	-4.507568778	1.569144996	-17.72389361	5.28E-56	1.23E-54	116.4739929
FAM72D	2.561782089	-0.286541726	17.71216662	6.03E-56	1.40E-54	116.3414161
GPT2	2.588566684	5.075580519	17.707277	6.37E-56	1.48E-54	116.2861447
FBP1	-3.805487447	4.550312362	-17.69990192	6.93E-56	1.60E-54	116.2027861
RFWD3	1.432680638	5.782306432	17.6827486	8.41E-56	1.95E-54	116.0089437
KRT16	7.59893326	7.053713969	17.67711862	8.97E-56	2.07E-54	115.9453329
STARD9	-2.741890331	2.484059729	-17.67631695	9.05E-56	2.09E-54	115.9362757
SHC3	-3.134813577	1.8365167	-17.66628047	1.01E-55	2.33E-54	115.8228933
HPGDS	-3.029891831	0.667048741	-17.66055943	1.08E-55	2.49E-54	115.7582705
BOP1	2.030408814	6.220509308	17.65589221	1.14E-55	2.62E-54	115.7055555
GATA6	-3.005835212	2.781204984	-17.65292328	1.18E-55	2.70E-54	115.6720243
SRPK1	1.404561301	6.32326075	17.63644095	1.42E-55	3.25E-54	115.4859008
CCL14	-4.099047444	-1.049231963	-17.63288514	1.48E-55	3.38E-54	115.445754
RILPL2	-1.470277379	4.603895595	-17.62142584	1.69E-55	3.85E-54	115.3163879
KAT2B	-1.82676089	3.958600835	-17.61587093	1.79E-55	4.09E-54	115.2536861
POLR2H	1.890720066	6.35650074	17.61331736	1.85E-55	4.20E-54	115.2248642
SPRY4	-2.363946032	4.931832893	-17.61067619	1.90E-55	4.32E-54	115.1950547
CASS4	-3.181815623	1.90896257	-17.61005696	1.92E-55	4.35E-54	115.1880659
OGN	-4.701639941	0.501435041	-17.60147529	2.11E-55	4.78E-54	115.091219
SIDT2	-1.489176093	5.627584055	-17.60038746	2.14E-55	4.84E-54	115.0789434
DCAF13	1.464862747	5.91679801	17.598352	2.19E-55	4.94E-54	115.0559749
ARHGAP18	-2.187760439	4.762074405	-17.57063657	2.99E-55	6.75E-54	114.7433034
SNRPA1	1.378156899	5.380064307	17.57043643	3.00E-55	6.76E-54	114.7410461
DNAJC9	1.30969487	4.467776276	17.56994533	3.02E-55	6.79E-54	114.735507
ACTN2	-3.899295914	-1.107904819	-17.56504414	3.19E-55	7.16E-54	114.6802293
SUV39H2	1.597313472	3.645210653	17.56345944	3.25E-55	7.28E-54	114.6623574
TESMIN	3.16245138	2.593463854	17.56301558	3.26E-55	7.31E-54	114.6573517
ZIC2	5.49000092	1.805137574	17.55683301	3.50E-55	7.82E-54	114.5876306
MYRIP	-3.541650451	-0.782542259	-17.53146056	4.66E-55	1.04E-53	114.3015774
CCT5	1.703163152	8.350630453	17.52890517	4.80E-55	1.07E-53	114.272774
FNIP2	-1.960351765	4.818887399	-17.52750221	4.88E-55	1.09E-53	114.2569609
AKAP13	-1.715802795	7.069729509	-17.52201515	5.19E-55	1.15E-53	114.1951183
GIMAP6	-3.03773116	3.696098384	-17.5174589	5.46E-55	1.21E-53	114.1437709
ZNF106	-1.429455478	6.111462765	-17.51629223	5.54E-55	1.23E-53	114.1306235
CCDC58	1.894588205	4.347750406	17.51260261	5.77E-55	1.28E-53	114.0890461
CTHRC1	3.251600822	5.542286403	17.50335149	6.41E-55	1.42E-53	113.9848088
IQSEC3	-3.516250657	0.435522261	-17.49826364	6.79E-55	1.50E-53	113.9274879
MARCO	-5.109444	3.855741166	-17.49809393	6.80E-55	1.50E-53	113.925576
SLC27A3	-1.612550722	4.824649364	-17.49289766	7.21E-55	1.59E-53	113.8670388
PDE2A	-2.864079785	1.902965599	-17.48380035	7.99E-55	1.76E-53	113.7645674
ALDH2	-2.371682542	6.693685342	-17.48153242	8.20E-55	1.80E-53	113.739024
ALDH3B2	4.306046008	4.685176071	17.46594026	9.78E-55	2.14E-53	113.5634374
PCDH15	-3.944699024	-1.506607643	-17.42983316	1.47E-54	3.21E-53	113.1570012
TCF19	1.722016459	5.110771525	17.42612068	1.53E-54	3.34E-53	113.1152257
CASKIN2	-1.718699754	5.230946695	-17.4214146	1.62E-54	3.52E-53	113.0622734
INTS13	1.574773195	5.23525641	17.41821862	1.68E-54	3.65E-53	113.026315
OLR1	-4.098234831	3.74673474	-17.40924673	1.86E-54	4.03E-53	112.925381
H2AFX	1.926228272	5.829262499	17.4065198	1.91E-54	4.15E-53	112.8947061
THOC3	2.195300764	4.088546065	17.40538077	1.94E-54	4.20E-53	112.8818937
UNC13B	-2.198629082	5.590923643	-17.40526528	1.94E-54	4.20E-53	112.8805945
CD52	-3.46887701	4.345416009	-17.40346784	1.98E-54	4.28E-53	112.8603765
ALG3	2.033651721	6.654977105	17.40325356	1.99E-54	4.28E-53	112.8579662
HLA-E	-1.823149365	9.4206132	-17.39631387	2.15E-54	4.62E-53	112.7799128
CARD14	2.97339003	2.560275317	17.39249778	2.24E-54	4.82E-53	112.7369956
ICAM2	-2.799658011	2.593388353	-17.38812908	2.35E-54	5.05E-53	112.6878669
CXCL16	-1.955688675	6.315842117	-17.36632001	3.01E-54	6.45E-53	112.4426648
NUDT1	1.825143985	4.592722023	17.35895065	3.27E-54	7.00E-53	112.3598305
PDK1	2.026202819	5.573602512	17.35749362	3.33E-54	7.11E-53	112.3434542
JPH4	-3.237541654	-0.344568589	-17.35162227	3.55E-54	7.59E-53	112.2774671
ALOX5AP	-3.307785812	4.255485171	-17.34330953	3.90E-54	8.32E-53	112.1840529
CAPN9	-4.105285268	-0.069738006	-17.33265467	4.40E-54	9.37E-53	112.0643385
RASGRF1	-4.843279148	1.633786698	-17.32967582	4.55E-54	9.67E-53	112.030873
CD81	-1.188565598	8.820857682	-17.32258203	4.93E-54	1.05E-52	111.9511857
FOXE1	6.98239291	4.109430821	17.31975855	5.09E-54	1.08E-52	111.9194711
HHIP	-5.585065113	1.404911123	-17.31490871	5.38E-54	1.14E-52	111.864999
PSRC1	1.93728079	3.408674797	17.31450468	5.40E-54	1.14E-52	111.8604613
ADARB1	-2.364908328	4.09505834	-17.29494845	6.73E-54	1.42E-52	111.6408588
COL11A1	5.492853521	4.507044463	17.28086257	7.89E-54	1.66E-52	111.48273
TSPAN4	-2.348246152	4.718862743	-17.27845704	8.11E-54	1.71E-52	111.4557293
CELF2	-2.94296178	4.714786332	-17.2756936	8.36E-54	1.76E-52	111.4247127
WDR72	4.975312863	4.872618466	17.26948148	8.97E-54	1.88E-52	111.3549935
COX7A1	-2.495514652	1.85457609	-17.26065962	9.91E-54	2.08E-52	111.2559979
LAMP3	-3.382919588	6.229970438	-17.25985283	1.00E-53	2.09E-52	111.2469452
SIRPB1	-3.693284941	1.500730622	-17.25133606	1.10E-53	2.30E-52	111.1513889
CX3CR1	-3.57600874	0.693030451	-17.24733389	1.15E-53	2.40E-52	111.1064903
FLI1	-2.592892553	3.838379178	-17.23219016	1.36E-53	2.84E-52	110.9366277
KIF17	-2.432169335	0.805960512	-17.2293736	1.41E-53	2.93E-52	110.9050401
PRIM2	1.551791083	4.316827845	17.22544499	1.47E-53	3.06E-52	110.8609835
DONSON	1.620010106	4.027850315	17.21347035	1.68E-53	3.50E-52	110.7267153
GJB2	5.533105991	6.293155158	17.20662314	1.82E-53	3.77E-52	110.649952
ESRP1	1.596138655	6.990730988	17.20190669	1.92E-53	3.97E-52	110.5970818
PNCK	5.508915242	3.082630183	17.20054994	1.95E-53	4.03E-52	110.5818738
XXYLT1	2.188737408	5.703951661	17.19812104	2.00E-53	4.13E-52	110.5546489
CALML3	8.265873	5.971600352	17.19197339	2.15E-53	4.42E-52	110.4857465
SEMA3B	-3.44898793	3.353139402	-17.19137024	2.16E-53	4.45E-52	110.4789868
CHRNA5	2.848976218	1.530773474	17.18994546	2.19E-53	4.51E-52	110.4630192
CBX7	-1.883861885	4.574551657	-17.18179285	2.41E-53	4.94E-52	110.3716601
ADRB1	-4.080681692	0.727334455	-17.17258867	2.67E-53	5.47E-52	110.2685328
CHAF1A	2.052570366	5.01818346	17.15931991	3.10E-53	6.34E-52	110.1198939
PDE5A	-2.204873773	3.941579889	-17.15686109	3.18E-53	6.51E-52	110.0923536
PGR	-3.231332702	0.277437112	-17.15232468	3.35E-53	6.84E-52	110.0415461
CD101	-2.23830664	2.061361396	-17.15115537	3.39E-53	6.92E-52	110.0284506
ACACB	-2.109312373	3.315072838	-17.13894424	3.89E-53	7.93E-52	109.8917102
CCDC69	-2.706850556	4.641122912	-17.13395682	4.12E-53	8.38E-52	109.8358694
ROR1	-3.62101726	1.612152979	-17.13288381	4.17E-53	8.47E-52	109.8238564
FGR	-2.741082858	3.986796509	-17.12272169	4.67E-53	9.48E-52	109.7100957
GGH	2.351326527	5.420752799	17.12191377	4.71E-53	9.55E-52	109.7010523
TPI1	1.656401878	9.615227384	17.11580159	5.05E-53	1.02E-51	109.63264
FRY	-2.858551886	3.889526258	-17.10539369	5.68E-53	1.15E-51	109.5161638
C1orf74	2.124982651	3.454397379	17.09183137	6.61E-53	1.33E-51	109.3644188
SFTPC	-10.51564205	4.762880917	-17.0891259	6.81E-53	1.37E-51	109.3341525
TNR	-3.956805981	-1.759562335	-17.08833404	6.87E-53	1.38E-51	109.3252942
BMPR2	-1.469888209	6.499897933	-17.08785416	6.91E-53	1.39E-51	109.3199259
WDR75	1.24665666	5.76105589	17.08727892	6.96E-53	1.40E-51	109.313491
SLC25A10	2.114374182	3.796279837	17.07398856	8.07E-53	1.62E-51	109.164837
ALOX5	-3.151260002	4.59036963	-17.06244917	9.19E-53	1.84E-51	109.0357968
ARRB2	-1.450188332	5.499738284	-17.05672525	9.80E-53	1.96E-51	108.9717985
MYO9A	-1.255917614	4.826081565	-17.05581049	9.90E-53	1.98E-51	108.9615714
PKP3	2.255075452	6.706189426	17.05470222	1.00E-52	2.00E-51	108.949181
RUVBL1	1.508978081	6.426050333	17.0494885	1.06E-52	2.12E-51	108.8908952
DAAM2	-2.868661736	3.148284841	-17.04219438	1.15E-52	2.29E-51	108.8093612
ITGA10	-2.657309966	0.963263953	-17.0305195	1.31E-52	2.61E-51	108.6788814
JADE1	-1.658119118	4.304230209	-17.02870072	1.34E-52	2.66E-51	108.658557
HMGB3	2.362906145	6.54332846	17.02366207	1.42E-52	2.81E-51	108.602255
GNAI2	-1.222106715	8.072152282	-17.02086929	1.47E-52	2.90E-51	108.5710506
BTBD9	-1.792935197	4.318476292	-17.01808452	1.51E-52	2.99E-51	108.5399373
ARHGEF19	2.100614822	5.410370555	17.01628617	1.54E-52	3.04E-51	108.5198457
SOD3	-2.864962565	3.875152511	-17.00782925	1.70E-52	3.34E-51	108.4253722
FABP4	-5.904531715	1.344987029	-17.00528437	1.74E-52	3.43E-51	108.396946
BORCS7	-1.499897806	3.82706645	-17.00450957	1.76E-52	3.45E-51	108.3882916
COL4A3BP	-1.124334318	5.139020165	-16.99916704	1.87E-52	3.66E-51	108.3286207
PI16	-4.352132052	-1.182160793	-16.99428628	1.97E-52	3.86E-51	108.2741123
DLL4	-2.120383433	3.573645118	-16.98744935	2.13E-52	4.17E-51	108.1977657
KLF6	-2.174916725	7.069980026	-16.97838427	2.36E-52	4.61E-51	108.0965527
CHTF18	2.378058219	4.426840724	16.97614923	2.42E-52	4.72E-51	108.0716008
C1orf131	1.39946924	4.09162102	16.95342134	3.12E-52	6.08E-51	107.8179255
KRT17	6.217755792	9.752898021	16.9481582	3.31E-52	6.44E-51	107.7591967
FLVCR2	-2.551609359	2.924202466	-16.9479493	3.32E-52	6.44E-51	107.7568658
DUSP1	-2.954150537	7.173119431	-16.94774021	3.32E-52	6.45E-51	107.7545328
RBMS3	-2.448757223	3.329566835	-16.94726441	3.34E-52	6.48E-51	107.7492239
RECK	-2.181827208	3.13259565	-16.94128909	3.57E-52	6.91E-51	107.6825563
MFNG	-2.488241318	3.310254184	-16.93481178	3.84E-52	7.43E-51	107.6102964
ANGPT1	-3.369442479	2.705114719	-16.93362015	3.89E-52	7.52E-51	107.5970036
CDK5R1	2.482474631	3.42841783	16.93026323	4.04E-52	7.79E-51	107.5595586
GRASP	-2.64684796	2.984119489	-16.92875176	4.11E-52	7.92E-51	107.5426995
FAM167B	-1.799164053	1.670301647	-16.91893751	4.59E-52	8.82E-51	107.4332421
FAT2	5.811875241	5.894171293	16.91768214	4.65E-52	8.94E-51	107.4192426
PRPF19	1.090364402	7.349087824	16.89675017	5.88E-52	1.13E-50	107.1858632
CYB5A	-2.367580563	5.985467173	-16.89032922	6.32E-52	1.21E-50	107.1142917
PPP1R14A	-2.79672963	2.073428343	-16.88586166	6.64E-52	1.27E-50	107.064499
MAGI1	-2.009347493	3.852086731	-16.85684632	9.19E-52	1.75E-50	106.7412135
RAB27A	-1.748569624	5.008452396	-16.85678405	9.20E-52	1.75E-50	106.7405198
BRIX1	1.710438993	5.864187315	16.85533905	9.34E-52	1.78E-50	106.7244245
MITF	-2.204216418	3.018566549	-16.85086329	9.82E-52	1.87E-50	106.6745734
SLIT3	-3.795433543	4.095278723	-16.84451734	1.05E-51	2.01E-50	106.6038994
MELTF	3.528404066	5.104149875	16.84183738	1.09E-51	2.06E-50	106.5740555
KCNK3	-4.710879992	1.719169735	-16.83374751	1.19E-51	2.26E-50	106.4839766
SVEP1	-2.886677519	4.118370693	-16.8236487	1.33E-51	2.52E-50	106.3715482
KIF1C	-1.539587227	6.929389793	-16.8203333	1.38E-51	2.61E-50	106.3346431
SLC35A1	-1.505740135	3.225369242	-16.80269449	1.68E-51	3.18E-50	106.1383378
R3HDM1	1.195709832	5.439396527	16.80205408	1.69E-51	3.20E-50	106.1312117
WFDC1	-2.862448848	1.432451547	-16.79897563	1.75E-51	3.30E-50	106.0969583
FMO2	-4.044548132	4.384986627	-16.79893417	1.75E-51	3.30E-50	106.0964971
RXFP1	-3.615178532	0.000659484	-16.79680465	1.80E-51	3.38E-50	106.0728035
CD300C	-2.96805131	1.091705215	-16.78679332	2.01E-51	3.77E-50	105.9614279
PPIF	1.814137226	6.739213463	16.7754653	2.28E-51	4.28E-50	105.8354302
FBXO43	2.758456601	0.212884235	16.77015074	2.42E-51	4.53E-50	105.7763276
CPED1	-3.210252621	2.468252201	-16.76928045	2.44E-51	4.57E-50	105.7666498
IGIP	-1.691005568	2.608434378	-16.7670253	2.51E-51	4.68E-50	105.7415729
CREBRF	-1.434544205	4.213615836	-16.7609506	2.68E-51	5.00E-50	105.6740284
MMRN1	-3.921911981	1.856252594	-16.75960239	2.72E-51	5.07E-50	105.6590388
ABCC6	-2.7441246	2.268393481	-16.75423933	2.89E-51	5.38E-50	105.5994153
DTYMK	1.566039872	5.105522465	16.75212889	2.96E-51	5.50E-50	105.5759543
TSPAN12	-3.086449763	3.595899306	-16.73656843	3.52E-51	6.54E-50	105.4030041
SNX22	-2.195642773	2.083900895	-16.73259342	3.68E-51	6.82E-50	105.3588313
CD36	-3.702605645	4.186478924	-16.71232774	4.61E-51	8.54E-50	105.1336802
WISP2	-3.863751938	2.220551576	-16.71157683	4.65E-51	8.60E-50	105.1253393
PUS7	1.705141426	5.020636781	16.70863294	4.81E-51	8.88E-50	105.0926407
KRT5	7.141844284	10.59975339	16.70775709	4.85E-51	8.96E-50	105.0829128
CD83	-2.176630168	4.594244839	-16.69863161	5.37E-51	9.90E-50	104.9815672
ADCY9	-1.77893956	4.931133863	-16.69696836	5.47E-51	1.01E-49	104.9630975
KNOP1	1.310370211	4.525979822	16.69389082	5.66E-51	1.04E-49	104.9289243
ADPRH	-2.061530496	3.620167022	-16.68784194	6.06E-51	1.11E-49	104.8617631
SLC11A1	-2.673340363	4.485853329	-16.68366077	6.35E-51	1.16E-49	104.815344
SSTR1	-4.660606672	-0.324867717	-16.67865326	6.71E-51	1.23E-49	104.7597558
TTLL12	2.049726115	6.831464182	16.66523248	7.79E-51	1.43E-49	104.6107996
CFLAR	-1.521211713	6.852138081	-16.66510841	7.80E-51	1.43E-49	104.6094227
B4GALT2	1.380753078	6.132285388	16.66416703	7.89E-51	1.44E-49	104.5989759
HSD17B11	-1.991374091	5.240693902	-16.66325232	7.97E-51	1.45E-49	104.5888253
HNF1B	-5.106649485	-0.041140647	-16.65779169	8.47E-51	1.54E-49	104.528232
CYP4B1	-6.377065248	3.069410899	-16.63681639	1.07E-50	1.95E-49	104.2955426
SPNS2	-2.730123804	3.387722735	-16.63470204	1.09E-50	1.99E-49	104.2720925
GPR4	-1.990115876	2.560957657	-16.63428423	1.10E-50	2.00E-49	104.2674586
TRAK2	-1.452776184	5.358718727	-16.63188952	1.13E-50	2.05E-49	104.2409005
MYO7B	-3.306709858	-0.165648581	-16.63049808	1.15E-50	2.08E-49	104.2254695
CHRNB4	4.041612802	0.586339486	16.6263587	1.20E-50	2.17E-49	104.1795666
LATS2	-1.705064255	4.379819459	-16.62565088	1.21E-50	2.19E-49	104.1717178
SIX4	2.404764804	3.994670157	16.62397295	1.23E-50	2.23E-49	104.1531121
FCN1	-3.654642714	2.184426226	-16.62091525	1.28E-50	2.30E-49	104.1192083
TBRG4	1.402957573	6.293732481	16.61849998	1.31E-50	2.36E-49	104.0924293
SLC24A2	3.583573175	-0.067297428	16.6125734	1.40E-50	2.52E-49	104.0267245
ABCA9	-2.696962694	1.197247991	-16.6048192	1.53E-50	2.74E-49	103.9407697
ZNF366	-2.911098632	0.136914363	-16.60465927	1.53E-50	2.74E-49	103.938997
RAB11FIP2	-1.260378156	3.873909958	-16.60032847	1.60E-50	2.87E-49	103.8909964
FAM72A	2.002483437	0.706060279	16.59389924	1.72E-50	3.08E-49	103.8197455
OTUD1	-1.776019775	4.388091858	-16.58303662	1.95E-50	3.48E-49	103.699383
RBPMS	-2.072676455	4.935397224	-16.57952191	2.02E-50	3.61E-49	103.6604443
CABLES1	-2.594102302	3.463542427	-16.56852489	2.29E-50	4.07E-49	103.5386283
MS4A7	-3.195467255	4.224774063	-16.56840019	2.29E-50	4.08E-49	103.5372471
FAM13C	-2.696919513	0.781521658	-16.55777154	2.58E-50	4.58E-49	103.4195377
ITGA1	-2.090244396	5.336579956	-16.55002576	2.81E-50	4.99E-49	103.3337712
CCDC150	2.680945599	1.364323388	16.53345178	3.37E-50	5.99E-49	103.1502986
TBC1D31	1.415730377	3.560495725	16.53029852	3.50E-50	6.19E-49	103.1153993
CCRL2	-2.794902887	1.933464408	-16.52983308	3.51E-50	6.22E-49	103.1102481
COL6A6	-4.411693365	1.781124763	-16.5277598	3.60E-50	6.36E-49	103.0873031
USH1G	5.198288248	1.24340938	16.52726576	3.61E-50	6.38E-49	103.0818357
SNX2	-1.022168767	5.888406255	-16.52427561	3.74E-50	6.59E-49	103.0487457
GMPS	1.639319203	7.031312374	16.52378832	3.76E-50	6.62E-49	103.0433535
DOK2	-2.781323007	3.302267406	-16.52364742	3.76E-50	6.62E-49	103.0417943
RGN	-3.55402454	0.51974015	-16.52364692	3.76E-50	6.62E-49	103.0417888
CISH	-2.015013809	4.043471873	-16.51093342	4.33E-50	7.61E-49	102.9011217
ZIC5	5.176973172	0.891902177	16.51082358	4.34E-50	7.61E-49	102.8999064
BORA	1.688522599	2.947966605	16.50845402	4.45E-50	7.80E-49	102.8736928
PYGM	-2.222285411	-0.244833589	-16.49099496	5.41E-50	9.46E-49	102.6805886
TRIM29	4.596391133	8.100354187	16.48032913	6.09E-50	1.06E-48	102.5626544
IRF6	2.569182666	7.843654414	16.47434155	6.50E-50	1.14E-48	102.4964599
COLEC12	-3.354689555	4.139975904	-16.47331034	6.58E-50	1.15E-48	102.4850605
ZBTB4	-1.286330809	6.470957393	-16.4689986	6.90E-50	1.20E-48	102.4373991
KCNAB1	-2.127605634	1.168673385	-16.4674908	7.02E-50	1.22E-48	102.4207329
PSMG3	1.573922272	5.321234133	16.46714514	7.05E-50	1.22E-48	102.4169124
CA3	-3.905211509	-0.140494805	-16.45654838	7.92E-50	1.38E-48	102.2997996
DCDC2	-3.905543177	-0.00567786	-16.44390347	9.12E-50	1.58E-48	102.1600849
SGCA	-3.813011977	0.66579937	-16.44148799	9.36E-50	1.62E-48	102.1334003
DNAJB11	1.561471678	7.10974434	16.43521054	1.00E-49	1.74E-48	102.0640573
GIMAP7	-2.851205509	2.85560462	-16.43389411	1.02E-49	1.76E-48	102.0495168
PRR19	2.075890444	0.880721055	16.42003483	1.19E-49	2.05E-48	101.8964587
ZMYND15	-2.165210424	1.803581208	-16.41649908	1.24E-49	2.13E-48	101.857418
PRAME	7.092045382	4.085461787	16.40974607	1.33E-49	2.29E-48	101.7828611
JAML	-2.961509555	3.567343548	-16.40694244	1.37E-49	2.36E-48	101.7519107
EVI5	-1.015229511	4.275904734	-16.40615619	1.39E-49	2.38E-48	101.7432313
PNMA2	-3.270311209	1.693624999	-16.40526732	1.40E-49	2.40E-48	101.7334192
P2RY14	-2.594048437	0.929441333	-16.40007452	1.48E-49	2.54E-48	101.6761006
PDE1B	-2.393580446	1.463817192	-16.39696463	1.53E-49	2.63E-48	101.6417763
PLLP	-2.324831345	4.121300153	-16.39663984	1.54E-49	2.63E-48	101.6381917
NECAB1	-3.457634493	0.915236689	-16.39607678	1.55E-49	2.65E-48	101.6319773
BRI3BP	1.573570858	5.299999254	16.3842762	1.77E-49	3.01E-48	101.5017556
GJB6	7.0717221	4.558445976	16.37959644	1.86E-49	3.17E-48	101.4501224
TMEM125	-3.902847764	3.467803934	-16.37715182	1.91E-49	3.25E-48	101.4231522
TMEM117	2.432571461	3.69666869	16.37601977	1.93E-49	3.29E-48	101.4106635
CERS3	6.338733678	3.019917741	16.37190301	2.02E-49	3.44E-48	101.3652498
COQ3	1.598624006	3.430363783	16.3667238	2.14E-49	3.64E-48	101.3081213
ITIH5	-3.916941972	2.799115134	-16.35980925	2.31E-49	3.92E-48	101.2318612
GRIK4	-3.319889805	-0.88578108	-16.35603961	2.41E-49	4.09E-48	101.1902908
ESYT3	-3.4974082	1.960857054	-16.35036073	2.57E-49	4.35E-48	101.1276723
CNRIP1	-2.215473624	2.438591878	-16.34210008	2.82E-49	4.76E-48	101.0365991
CCDC86	1.452779858	5.148202499	16.34020642	2.87E-49	4.85E-48	101.0157238
LDB3	-2.442809006	0.048743939	-16.33954564	2.90E-49	4.88E-48	101.0084397
MCM5	1.557162924	6.722771508	16.33495684	3.05E-49	5.13E-48	100.9578582
BYSL	1.459226345	4.980156874	16.33468478	3.06E-49	5.14E-48	100.9548594
HSPB7	-3.263688918	0.908309239	-16.32760171	3.31E-49	5.55E-48	100.8767941
ABCA3	-4.785053993	5.575597563	-16.32526651	3.39E-49	5.69E-48	100.8510595
ARHGAP29	-2.801759053	4.346596565	-16.32486047	3.41E-49	5.71E-48	100.846585
FGF10	-3.765821322	-2.027420528	-16.32451456	3.42E-49	5.73E-48	100.8427731
C5AR1	-2.646546581	4.354806194	-16.31723941	3.71E-49	6.20E-48	100.7626083
C3orf67	2.776024992	2.460319394	16.3158854	3.76E-49	6.29E-48	100.74769
TMEM273	-2.689133421	2.593433051	-16.31150989	3.95E-49	6.59E-48	100.6994837
KRT6B	7.357063487	6.060514061	16.3076746	4.12E-49	6.87E-48	100.6572329
LAD1	2.481724161	7.632513202	16.29423469	4.78E-49	7.96E-48	100.509202
SLC16A1	2.648522196	6.299667849	16.29275285	4.86E-49	8.08E-48	100.4928832
C1orf116	-3.300093918	5.200126901	-16.2890873	5.06E-49	8.41E-48	100.4525186
TMEM220	-2.170143454	1.443497725	-16.2815972	5.50E-49	9.12E-48	100.3700482
GSTM5	-3.084621516	1.133726032	-16.28090554	5.54E-49	9.18E-48	100.3624334
CASQ2	-3.789616002	-0.878971781	-16.27751279	5.75E-49	9.52E-48	100.3250822
CCNE2	2.072973064	2.525814729	16.27105871	6.17E-49	1.02E-47	100.2540361
SH3BP5	-2.336419031	2.872603004	-16.26151175	6.86E-49	1.13E-47	100.1489617
SELENOI	1.886029	6.346843533	16.25770883	7.16E-49	1.18E-47	100.1071127
TIMM8A	1.522379341	3.29928281	16.25483623	7.39E-49	1.22E-47	100.0755035
ST7	-1.117074316	4.858190867	-16.24878781	7.90E-49	1.30E-47	100.0089553
P3H4	2.081170052	5.243346877	16.24873075	7.90E-49	1.30E-47	100.0083275
ADRB2	-3.547060562	2.056046234	-16.23515455	9.18E-49	1.51E-47	99.85898612
CDO1	-3.788041581	-0.014730155	-16.2341182	9.29E-49	1.52E-47	99.84758786
WWC1	-1.768893249	4.906372282	-16.23224695	9.48E-49	1.55E-47	99.82700759
TOPBP1	1.547853259	6.168513657	16.23110554	9.60E-49	1.57E-47	99.81445455
PRKCZ	-1.595879055	4.646191914	-16.22713754	1.00E-48	1.64E-47	99.77081788
ZEB2	-2.358297729	4.921806237	-16.22507948	1.03E-48	1.68E-47	99.74818652
TMEM79	2.53919181	4.472717047	16.22481357	1.03E-48	1.68E-47	99.74526257
RPL39L	3.196442832	4.433637531	16.22396944	1.04E-48	1.69E-47	99.7359805
ADGRL4	-2.161026172	3.463021634	-16.22273778	1.05E-48	1.72E-47	99.72243744
NCKAP5	-3.73199806	2.350360498	-16.22145284	1.07E-48	1.74E-47	99.70830885
C15orf41	1.789000049	3.750439278	16.21824385	1.11E-48	1.80E-47	99.67302625
KLF9	-2.334646956	5.193628918	-16.216038	1.13E-48	1.84E-47	99.64877445
ZC3H8	1.405549205	3.779728777	16.21197693	1.19E-48	1.92E-47	99.60412899
PID1	-3.017511523	2.968289871	-16.20780604	1.24E-48	2.01E-47	99.5582803
SIK2	-1.300755884	5.624868888	-16.2045793	1.29E-48	2.08E-47	99.52281308
NRGN	-3.417763612	2.971828623	-16.20131159	1.33E-48	2.16E-47	99.4868982
PEBP4	-6.268302775	1.063438442	-16.19297273	1.46E-48	2.36E-47	99.39525848
ITPR1	-1.87625267	4.593489167	-16.19292472	1.46E-48	2.36E-47	99.39473097
PARD6B	-1.89575282	3.241190513	-16.19067743	1.50E-48	2.42E-47	99.37003731
GPR19	2.678538441	0.539784197	16.18900388	1.53E-48	2.46E-47	99.35164891
GANC	-1.265628879	4.149306305	-16.18188165	1.65E-48	2.66E-47	99.27339945
PPP2R2C	5.571751657	3.785862105	16.17598532	1.76E-48	2.83E-47	99.20862792
LMOD1	-3.048685292	3.205475332	-16.17347322	1.81E-48	2.91E-47	99.18103489
APOBEC3B	3.126060022	3.780882287	16.17082247	1.87E-48	2.99E-47	99.1519206
FAAP24	1.73011328	2.706521055	16.16819046	1.92E-48	3.08E-47	99.12301384
TUBG1	1.343927294	5.697610372	16.16703813	1.95E-48	3.11E-47	99.11035857
TMEM69	1.134915902	4.975569363	16.15952754	2.11E-48	3.38E-47	99.02788273
MTIF2	1.175532723	5.506065922	16.15892406	2.13E-48	3.40E-47	99.02125638
SH3D19	-1.513047542	5.683578313	-16.14873089	2.38E-48	3.80E-47	98.90934595
ATP10A	-3.028831225	2.912464224	-16.14355812	2.52E-48	4.02E-47	98.85256391
INTS8	1.133256213	5.51510004	16.12778304	3.00E-48	4.77E-47	98.67943962
ACADL	-4.091695319	0.736186765	-16.11530063	3.44E-48	5.47E-47	98.54249399
KCTD12	-2.172881838	6.175343673	-16.1105698	3.63E-48	5.76E-47	98.49060164
ARHGEF3	-1.457627171	4.913463667	-16.10825186	3.72E-48	5.90E-47	98.46517828
LARGE2	2.851598069	5.295247585	16.10658162	3.79E-48	6.00E-47	98.44685963
MYADM	-2.845694889	6.543023934	-16.10486231	3.86E-48	6.11E-47	98.42800368
GYPC	-2.650117052	3.780315585	-16.09325404	4.39E-48	6.94E-47	98.30071234
SYNC	-2.332206993	0.861271106	-16.08598494	4.75E-48	7.51E-47	98.22101944
YDJC	1.855002707	4.870376164	16.08424537	4.84E-48	7.64E-47	98.20195003
GNA14	-3.162888158	1.068853464	-16.08395799	4.86E-48	7.66E-47	98.19879979
FERMT2	-2.260408656	4.862695579	-16.08380786	4.87E-48	7.67E-47	98.19715413
FCGRT	-1.693569469	6.595620375	-16.08290401	4.92E-48	7.73E-47	98.18724638
FANCE	1.888202685	4.490319422	16.07589985	5.31E-48	8.35E-47	98.1104757
MTURN	-2.069563976	4.325024638	-16.07164902	5.56E-48	8.74E-47	98.06388943
ADGRE3	-3.368697324	-0.982799899	-16.06567621	5.94E-48	9.32E-47	97.99843898
BTNL9	-4.400530705	1.91074741	-16.05242232	6.87E-48	1.08E-46	97.85323342
TWNK	1.4992471	4.161293195	16.03483114	8.34E-48	1.31E-46	97.66057719
GABRQ	5.124386691	1.471603196	16.03306157	8.50E-48	1.33E-46	97.64120132
PLPP3	-1.685576825	5.910390025	-16.0310112	8.70E-48	1.36E-46	97.61875193
ITIH3	-2.830079028	-0.212592903	-16.02996974	8.80E-48	1.37E-46	97.60734937
CD3EAP	1.593237982	2.916127901	16.00471998	1.16E-47	1.81E-46	97.33098279
ARC	-3.560641763	-0.255694798	-16.00256449	1.19E-47	1.85E-46	97.30739762
UCN2	4.148452362	0.446309747	15.99779423	1.25E-47	1.95E-46	97.25520606
TPPP3	-3.399011779	4.199027017	-15.98496786	1.44E-47	2.24E-46	97.11490073
LPCAT1	-2.538568456	7.182841198	-15.97975936	1.53E-47	2.37E-46	97.05793768
RANGAP1	1.425929616	7.450032107	15.9781026	1.56E-47	2.41E-46	97.03981988
PGC	-7.310018468	1.883439742	-15.95789068	1.94E-47	3.01E-46	96.81884433
C2orf40	-4.597420515	-0.722554235	-15.95628095	1.98E-47	3.06E-46	96.80124964
FCHO2	-1.444580285	4.849183703	-15.94342897	2.28E-47	3.52E-46	96.66079869
HOXD11	4.988707561	0.528098002	15.94225574	2.30E-47	3.56E-46	96.64797932
CKMT1B	4.047579714	2.204335724	15.93800824	2.41E-47	3.73E-46	96.60157158
VSIG4	-3.724823416	4.501276344	-15.93536348	2.49E-47	3.83E-46	96.57267754
XPO5	1.360853659	6.29563521	15.91529505	3.10E-47	4.77E-46	96.35348734
PLA1A	-3.141848864	1.264675948	-15.91314174	3.17E-47	4.88E-46	96.32997472
TPK1	-1.824643752	1.744565384	-15.90731763	3.38E-47	5.19E-46	96.26638529
GJA4	-2.295140515	2.598364051	-15.90180998	3.59E-47	5.51E-46	96.20625914
PLPP2	2.503382939	5.771726837	15.8909013	4.05E-47	6.20E-46	96.08719356
PTHLH	5.752226082	5.609195025	15.88814988	4.17E-47	6.38E-46	96.05716723
C8orf34	-3.334351205	-0.213571182	-15.86902485	5.14E-47	7.86E-46	95.84850914
XPOT	1.504340726	7.309320285	15.86752209	5.23E-47	7.98E-46	95.83211772
ZNF385B	-4.605152953	1.18314743	-15.86642656	5.29E-47	8.07E-46	95.82016851
PTGFRN	2.166342136	7.529134329	15.86639777	5.29E-47	8.07E-46	95.81985449
AFAP1L1	-2.094155386	3.491950893	-15.86567387	5.33E-47	8.12E-46	95.81195891
DDIAS	2.155804076	3.822066102	15.86484544	5.38E-47	8.19E-46	95.80292347
HOXA1	2.763895831	1.84075121	15.85731511	5.84E-47	8.88E-46	95.72079985
TARS	1.471892515	7.189210805	15.85713551	5.86E-47	8.89E-46	95.71884133
MT1M	-3.611418312	0.784578689	-15.84890128	6.41E-47	9.72E-46	95.62905821
WDR53	1.543065309	4.109116979	15.84746172	6.51E-47	9.87E-46	95.61336359
APBB1	-2.19948312	3.711003057	-15.84528192	6.67E-47	1.01E-45	95.58959953
CTSO	-1.828320024	4.797619915	-15.84375278	6.78E-47	1.03E-45	95.57292966
ST6GALNAC5	-2.635329766	2.286601452	-15.82336608	8.47E-47	1.28E-45	95.35074275
TMEM171	3.102278667	1.094506357	15.82213437	8.59E-47	1.30E-45	95.33732228
MSR1	-3.45607029	4.873076644	-15.81771808	9.01E-47	1.36E-45	95.28920641
NKPD1	3.227430361	-0.148300021	15.81288538	9.50E-47	1.43E-45	95.23655952
TM6SF1	-2.507159283	1.139766999	-15.80960491	9.85E-47	1.48E-45	95.20082588
SLC6A20	-3.726599911	-0.118478956	-15.79980499	1.10E-46	1.65E-45	95.09409347
NOP2	1.570553346	6.044874248	15.78813078	1.25E-46	1.87E-45	94.9669806
NR5A2	-2.257569857	1.037909179	-15.78598086	1.28E-46	1.91E-45	94.9435754
SLC16A12	-3.372852559	-0.97659661	-15.78539614	1.28E-46	1.92E-45	94.93720996
DCUN1D5	1.535392053	5.209125636	15.77406617	1.45E-46	2.18E-45	94.81388735
GIPC3	-2.086044647	1.698031671	-15.77286941	1.47E-46	2.20E-45	94.800863
ARHGEF10	-2.022765523	4.214507043	-15.77125558	1.50E-46	2.24E-45	94.7833002
RSRC1	1.476483677	5.344118842	15.77098849	1.50E-46	2.24E-45	94.78039364
PSMD2	1.620241617	8.903816829	15.76988767	1.52E-46	2.27E-45	94.76841432
ADAMTSL4	-2.885666481	3.890512312	-15.75606934	1.77E-46	2.63E-45	94.61806729
GAREM2	2.43520134	3.587656742	15.74679158	1.96E-46	2.91E-45	94.51715083
QKI	-1.281707005	6.692916146	-15.73671494	2.18E-46	3.25E-45	94.40757047
GPRIN1	2.427487093	3.145364898	15.73357694	2.26E-46	3.36E-45	94.37345114
FAM136A	1.283417898	5.589100135	15.73277999	2.28E-46	3.38E-45	94.36478634
MZT2A	1.622244963	4.898786715	15.72906866	2.37E-46	3.52E-45	94.32443737
ARHGEF6	-2.396558908	3.966141893	-15.72596894	2.46E-46	3.64E-45	94.29074051
FOSB	-4.432619049	5.083692735	-15.70646192	3.04E-46	4.50E-45	94.07873886
SLC5A6	1.634534599	5.672436151	15.70532307	3.08E-46	4.55E-45	94.06636496
DSG2	2.078234676	8.088268473	15.69979567	3.27E-46	4.83E-45	94.00631332
S1PR4	-2.733021688	1.624593725	-15.69868806	3.31E-46	4.88E-45	93.99428084
ERBB4	-3.989464223	-0.251990284	-15.69097487	3.60E-46	5.30E-45	93.91049772
HDGF	1.194350939	8.73057218	15.68848557	3.70E-46	5.44E-45	93.88346161
VSIG2	-4.57358246	1.653202499	-15.67485674	4.29E-46	6.31E-45	93.73546858
LAMB2	-1.824972754	6.797848641	-15.67327627	4.36E-46	6.41E-45	93.7183097
DOCK11	-2.302280782	3.877090132	-15.66225093	4.92E-46	7.22E-45	93.59862841
BRCA1	1.867180206	4.382668667	15.65230044	5.48E-46	8.04E-45	93.49064246
TMEM139	-4.027268285	0.557140916	-15.63820628	6.39E-46	9.37E-45	93.3377334
CPM	-3.236990852	5.028107446	-15.63457389	6.65E-46	9.74E-45	93.29833384
RAET1L	5.653177566	1.542785752	15.62672078	7.25E-46	1.06E-44	93.21316535
IQSEC1	-1.472285641	5.408714224	-15.62538825	7.35E-46	1.07E-44	93.19871545
TUBB	1.241641591	9.886520242	15.61973182	7.82E-46	1.14E-44	93.13738253
TPBG	2.111353602	5.770339234	15.6060636	9.07E-46	1.32E-44	92.98921324
SPINDOC	1.376325686	5.089199282	15.60524213	9.15E-46	1.33E-44	92.98030974
CDKL2	-3.170147659	0.682520286	-15.60253989	9.43E-46	1.37E-44	92.95102287
HPRT1	1.609333992	5.702571268	15.59604026	1.01E-45	1.47E-44	92.8805879
S100A2	5.778932004	7.54103491	15.59000167	1.08E-45	1.57E-44	92.81515929
RFC2	1.282969209	5.482075258	15.58969086	1.08E-45	1.57E-44	92.81179196
NOL10	1.087590728	5.460706877	15.58638473	1.12E-45	1.63E-44	92.77597417
WDR12	1.303222919	5.189538223	15.57890114	1.22E-45	1.77E-44	92.69490993
FPR2	-3.925104648	0.824174598	-15.57797513	1.23E-45	1.78E-44	92.68488022
CMSS1	1.635098822	5.006819607	15.5738099	1.29E-45	1.86E-44	92.63976893
SELPLG	-2.562156525	4.501898295	-15.57368369	1.29E-45	1.86E-44	92.63840212
APOLD1	-2.076857114	4.029746484	-15.56417732	1.43E-45	2.06E-44	92.5354619
COL4A4	-3.622066651	2.561701192	-15.56310975	1.45E-45	2.09E-44	92.52390313
JUND	-1.658250148	6.658687389	-15.5592026	1.51E-45	2.18E-44	92.48160259
PALB2	1.133560315	4.295673463	15.55400765	1.60E-45	2.30E-44	92.42536614
HOPX	-3.420085724	5.303774774	-15.55022427	1.67E-45	2.39E-44	92.38441486
XPO1	1.141783803	7.930908278	15.54950057	1.68E-45	2.41E-44	92.37658205
EXOSC5	1.622394135	4.643491786	15.54502845	1.76E-45	2.53E-44	92.32818173
PAPSS2	-2.808416247	5.217902909	-15.54330258	1.80E-45	2.57E-44	92.30950467
ST6GALNAC3	-2.740372678	0.738409818	-15.54009584	1.86E-45	2.66E-44	92.27480413
STEAP4	-4.220463981	4.363201379	-15.53948681	1.87E-45	2.68E-44	92.268214
NDST1	-1.536749714	6.668671321	-15.53214766	2.03E-45	2.89E-44	92.18880774
CEP85	1.459455941	4.81281736	15.52917271	2.09E-45	2.99E-44	92.15662422
SIAH2	1.826935723	6.230390819	15.52610887	2.16E-45	3.08E-44	92.12348178
CTSH	-2.592058067	7.589300681	-15.50636871	2.68E-45	3.82E-44	91.91000769
TMEM40	3.823497312	3.453878467	15.49527002	3.02E-45	4.30E-44	91.79003114
PGAM5	1.3806679	6.130818541	15.49169998	3.14E-45	4.47E-44	91.75144636
UPK3B	-4.609674568	2.809569596	-15.48675579	3.32E-45	4.71E-44	91.69801557
ZBTB47	-1.505903707	3.567346749	-15.48313299	3.45E-45	4.89E-44	91.65886896
FANCG	1.787758035	4.692330788	15.47954452	3.59E-45	5.08E-44	91.62009696
CHRDL1	-4.84441011	2.34101541	-15.47334616	3.84E-45	5.43E-44	91.55313437
LILRA2	-2.955109319	0.85242637	-15.47018652	3.97E-45	5.62E-44	91.51900398
KIAA1324L	-2.083278636	4.314948132	-15.46648306	4.13E-45	5.84E-44	91.47900286
ZP3	2.587555307	2.820537067	15.45826108	4.52E-45	6.38E-44	91.39021048
RHNO1	1.403028967	5.492010413	15.45309954	4.78E-45	6.74E-44	91.33447856
DDX39A	1.520508087	6.479689952	15.45043157	4.92E-45	6.93E-44	91.30567401
TP63	5.155528781	7.765681922	15.44614608	5.15E-45	7.26E-44	91.25941004
RGS5	-2.430709876	5.462928154	-15.44078679	5.46E-45	7.68E-44	91.20156109
NXF3	-3.659623018	-1.236100893	-15.44064649	5.47E-45	7.69E-44	91.20004677
SLC16A4	-2.747971266	2.255941506	-15.43818342	5.62E-45	7.89E-44	91.17346275
GMFG	-2.380232709	3.845565218	-15.43182891	6.02E-45	8.44E-44	91.10488609
SLC25A39	1.261411359	7.505395881	15.43116767	6.06E-45	8.49E-44	91.09775085
NEXN	-2.480862324	2.857431186	-15.42701513	6.34E-45	8.88E-44	91.0529442
RAB37	-2.421012008	1.569250886	-15.42366555	6.57E-45	9.20E-44	91.01680527
SYNPO	-2.345643006	6.477426363	-15.42255147	6.65E-45	9.30E-44	91.00478599
MGLL	-2.71423817	5.870195662	-15.42113332	6.76E-45	9.43E-44	90.98948673
CCDC68	-3.366446426	1.490636371	-15.41980276	6.85E-45	9.56E-44	90.97513302
BCL2L10	3.724285579	0.022427616	15.41275699	7.40E-45	1.03E-43	90.89913315
STAC	-3.83532159	1.299609052	-15.41008267	7.61E-45	1.06E-43	90.87028996
SCN1A	-4.258766872	-0.667229991	-15.40989844	7.63E-45	1.06E-43	90.86830309
C2	-2.485841493	5.018732322	-15.40802126	7.79E-45	1.08E-43	90.84805853
DOK4	-1.556823884	4.673509765	-15.40608789	7.95E-45	1.10E-43	90.82720902
PXMP4	-1.72426188	4.443642704	-15.40556213	8.00E-45	1.11E-43	90.82153937
TCTEX1D1	-2.772335267	-0.721968402	-15.40347623	8.18E-45	1.13E-43	90.79904645
SLIT2	-3.034184108	4.166531301	-15.40286778	8.23E-45	1.14E-43	90.79248562
PDE8B	-1.808047458	2.154725045	-15.40249696	8.27E-45	1.14E-43	90.78848709
FGF11	3.466427516	0.822674734	15.39898228	8.59E-45	1.19E-43	90.75059091
ANKRD44	-2.016710898	3.600110981	-15.3986837	8.61E-45	1.19E-43	90.74737169
ACOX2	-2.668243484	1.333501894	-15.39416065	9.05E-45	1.25E-43	90.6986085
DDX11	2.073899194	4.890455163	15.39213577	9.25E-45	1.27E-43	90.67677995
MYO1C	-1.330499049	7.476414186	-15.39034445	9.43E-45	1.30E-43	90.65747033
RBL1	1.353489962	4.255158783	15.38686911	9.79E-45	1.35E-43	90.62001005
ATP1B2	-2.536513277	0.463531741	-15.38026593	1.05E-44	1.45E-43	90.54884457
ZEB1	-1.952964588	4.199533683	-15.37856229	1.07E-44	1.47E-43	90.53048569
DIXDC1	-1.767902524	3.513602537	-15.36675068	1.22E-44	1.67E-43	90.40322276
KIF20B	1.508513101	4.027981043	15.35079429	1.45E-44	1.98E-43	90.2313646
MVB12B	-2.043228697	4.027732071	-15.3453424	1.53E-44	2.10E-43	90.17266147
TSKU	2.13617783	6.580927708	15.34488937	1.54E-44	2.11E-43	90.16778392
CD300LF	-2.907985736	2.17807872	-15.34270423	1.58E-44	2.16E-43	90.14425806
AOX1	-3.215928717	1.843014574	-15.34097912	1.61E-44	2.20E-43	90.12568608
NPC2	-1.760059561	7.910595651	-15.3382922	1.66E-44	2.26E-43	90.09676106
ZYG11A	3.926915951	0.591170048	15.33733978	1.67E-44	2.28E-43	90.08650863
NEDD9	-2.447352823	6.456882676	-15.33263286	1.76E-44	2.40E-43	90.03584446
TK2	-1.189640838	4.545371037	-15.32974127	1.82E-44	2.47E-43	90.00472308
SDCBP	-1.304821977	7.443168868	-15.32523749	1.91E-44	2.59E-43	89.95625492
MRPL47	1.618102751	5.826771174	15.32477809	1.92E-44	2.60E-43	89.95131134
PKP1	5.677694199	8.388959709	15.32391517	1.93E-44	2.63E-43	89.94202565
ABCA6	-2.633281012	1.829258418	-15.32075648	2.00E-44	2.71E-43	89.90803746
JPT1	1.577875682	7.053852453	15.31505004	2.13E-44	2.88E-43	89.8466422
PRICKLE3	1.489788472	4.436275276	15.31239991	2.19E-44	2.97E-43	89.81813271
ATP8A1	-2.994762429	3.466641331	-15.29914947	2.53E-44	3.42E-43	89.67561752
ADGRF4	4.5401159	2.356626643	15.2956202	2.62E-44	3.55E-43	89.63766688
MFSD2A	-2.477040166	4.626742105	-15.29530052	2.63E-44	3.56E-43	89.63422951
TBX2	-2.306162241	4.295219867	-15.27774105	3.18E-44	4.30E-43	89.44546477
PTPRN2	-2.720466111	2.184473398	-15.26208842	3.77E-44	5.08E-43	89.27727273
MTHFD2	1.913183463	6.797744721	15.25655415	4.00E-44	5.39E-43	89.21782226
NTN4	-2.723819981	4.711654407	-15.25190816	4.21E-44	5.66E-43	89.16792055
PLXNB3	2.885444552	3.779069857	15.25096017	4.25E-44	5.71E-43	89.15773915
SPERT	3.305901972	-0.744844431	15.24348665	4.61E-44	6.19E-43	89.07748257
PDIA4	1.486714458	8.590105956	15.23523817	5.04E-44	6.76E-43	88.98892252
GPER1	-2.710540939	0.973273979	-15.23428559	5.09E-44	6.82E-43	88.97869637
NEGR1	-3.274884381	1.024558571	-15.23289082	5.16E-44	6.92E-43	88.96372374
METTL8	1.370249433	4.652322426	15.23182906	5.22E-44	6.99E-43	88.95232622
GREM1	4.120955542	4.941190044	15.22005069	5.93E-44	7.93E-43	88.82591286
HSPD1	1.480610599	8.538350741	15.21562895	6.22E-44	8.31E-43	88.77846616
EIF4EBP1	2.530969626	6.183208719	15.20844753	6.72E-44	8.97E-43	88.7014191
DDAH1	-2.401929265	4.549746089	-15.20307654	7.12E-44	9.50E-43	88.64380534
CSTF2	1.348969523	4.685934759	15.19342963	7.90E-44	1.05E-42	88.54034538
GAB2	-2.317758336	4.456349863	-15.17869383	9.26E-44	1.23E-42	88.38236071
SLC26A9	-4.173929271	1.738893814	-15.17495791	9.64E-44	1.28E-42	88.34231746
CPOX	1.415630003	5.048882033	15.16050598	1.13E-43	1.50E-42	88.18745313
TM4SF18	-2.356580448	1.804472558	-15.16034965	1.13E-43	1.50E-42	88.18577827
SRRM3	3.196870462	2.957817974	15.16013342	1.13E-43	1.50E-42	88.18346169
ANG	-2.030054044	2.006074984	-15.15066823	1.25E-43	1.66E-42	88.08206844
FGD4	-1.744053831	3.941852912	-15.14042703	1.40E-43	1.85E-42	87.97239176
CAD	1.536217021	6.542410076	15.14000953	1.40E-43	1.86E-42	87.96792124
ALPP	-4.210908892	-1.779715023	-15.12863871	1.59E-43	2.10E-42	87.84618448
KCNA3	-3.435722859	0.3369088	-15.11951839	1.75E-43	2.31E-42	87.748569
FGF18	-2.95880313	-0.788260757	-15.1064313	2.01E-43	2.66E-42	87.60853959
GRHL2	1.625609054	6.237609121	15.1038468	2.07E-43	2.73E-42	87.58089188
MYOZ1	-3.356376281	-0.64419696	-15.10284967	2.09E-43	2.75E-42	87.57022556
FAM220A	1.246241114	4.875866636	15.10196787	2.11E-43	2.78E-42	87.56079326
KAT2A	1.582982221	6.055150714	15.10083107	2.14E-43	2.81E-42	87.54863355
CDH3	3.38402192	7.260320871	15.09551727	2.26E-43	2.97E-42	87.49180005
EIF4E3	-1.935938787	4.057077093	-15.0911859	2.37E-43	3.11E-42	87.44548021
MPRIP	-1.303798672	6.817805666	-15.09029144	2.39E-43	3.14E-42	87.43591549
CACNA1D	-3.431103474	0.984552196	-15.08563121	2.52E-43	3.29E-42	87.38608618
PKIG	-1.829848558	4.757283189	-15.08363297	2.57E-43	3.36E-42	87.36472203
STRA6	4.055911093	2.978321914	15.08323886	2.58E-43	3.37E-42	87.36050857
MS4A2	-3.28542739	0.965553016	-15.08278964	2.60E-43	3.39E-42	87.35570596
NR4A1	-3.02994738	5.707082309	-15.08199835	2.62E-43	3.41E-42	87.3472464
SPI1	-2.436385784	4.69174859	-15.07917945	2.70E-43	3.52E-42	87.31711164
LGI4	-2.125278826	0.870791817	-15.07656142	2.78E-43	3.61E-42	87.28912625
GRHL1	2.567681776	5.06987984	15.07575239	2.80E-43	3.64E-42	87.28047859
NOP56	1.326539932	7.162402541	15.07203174	2.91E-43	3.79E-42	87.2407112
CBX2	3.048696245	4.515566768	15.06768645	3.05E-43	3.96E-42	87.19427254
PTGIR	-2.218280305	1.920308119	-15.06473614	3.15E-43	4.09E-42	87.16274552
HSPE1	1.569701167	6.653228847	15.0537467	3.55E-43	4.60E-42	87.04533478
CLEC1A	-2.711539179	1.401935095	-15.04196244	4.02E-43	5.21E-42	86.919472
PLEKHO2	-1.578517765	5.407048434	-15.04133913	4.05E-43	5.24E-42	86.91281581
ITGA9	-2.552950683	3.539961175	-15.04127624	4.05E-43	5.24E-42	86.91214427
CXCL2	-4.126397809	3.329000096	-15.04047121	4.09E-43	5.28E-42	86.90354774
SAMHD1	-1.913542672	6.531980507	-15.03962249	4.12E-43	5.32E-42	86.89448484
ZFP36	-2.443660406	7.593956059	-15.03525337	4.32E-43	5.57E-42	86.84783361
BCL2L12	1.422134791	4.392908496	15.03112784	4.52E-43	5.82E-42	86.80378857
SORBS2	-3.189843151	2.653371942	-15.02890983	4.63E-43	5.96E-42	86.78011066
PPM1G	1.018628567	7.429601885	15.02498109	4.83E-43	6.21E-42	86.73817395
MAPRE2	-1.629829034	4.931741308	-15.0215602	5.01E-43	6.43E-42	86.70166185
REPS2	-1.88930872	3.486503059	-15.0197539	5.10E-43	6.55E-42	86.68238408
RAB8B	-1.443229508	4.843878574	-15.01944055	5.12E-43	6.57E-42	86.67903999
ABCB1	-2.59084363	0.906363527	-15.01542219	5.35E-43	6.85E-42	86.63615796
E2F1	1.826422248	4.467985585	15.01533295	5.35E-43	6.86E-42	86.63520571
PODXL	-2.116853116	5.622289611	-15.01480323	5.38E-43	6.89E-42	86.62955314
CYP27A1	-2.852893057	5.025791004	-15.01258986	5.51E-43	7.05E-42	86.60593559
NELFCD	1.149051058	6.795099222	15.00928336	5.71E-43	7.30E-42	86.57065661
CADM1	-3.23759285	4.900322208	-15.00596805	5.92E-43	7.55E-42	86.53528684
FOLR1	-5.672082012	2.579025446	-15.00460684	6.00E-43	7.66E-42	86.52076561
CARD16	-1.721879614	2.759814668	-15.0037007	6.06E-43	7.73E-42	86.51109938
FAM184A	-3.190304344	1.657873053	-14.99761297	6.47E-43	8.24E-42	86.44616453
CLCN2	2.193632726	3.870506706	14.99487089	6.66E-43	8.48E-42	86.41691967
SALL4	3.251545943	0.968682599	14.99433104	6.70E-43	8.52E-42	86.41116232
DSN1	1.297252944	4.7752027	14.99260734	6.83E-43	8.67E-42	86.39278026
IGF2BP3	4.318610557	3.616519627	14.99151034	6.91E-43	8.77E-42	86.38108192
APOBR	-2.38214817	3.4087753	-14.9895057	7.06E-43	8.95E-42	86.35970547
PCDH9	-3.780393658	0.46604706	-14.98295025	7.57E-43	9.59E-42	86.28981005
MASP1	-3.496518434	0.931457234	-14.98040476	7.78E-43	9.85E-42	86.26267302
BZW2	1.446655223	6.674334276	14.97724267	8.05E-43	1.02E-41	86.22896531
AHCY	1.575073144	7.989310047	14.96640259	9.04E-43	1.14E-41	86.11343321
MARVELD3	1.706331358	4.179026401	14.9628569	9.39E-43	1.19E-41	86.07565139
TRAP1	1.271778846	6.044057694	14.95483825	1.02E-42	1.29E-41	85.99022109
NR2F1	-2.320371	3.721610315	-14.95283306	1.05E-42	1.32E-41	85.96886096
SLCO2A1	-3.182508035	4.692532025	-14.95044841	1.07E-42	1.35E-41	85.94346023
C11orf96	-2.926958092	3.893755757	-14.95033223	1.07E-42	1.35E-41	85.94222273
HOXA13	4.533787171	0.137178431	14.95021714	1.07E-42	1.35E-41	85.94099688
C5	-2.516160798	2.882026011	-14.94543454	1.13E-42	1.42E-41	85.8900592
CCND3	-1.62102741	6.134537449	-14.94266929	1.17E-42	1.46E-41	85.86061073
TDG	1.124428005	5.142210366	14.94223267	1.17E-42	1.47E-41	85.85596115
B3GNT7	-2.718096275	3.807783466	-14.94142249	1.18E-42	1.48E-41	85.84733366
SELP	-3.343535492	2.161306374	-14.93966771	1.20E-42	1.50E-41	85.82864801
ALDH1A2	-3.363369764	1.297274373	-14.93738397	1.23E-42	1.54E-41	85.80433115
FAT4	-2.843548802	2.859501348	-14.93717973	1.24E-42	1.54E-41	85.80215656
HIST1H2BH	3.676971901	0.225336069	14.93521375	1.26E-42	1.57E-41	85.78122458
DUS4L	1.303236006	3.338927049	14.93391957	1.28E-42	1.59E-41	85.76744588
LMCD1	-1.852149841	5.046787155	-14.93355397	1.28E-42	1.60E-41	85.76355362
CDC7	1.630093931	3.712636876	14.93330902	1.29E-42	1.60E-41	85.7609458
MYH10	-2.071101135	6.412073165	-14.93322865	1.29E-42	1.60E-41	85.7600901
PPM1M	-1.337915786	4.387222885	-14.93249342	1.30E-42	1.61E-41	85.75226278
KLC3	2.928049642	3.16573052	14.9295598	1.34E-42	1.66E-41	85.72103284
HMGA2	5.605390184	3.250888861	14.92844734	1.36E-42	1.68E-41	85.70919072
TREM1	-3.489015906	3.452309101	-14.92756997	1.37E-42	1.70E-41	85.69985145
C16orf89	-5.603735336	2.667027056	-14.92581747	1.40E-42	1.73E-41	85.68119743
MGP	-2.935088085	6.263869102	-14.9251273	1.41E-42	1.74E-41	85.67385138
ANOS1	-3.190219269	4.366385406	-14.92225955	1.45E-42	1.79E-41	85.64332901
HMGCLL1	-3.446501614	-1.217166215	-14.91968115	1.49E-42	1.84E-41	85.61588836
ADD1	-1.005132702	7.502317554	-14.90577378	1.73E-42	2.13E-41	85.46791409
HDAC2	1.150810786	7.059151537	14.90523321	1.74E-42	2.14E-41	85.46216357
OVOL1	3.33774689	3.11137768	14.9036801	1.77E-42	2.18E-41	85.44564242
PSME4	1.034375801	7.055951733	14.90282458	1.78E-42	2.20E-41	85.4365421
SYNE3	-2.353139224	2.89296006	-14.89768101	1.88E-42	2.32E-41	85.38183414
ZMYND19	1.425952117	4.603196877	14.89624594	1.91E-42	2.35E-41	85.36657187
CPSF3	1.061867461	5.791273003	14.89306919	1.98E-42	2.43E-41	85.33278874
SPP1	4.467131221	8.39000391	14.88870279	2.07E-42	2.54E-41	85.2863593
GPI	1.808979654	9.209284698	14.88105093	2.25E-42	2.76E-41	85.20500847
WDR43	1.160697192	6.161462665	14.87973659	2.28E-42	2.80E-41	85.19103675
MEF2C	-2.164632315	3.871474663	-14.8744368	2.42E-42	2.96E-41	85.13470464
RPGR	-1.31330594	3.123327686	-14.87177887	2.48E-42	3.04E-41	85.10645632
SULT1A2	-3.238799589	-0.037464046	-14.87091402	2.51E-42	3.06E-41	85.0972653
HDAC1	1.145361922	7.451361823	14.8705622	2.52E-42	3.07E-41	85.0935264
CD33	-2.523296255	1.6809547	-14.86968967	2.54E-42	3.10E-41	85.08425406
RASIP1	-2.575946567	3.288405579	-14.8616855	2.77E-42	3.37E-41	84.99920453
SNRPB	1.344012339	7.874090676	14.84941349	3.15E-42	3.84E-41	84.86884463
TMEM150B	-2.815321794	0.843687892	-14.83844847	3.55E-42	4.31E-41	84.75240742
NMU	3.976113198	1.257203806	14.8358913	3.64E-42	4.43E-41	84.72525817
FSCN1	2.518958399	8.218894553	14.83333256	3.74E-42	4.55E-41	84.69809433
TFB2M	1.256093483	4.537693945	14.83281476	3.77E-42	4.57E-41	84.69259751
MORC2	1.150244593	6.089798618	14.83047481	3.86E-42	4.68E-41	84.66775851
RFTN1	-2.27007753	4.819417214	-14.82859841	3.94E-42	4.77E-41	84.64784139
GPRC5A	-3.797643328	6.921080261	-14.82459183	4.11E-42	4.97E-41	84.60531701
TOMM40	1.351907208	6.435761154	14.81321997	4.64E-42	5.61E-41	84.48464722
ILF2	1.160095296	7.982654132	14.80952962	4.83E-42	5.83E-41	84.44549652
TMEM255B	-1.854292469	2.276313352	-14.8032925	5.16E-42	6.23E-41	84.37933687
FOXA2	-4.77481629	0.895494639	-14.80255646	5.20E-42	6.27E-41	84.3715301
PLEKHG6	2.586629265	4.295658736	14.79972903	5.36E-42	6.46E-41	84.34154309
SMUG1	1.117288404	5.052784184	14.79916595	5.39E-42	6.49E-41	84.33557148
TMTC3	1.584644274	6.103770438	14.7943765	5.67E-42	6.83E-41	84.28478206
PLEKHH2	-2.528841818	3.332839252	-14.78681321	6.15E-42	7.39E-41	84.2045922
JPT2	1.14750998	7.265296529	14.78080866	6.55E-42	7.87E-41	84.14094158
LILRA5	-2.821468803	1.532011665	-14.77760285	6.78E-42	8.14E-41	84.10696332
SERPING1	-2.217780803	7.80714911	-14.77431934	7.02E-42	8.42E-41	84.07216479
RAP1A	-1.094258696	5.99103115	-14.76968275	7.38E-42	8.84E-41	84.02303206
GIMAP5	-2.720825654	0.466101042	-14.76757739	7.54E-42	9.04E-41	84.00072431
RHBDD3	1.326637646	4.870330447	14.76378181	7.85E-42	9.40E-41	83.96051105
NUP37	1.231209718	4.761324212	14.75751955	8.40E-42	1.00E-40	83.89417359
MARK1	2.472037698	4.636169402	14.75568883	8.56E-42	1.02E-40	83.87478271
MSRA	-1.752722845	2.656092928	-14.74715036	9.37E-42	1.12E-40	83.78435758
FARSB	1.132180495	5.813389448	14.7467315	9.42E-42	1.12E-40	83.77992235
TCF3	1.35694349	6.649278611	14.74233453	9.87E-42	1.18E-40	83.73336647
RAPGEF4	-1.769357837	2.516467482	-14.73858426	1.03E-41	1.22E-40	83.69366272
LMO2	-2.262934874	3.271092608	-14.73380009	1.08E-41	1.29E-40	83.64301955
SPATA13	-1.777216506	4.290777947	-14.71505178	1.32E-41	1.57E-40	83.44462714
CAB39L	-1.905563627	3.183429829	-14.7124063	1.36E-41	1.61E-40	83.41664188
ITM2A	-2.781908088	3.460978251	-14.71147499	1.37E-41	1.63E-40	83.40679054
YWHAZ	1.181782275	10.24384703	14.70909765	1.40E-41	1.67E-40	83.38164439
TBX5	-2.448971408	2.491997897	-14.70329475	1.49E-41	1.77E-40	83.32027202
NOD1	-1.209941497	3.903662727	-14.70252481	1.51E-41	1.78E-40	83.31212977
NTNG1	-4.177273386	-0.862694338	-14.69431975	1.64E-41	1.94E-40	83.22537182
HSF2BP	2.027333403	-0.138374743	14.68949207	1.73E-41	2.04E-40	83.17433518
SNRPE	1.294264332	5.738217098	14.68787617	1.76E-41	2.08E-40	83.15725408
EIF3B	1.155452779	8.102888259	14.68715611	1.77E-41	2.09E-40	83.14964288
MRPL36	1.526311066	4.733389289	14.68505407	1.81E-41	2.14E-40	83.12742466
NKAIN1	3.457073139	-0.116827322	14.68050048	1.90E-41	2.24E-40	83.07929883
CHI3L2	-3.915044877	2.367630026	-14.67602312	2.00E-41	2.35E-40	83.03198492
FAM189B	1.245294899	5.640264959	14.67063323	2.11E-41	2.49E-40	82.97503646
FIG4	-1.159729234	4.162324889	-14.66600464	2.22E-41	2.61E-40	82.92613905
LIG1	1.419186769	5.470693055	14.66285987	2.30E-41	2.70E-40	82.89292084
ESPN	3.116547612	3.658408794	14.66168399	2.32E-41	2.73E-40	82.88050088
DEPP1	-2.595979476	6.110106301	-14.66150038	2.33E-41	2.73E-40	82.87856161
METTL1	1.257939517	4.59681707	14.65943017	2.38E-41	2.79E-40	82.85669663
BTD	-1.362905561	3.426977872	-14.65592344	2.47E-41	2.89E-40	82.81966259
PAG1	-2.041884622	4.148876337	-14.65067119	2.61E-41	3.06E-40	82.76420165
ZNF695	3.726087267	0.053785018	14.64937048	2.65E-41	3.10E-40	82.75046825
PRDM16	-3.332560239	1.38378837	-14.6467072	2.72E-41	3.18E-40	82.72234988
XPC	-1.051250704	4.764994661	-14.64569313	2.75E-41	3.21E-40	82.7116441
NIPSNAP1	1.476292877	6.61071888	14.64514424	2.77E-41	3.23E-40	82.70584954
HEATR1	1.215506696	5.862355693	14.64502052	2.77E-41	3.23E-40	82.70454345
NECTIN4	2.74993154	6.127899712	14.64387123	2.81E-41	3.27E-40	82.69241086
TRPC6	-2.56299865	2.680325412	-14.64362797	2.81E-41	3.28E-40	82.68984287
PLSCR4	-1.983380324	4.16719806	-14.64195607	2.86E-41	3.33E-40	82.67219405
NTRK3	-3.556690048	-0.429480492	-14.6418525	2.87E-41	3.33E-40	82.67110076
CLIC3	-3.363809278	2.615192382	-14.64033632	2.91E-41	3.38E-40	82.65509659
HPSE2	-3.388872228	-1.066933294	-14.63569659	3.06E-41	3.55E-40	82.60612614
PIP5K1B	-3.249859252	2.219016872	-14.63518472	3.08E-41	3.57E-40	82.60072401
C1orf35	1.230500963	4.521076771	14.6320928	3.18E-41	3.68E-40	82.56809427
ACP5	-2.13215103	6.440346159	-14.62765447	3.33E-41	3.86E-40	82.52126102
LSG1	1.480532329	6.594920567	14.62305134	3.50E-41	4.05E-40	82.4726953
PPP1R15A	-1.770919227	6.5137717	-14.62018701	3.61E-41	4.17E-40	82.44247836
RAC3	2.450024819	3.639963339	14.61588524	3.78E-41	4.36E-40	82.39710231
NICN1	-1.193499007	3.294475644	-14.61222195	3.93E-41	4.53E-40	82.35846572
ABLIM3	-2.811283081	3.119619848	-14.6091375	4.06E-41	4.68E-40	82.32593741
MIF	2.023924912	5.889546829	14.6025977	4.35E-41	5.01E-40	82.25697945
OMG	-3.317445074	0.078829425	-14.59486164	4.72E-41	5.43E-40	82.17542536
ADM2	2.669504231	3.125533388	14.58809892	5.07E-41	5.83E-40	82.10414797
TDP1	1.130923379	4.321067711	14.58731557	5.11E-41	5.87E-40	82.09589263
LYSMD3	-1.179211237	4.249451964	-14.58680633	5.14E-41	5.90E-40	82.09052601
NAA50	1.288122342	7.789199463	14.58672664	5.14E-41	5.90E-40	82.08968626
SCN4B	-2.994711747	2.406134881	-14.58664762	5.15E-41	5.90E-40	82.08885347
POP7	1.296936559	5.024390545	14.5855559	5.21E-41	5.96E-40	82.07734899
RRM1	1.454035433	6.603482558	14.58404941	5.29E-41	6.05E-40	82.06147416
CELSR2	2.468991129	6.190599954	14.581195	5.45E-41	6.24E-40	82.03139747
USP12	-1.002217163	5.068060314	-14.5805281	5.49E-41	6.28E-40	82.02437077
DVL3	1.699473069	7.827823646	14.57263041	5.97E-41	6.81E-40	81.94116887
SMAD7	-1.778797687	4.306161954	-14.56731888	6.31E-41	7.20E-40	81.88522331
CDK4	1.388879884	6.845009366	14.55376511	7.29E-41	8.30E-40	81.74250457
SFTA2	-6.2068324	1.533365484	-14.54843992	7.71E-41	8.78E-40	81.68644749
RNF125	-1.93312188	2.282486646	-14.54615384	7.90E-41	8.99E-40	81.66238528
SESN1	-1.435984214	4.408201483	-14.54081981	8.36E-41	9.50E-40	81.6062482
RBBP8NL	2.55717186	2.032088542	14.53773793	8.63E-41	9.81E-40	81.57381778
OCLN	-2.396550787	3.025808012	-14.53353962	9.03E-41	1.02E-39	81.529644
CKMT1A	3.617535871	1.750685846	14.52090335	1.03E-40	1.17E-39	81.39672237
WWP2	-1.008682085	5.889846419	-14.50633675	1.20E-40	1.36E-39	81.24355968
DNMT3B	2.300379863	2.885617964	14.50352505	1.24E-40	1.40E-39	81.21400357
PKM	1.370573284	10.78983118	14.50183336	1.26E-40	1.43E-39	81.19622207
STYK1	2.238073843	2.940626125	14.49940719	1.29E-40	1.46E-39	81.17072194
TRAF7	1.106520202	7.033029525	14.49464391	1.36E-40	1.54E-39	81.12066338
RFC3	1.386318019	4.246275995	14.49077213	1.42E-40	1.60E-39	81.07997924
NCBP2	1.28777718	7.161036917	14.48825623	1.46E-40	1.64E-39	81.05354517
SLC4A4	-3.927489062	1.945905086	-14.48612736	1.49E-40	1.68E-39	81.03117913
MMP1	5.030137425	5.913051473	14.48609837	1.49E-40	1.68E-39	81.03087461
NDE1	1.434687812	5.654926808	14.48591941	1.49E-40	1.68E-39	81.02899447
FBXO5	1.355195667	3.685254324	14.48285147	1.54E-40	1.73E-39	80.99676534
RASGEF1B	-2.045278322	4.031000071	-14.48230323	1.55E-40	1.74E-39	80.99100631
HGF	-2.916875595	2.276416122	-14.47784808	1.63E-40	1.83E-39	80.94421058
CABCOCO1	-3.5487471	-1.08566578	-14.47582255	1.66E-40	1.86E-39	80.92293707
KRT15	5.361926074	7.949724907	14.47344068	1.70E-40	1.91E-39	80.89792279
PFKP	1.723144912	7.053756459	14.4688205	1.79E-40	2.00E-39	80.84940702
SPTAN1	-1.150714976	7.858932398	-14.46739374	1.81E-40	2.03E-39	80.8344263
MTERF3	1.193571402	4.59815098	14.46420229	1.88E-40	2.10E-39	80.80091899
SFTPD	-5.919680055	4.266728681	-14.46398486	1.88E-40	2.10E-39	80.79863638
PRTG	-3.101097055	0.098876056	-14.45623422	2.04E-40	2.28E-39	80.71727614
PMAIP1	2.189621182	4.648747608	14.45262209	2.12E-40	2.37E-39	80.67936562
CSRP1	-1.366838353	7.70236534	-14.45007234	2.18E-40	2.43E-39	80.65260766
KREMEN2	4.392943221	1.951248579	14.44498072	2.30E-40	2.56E-39	80.59918074
NEK5	-2.439511953	0.04222069	-14.43878214	2.45E-40	2.73E-39	80.53414996
ALOX15B	-3.657056989	3.25728511	-14.43077843	2.67E-40	2.97E-39	80.45019975
GIMAP4	-2.406922958	4.169145372	-14.4285628	2.73E-40	3.04E-39	80.42696393
LILRA1	-2.390995489	0.08215796	-14.42530822	2.83E-40	3.14E-39	80.39283528
PLPP4	3.405310534	0.815284419	14.42427448	2.86E-40	3.17E-39	80.38199582
SGPL1	1.069116329	6.854642887	14.42307402	2.90E-40	3.21E-39	80.36940877
DNALI1	-3.354449623	2.121749554	-14.42267792	2.91E-40	3.22E-39	80.36525567
TMPRSS11E	5.611862782	2.675259714	14.40111088	3.65E-40	4.04E-39	80.13920326
MTX2	1.086916785	5.383267693	14.39884085	3.74E-40	4.13E-39	80.11541917
CCDC137	1.361127851	5.233143958	14.39739998	3.79E-40	4.19E-39	80.10032344
USP54	-1.474819273	5.104313908	-14.39500105	3.89E-40	4.30E-39	80.07519174
MRPL12	1.641151617	4.6531518	14.3947887	3.90E-40	4.30E-39	80.07296725
SORD	1.925034663	4.994848244	14.39123682	4.05E-40	4.46E-39	80.03576079
CSF3R	-3.047733521	4.2619797	-14.38902349	4.14E-40	4.57E-39	80.01257787
PER1	-2.0165204	5.860288178	-14.38812329	4.18E-40	4.61E-39	80.00314947
APH1B	-1.364812439	3.622989314	-14.38586853	4.28E-40	4.71E-39	79.97953504
AQP4	-6.479538272	3.177761031	-14.38469707	4.34E-40	4.77E-39	79.96726684
RHOB	-1.897507428	7.338093311	-14.3633882	5.43E-40	5.96E-39	79.74418726
ASGR1	-1.996790557	0.91304229	-14.36227335	5.49E-40	6.03E-39	79.7325202
JUP	1.960836298	9.650934659	14.36222859	5.49E-40	6.03E-39	79.73205181
CKAP4	1.440878339	7.686630524	14.36083087	5.57E-40	6.11E-39	79.717425
NR3C2	-3.225000252	2.055742018	-14.34836872	6.35E-40	6.96E-39	79.587041
FAM124B	-2.326823588	0.015472554	-14.34833259	6.36E-40	6.96E-39	79.58666313
HEG1	-2.146425835	6.307588302	-14.34378775	6.67E-40	7.29E-39	79.53912612
ANAPC7	1.013984896	6.031629276	14.32670222	7.98E-40	8.72E-39	79.36048064
EFR3B	-2.948753777	1.473070362	-14.32168304	8.41E-40	9.19E-39	79.30801881
C1orf87	-4.260059886	-1.932690614	-14.32005849	8.55E-40	9.34E-39	79.29104041
NCF2	-2.235246084	4.96267022	-14.31770553	8.77E-40	9.56E-39	79.26645089
ARHGEF2	-1.283355238	6.170474382	-14.30580011	9.93E-40	1.08E-38	79.14206192
FYB2	-3.254762207	-1.03071777	-14.30247718	1.03E-39	1.12E-38	79.10735207
BTBD11	3.454709914	3.776236559	14.30104064	1.04E-39	1.14E-38	79.09234779
ST8SIA6	-3.356244801	-0.133388708	-14.29895466	1.07E-39	1.16E-38	79.07056153
ZNF367	1.915434629	3.27287736	14.29564776	1.11E-39	1.20E-38	79.03602676
CEACAM21	-2.524485559	0.473907168	-14.29467658	1.12E-39	1.21E-38	79.02588519
CORO2B	-2.878651871	1.139543935	-14.29011392	1.17E-39	1.27E-38	78.97824368
NR4A3	-3.264610192	2.699470555	-14.28739946	1.20E-39	1.31E-38	78.94990373
RBP4	-4.247181123	0.619770618	-14.28588301	1.22E-39	1.33E-38	78.93407249
TFG	1.156424225	7.330083413	14.27819614	1.33E-39	1.44E-38	78.85383601
TJP1	-1.262641594	6.605865397	-14.27392097	1.39E-39	1.50E-38	78.8092199
PSMD14	1.195875774	6.528916645	14.26805753	1.48E-39	1.59E-38	78.7480385
RGS3	-1.495550473	5.212132038	-14.26764364	1.48E-39	1.60E-38	78.74372019
LIN9	1.430617564	3.618805136	14.26698174	1.49E-39	1.61E-38	78.73681454
NINJ2	-2.494325886	2.441157248	-14.25382687	1.71E-39	1.85E-38	78.59959844
FAM83H	1.710112825	7.276908978	14.24934156	1.80E-39	1.93E-38	78.55282631
ASNS	2.008241101	5.688566083	14.248703	1.81E-39	1.94E-38	78.54616807
PAK1	1.600474342	6.811816127	14.24617875	1.86E-39	1.99E-38	78.5198491
OPA1	1.310998635	6.8596804	14.24545268	1.87E-39	2.01E-38	78.5122792
JDP2	-1.721620333	4.556982886	-14.24200595	1.94E-39	2.08E-38	78.47634644
CABYR	3.856246457	2.887083166	14.23439781	2.10E-39	2.25E-38	78.39704444
ST3GAL5	-2.314598511	3.791199098	-14.22668819	2.28E-39	2.44E-38	78.31670462
CA9	5.310997677	3.391311358	14.21731055	2.51E-39	2.69E-38	78.21901019
SLC15A1	3.62472894	1.020112418	14.21688941	2.52E-39	2.70E-38	78.21462351
SLC5A12	3.910533577	0.735266625	14.20246436	2.93E-39	3.13E-38	78.06440648
DOCK8	-2.41922992	4.585462092	-14.19791391	3.08E-39	3.28E-38	78.01703457
THOP1	1.205292083	5.433279499	14.19565111	3.15E-39	3.36E-38	77.99348059
HPGD	-3.61708097	3.687220315	-14.19316786	3.23E-39	3.45E-38	77.9676339
VTN	-2.931817345	-0.967024485	-14.19127012	3.30E-39	3.51E-38	77.94788279
SYT14	4.952239658	0.886925809	14.19058763	3.32E-39	3.54E-38	77.94078004
FAM167A	-3.250014769	2.15907957	-14.18913878	3.37E-39	3.59E-38	77.92570198
MACF1	-1.602068619	7.760601776	-14.1874836	3.43E-39	3.65E-38	77.90847761
CRABP2	3.870948975	5.391560492	14.18729724	3.44E-39	3.65E-38	77.90653838
ARID4A	-1.030852633	4.190885796	-14.18536603	3.51E-39	3.72E-38	77.88644289
BCL11A	2.913974664	4.592458832	14.18413411	3.55E-39	3.77E-38	77.87362458
C14orf132	-2.833170321	3.735752133	-14.18397239	3.56E-39	3.77E-38	77.8719419
SFTA3	-5.931714015	1.432843634	-14.17612792	3.86E-39	4.09E-38	77.79033195
CPEB4	-1.396401918	4.789885153	-14.17547657	3.89E-39	4.12E-38	77.78355654
TTF2	1.381674379	4.937227426	14.17430728	3.94E-39	4.16E-38	77.77139386
TNFRSF18	3.039212263	3.377732719	14.17329152	3.98E-39	4.20E-38	77.76082854
DNM3	-2.175138324	1.624614286	-14.17321149	3.98E-39	4.21E-38	77.75999618
FAM189A1	-3.34159855	-1.072077479	-14.17196572	4.03E-39	4.26E-38	77.74703895
ABCC5	2.993467553	7.552340272	14.16794148	4.21E-39	4.44E-38	77.70518669
POLD2	1.249509088	6.933866068	14.16025059	4.56E-39	4.81E-38	77.62521642
EGFL7	-1.997869919	4.694639941	-14.15928369	4.61E-39	4.85E-38	77.61516396
SCN2B	-3.202812742	-0.64860978	-14.15726214	4.70E-39	4.95E-38	77.5941478
REM1	-2.358432018	-0.128072466	-14.15129887	5.01E-39	5.26E-38	77.53216156
LRFN4	1.800859538	4.273347878	14.14898992	5.13E-39	5.39E-38	77.50816402
NABP2	1.017412413	5.208740523	14.14737821	5.22E-39	5.47E-38	77.49141422
UMPS	1.257928733	5.702650994	14.14361174	5.43E-39	5.69E-38	77.4522744
SSX2IP	1.374362332	4.72251995	14.14221381	5.51E-39	5.77E-38	77.43774877
PILRA	-2.31436641	2.943407825	-14.14152699	5.54E-39	5.81E-38	77.43061243
CDH24	1.850983044	4.020935879	14.14033692	5.61E-39	5.87E-38	77.41824752
PUS1	1.358098741	4.773565905	14.13824484	5.74E-39	6.00E-38	77.39651176
RASSF2	-2.48267926	4.359557633	-14.13818758	5.74E-39	6.00E-38	77.39591688
PRR29	-2.670247204	0.976765669	-14.12561948	6.55E-39	6.84E-38	77.2653723
MRPS12	1.584404531	5.492278131	14.12296949	6.73E-39	7.02E-38	77.2378539
CCT6A	1.450242794	8.097295093	14.11223651	7.53E-39	7.85E-38	77.12642354
GFRA2	-2.668261931	-0.291080537	-14.11185808	7.56E-39	7.88E-38	77.12249537
COBL	-3.678227682	2.718277497	-14.10972825	7.73E-39	8.05E-38	77.10038844
OLA1	1.292373306	6.658045338	14.10716857	7.94E-39	8.26E-38	77.07382181
TBC1D7	1.380766706	4.38798385	14.10472932	8.14E-39	8.47E-38	77.04850721
SLC7A7	-2.407332403	4.356535377	-14.10288683	8.30E-39	8.62E-38	77.02938721
PRICKLE2	-1.963457388	3.456169961	-14.10268668	8.32E-39	8.64E-38	77.02731026
ALPL	-3.235683538	5.204232771	-14.09431474	9.07E-39	9.42E-38	76.9404477
GNG7	-2.366087153	1.90333609	-14.08402854	1.01E-38	1.05E-37	76.8337571
CRIP1	-2.588784736	1.316702409	-14.08351661	1.02E-38	1.05E-37	76.82844828
SMAD9	-2.399397542	2.191610036	-14.08255759	1.03E-38	1.06E-37	76.81850317
PRMT3	1.325531569	4.472659983	14.08232262	1.03E-38	1.06E-37	76.8160665
LIFR	-2.866632121	4.720157348	-14.08100747	1.04E-38	1.08E-37	76.80242893
SLC44A5	3.477006517	3.220655679	14.07892931	1.07E-38	1.10E-37	76.78088052
ORC5	1.259267447	4.508143287	14.0782814	1.07E-38	1.11E-37	76.77416255
PTGDS	-3.387795356	4.938174586	-14.07387475	1.12E-38	1.16E-37	76.72847599
CARD8	-1.330525892	4.485691689	-14.06928086	1.18E-38	1.21E-37	76.68085522
PPIL6	-2.519321072	0.98531491	-14.06697683	1.21E-38	1.24E-37	76.65697427
MRPL30	1.041922021	5.197126926	14.06682849	1.21E-38	1.24E-37	76.65543673
SLC18A2	-2.464673982	-0.008551579	-14.06300463	1.26E-38	1.29E-37	76.61580711
PNPLA2	-1.357039966	5.591517743	-14.06201587	1.27E-38	1.31E-37	76.60556069
PCDHAC2	-3.084814612	-0.671981385	-14.05852724	1.32E-38	1.35E-37	76.56941089
MSH6	1.340361272	6.680753687	14.05824041	1.32E-38	1.36E-37	76.56643895
TCTA	-1.095809931	4.775694445	-14.05786991	1.33E-38	1.36E-37	76.56260006
POU6F2	4.295875695	1.450083296	14.05577171	1.36E-38	1.39E-37	76.54086066
RIPOR1	-1.318988879	5.99658735	-14.05490123	1.37E-38	1.40E-37	76.53184211
SNRPD1	1.261212632	5.922361225	14.04881256	1.46E-38	1.49E-37	76.46876825
HPDL	3.327515878	1.069691713	14.04498055	1.52E-38	1.55E-37	76.42907824
ICAM1	-2.856047228	6.629525645	-14.04477507	1.52E-38	1.55E-37	76.42695011
SHROOM3	-2.19328014	4.869611821	-14.04392964	1.53E-38	1.57E-37	76.41819431
CBX8	1.364493392	3.360678462	14.03641593	1.66E-38	1.69E-37	76.3403888
ADAMTSL3	-3.447249287	1.962586154	-14.03574616	1.67E-38	1.70E-37	76.33345415
LST1	-2.384160721	3.213608869	-14.02779976	1.81E-38	1.85E-37	76.25119139
ACSS3	-2.93898856	2.337743817	-14.02652963	1.84E-38	1.87E-37	76.23804478
ANXA3	-2.815334516	4.843449965	-14.02618929	1.84E-38	1.88E-37	76.23452216
ALKAL2	-3.206385523	-0.197792062	-14.01229565	2.13E-38	2.17E-37	76.09075337
PRKCD	-1.026329133	5.797332145	-14.00807155	2.23E-38	2.26E-37	76.04705658
NIFK	1.164987741	5.6511548	14.00709657	2.25E-38	2.29E-37	76.0369717
VIM	-2.138916193	8.889795401	-14.00683391	2.26E-38	2.29E-37	76.03425482
VSIR	-1.907704259	5.583852489	-13.99135052	2.65E-38	2.69E-37	75.87414521
RASSF1	-1.13647313	4.320179712	-13.99090039	2.66E-38	2.70E-37	75.86949178
RMDN2	-1.643582187	2.288103519	-13.99089826	2.66E-38	2.70E-37	75.86946969
SLC14A1	-3.821023539	-0.06418984	-13.98807026	2.74E-38	2.77E-37	75.84023565
LCLAT1	1.237943519	4.862526765	13.98645783	2.79E-38	2.82E-37	75.82356869
C10orf95	-2.022064007	-0.215037405	-13.98325655	2.88E-38	2.91E-37	75.7904811
KRT74	3.848463926	-0.416367336	13.98298622	2.89E-38	2.92E-37	75.78768723
METAP1	1.248094839	6.317587034	13.98248036	2.90E-38	2.93E-37	75.78245919
MLPH	-3.706854747	4.097727693	-13.98127534	2.94E-38	2.97E-37	75.77000571
DAPK1	-2.57546396	5.058378876	-13.98126665	2.94E-38	2.97E-37	75.76991589
ACKR1	-4.079553904	2.374798815	-13.97064915	3.28E-38	3.31E-37	75.66020969
KRT6C	6.428698397	3.531375309	13.96852212	3.36E-38	3.38E-37	75.63823671
SGCG	-3.716261858	-0.997220006	-13.9655155	3.46E-38	3.49E-37	75.60718008
SEM1	1.443354212	6.852786702	13.9616811	3.60E-38	3.62E-37	75.56757755
PALD1	-2.043756457	3.49216357	-13.95722974	3.78E-38	3.79E-37	75.52160944
LRRFIP1	-1.263951774	6.88577471	-13.94989914	4.07E-38	4.09E-37	75.44592342
STOM	-1.611300182	7.887240129	-13.94644888	4.22E-38	4.23E-37	75.41030719
RGL1	-1.670535847	4.830348936	-13.94340051	4.36E-38	4.37E-37	75.37884312
B4GAT1	-1.17818773	4.068924672	-13.943366	4.36E-38	4.37E-37	75.37848698
KCTD16	-2.706366016	-0.692600705	-13.94213333	4.42E-38	4.42E-37	75.36576475
IL5RA	-3.344352234	-0.404460726	-13.9410165	4.47E-38	4.47E-37	75.35423863
ALDOA	1.31263526	10.5634506	13.93964192	4.53E-38	4.53E-37	75.34005296
STIP1	1.033331842	7.710343405	13.93160823	4.92E-38	4.92E-37	75.25715895
OLFML1	-2.377771685	2.833818763	-13.92810581	5.11E-38	5.10E-37	75.22102713
RCOR2	3.256374402	2.309512362	13.92228882	5.42E-38	5.41E-37	75.16102712
LILRB3	-2.193415163	1.657392972	-13.91807385	5.67E-38	5.65E-37	75.117559
TRMU	1.299002275	4.878291703	13.91236458	6.01E-38	5.99E-37	75.0586904
DPH2	1.119553741	5.026507631	13.90411151	6.55E-38	6.52E-37	74.97361319
ADGRE1	-3.307867347	0.474360452	-13.90372352	6.57E-38	6.54E-37	74.9696142
SPARCL1	-2.547249621	7.280237478	-13.90291941	6.63E-38	6.59E-37	74.96132639
COL17A1	5.293567491	6.531546895	13.89948224	6.87E-38	6.83E-37	74.92590275
BTK	-2.451837973	2.994003694	-13.89675495	7.07E-38	7.02E-37	74.89779818
AGTR2	-5.385715198	-0.436727811	-13.89552006	7.16E-38	7.10E-37	74.8850736
CLIC2	-2.337873026	3.82372478	-13.89192216	7.43E-38	7.37E-37	74.8480031
TBXA2R	-1.732643959	0.9153475	-13.88562603	7.93E-38	7.86E-37	74.78314279
ANO6	-1.140064346	6.383206689	-13.88090403	8.33E-38	8.25E-37	74.73450795
GJB4	4.178867613	1.519760089	13.87972172	8.43E-38	8.34E-37	74.72233185
RASGRP2	-2.457144868	2.028677413	-13.87672604	8.69E-38	8.60E-37	74.69148289
TXNDC11	-1.01895766	6.058763276	-13.874077	8.94E-38	8.83E-37	74.66420615
DPP3	1.02055363	6.180207681	13.87112036	9.21E-38	9.10E-37	74.63376514
GPC2	2.77743646	0.944030852	13.8599305	1.03E-37	1.02E-36	74.51858492
ALPK3	-2.487853712	2.97871189	-13.85390492	1.10E-37	1.09E-36	74.45658061
POP1	1.311712086	3.624965951	13.85218386	1.12E-37	1.10E-36	74.43887297
PFN2	2.736450953	7.471703274	13.8506633	1.14E-37	1.12E-36	74.42322913
PDE4D	-1.678928989	4.506095285	-13.84917345	1.16E-37	1.14E-36	74.40790203
WWC3	-1.399427486	5.875163309	-13.84836313	1.17E-37	1.15E-36	74.39956613
LY86	-2.589143652	2.219357288	-13.842157	1.24E-37	1.22E-36	74.33572987
KCNK17	-2.694192904	-0.333642972	-13.83152761	1.39E-37	1.36E-36	74.22642843
H2AFZ	1.340930388	7.782517651	13.82844421	1.43E-37	1.40E-36	74.19472959
MRTO4	1.143454308	5.747096239	13.82516575	1.48E-37	1.45E-36	74.16102922
PYCR3	1.450780606	4.55029644	13.82129716	1.54E-37	1.51E-36	74.12126761
ENPP4	-2.622331106	3.662068573	-13.81938993	1.57E-37	1.54E-36	74.1016671
FAM47E	-2.235078694	-0.231784291	-13.81757037	1.60E-37	1.57E-36	74.08296866
PTPRE	-1.703017052	4.752629131	-13.81718065	1.61E-37	1.57E-36	74.07896397
TMEM182	1.394899051	2.888763724	13.80941655	1.74E-37	1.70E-36	73.99919209
MCOLN1	-1.028441402	4.728754492	-13.80774995	1.77E-37	1.73E-36	73.98207159
VWA3A	-3.775253549	-1.151736766	-13.80576436	1.81E-37	1.76E-36	73.96167544
CFAP221	-3.997187983	0.759982996	-13.80512695	1.82E-37	1.77E-36	73.95512818
CDKL1	-1.789765711	0.701013771	-13.8042805	1.84E-37	1.79E-36	73.94643403
PI15	2.553382132	2.759581534	13.80312779	1.86E-37	1.81E-36	73.93459451
CPEB3	-1.310038976	2.186782478	-13.80285442	1.87E-37	1.81E-36	73.93178684
PCDH17	-2.181837719	3.947699131	-13.80271645	1.87E-37	1.81E-36	73.93036985
PCDHGA12	-2.388800479	0.365643539	-13.80242113	1.87E-37	1.82E-36	73.92733673
SRL	-2.682722202	-0.957856427	-13.79955985	1.93E-37	1.87E-36	73.89795139
A2ML1	6.119116531	3.71232493	13.79567183	2.01E-37	1.95E-36	73.85802624
MAPK6	1.465499869	6.623339841	13.78881628	2.16E-37	2.09E-36	73.78764149
C1QTNF6	2.066631938	4.800825006	13.78830727	2.17E-37	2.10E-36	73.78241624
LRCH1	-1.069111789	4.434079736	-13.78825764	2.17E-37	2.10E-36	73.78190679
CBX3	1.079564777	7.589587913	13.78704622	2.20E-37	2.12E-36	73.76947145
MNDA	-2.704066385	3.223706154	-13.78354945	2.28E-37	2.20E-36	73.73357948
HRCT1	-3.038089042	-0.886370701	-13.78315216	2.29E-37	2.21E-36	73.7295019
SOX2	4.98709092	6.089626863	13.78311264	2.29E-37	2.21E-36	73.72909629
SUV39H1	1.263553944	3.958133943	13.78211652	2.31E-37	2.23E-36	73.71887282
AGTPBP1	-1.198222691	4.245406353	-13.78211236	2.31E-37	2.23E-36	73.71883011
KIAA0040	-1.808242537	5.305557871	-13.78197512	2.31E-37	2.23E-36	73.7174216
USP5	1.02099502	7.129668435	13.78179495	2.32E-37	2.23E-36	73.7155725
KCNJ8	-2.060683175	3.003081149	-13.77712766	2.43E-37	2.34E-36	73.66767591
MTHFR	-1.302942822	4.695334921	-13.77394721	2.51E-37	2.42E-36	73.63504211
GPRIN3	-2.246858257	3.569714676	-13.77021288	2.61E-37	2.51E-36	73.59672985
BAIAP2L2	2.857222259	1.753091803	13.76807386	2.67E-37	2.56E-36	73.5747869
AKR1B10	7.305529658	5.248173266	13.76805693	2.67E-37	2.56E-36	73.57461323
MRPL37	1.021751547	6.313453538	13.76157671	2.86E-37	2.74E-36	73.5081466
TWF1	1.237874895	6.277917558	13.75874452	2.94E-37	2.82E-36	73.47910209
TWIST1	3.385661936	2.10514034	13.75771232	2.97E-37	2.84E-36	73.46851743
FOXP1	-1.505748218	5.305119362	-13.75474971	3.06E-37	2.93E-36	73.43813971
TMEM245	-1.165002959	6.278313289	-13.75370452	3.10E-37	2.96E-36	73.42742337
DOCK9	-1.502594549	6.073486159	-13.7486159	3.26E-37	3.12E-36	73.37525558
CTPS1	1.232897967	5.703565569	13.74594327	3.35E-37	3.20E-36	73.34785998
STX7	-1.033095324	5.619900792	-13.74258967	3.47E-37	3.31E-36	73.31348781
DYSF	-2.08400759	4.428478781	-13.74219406	3.49E-37	3.32E-36	73.30943325
SRD5A1	1.818253694	4.954867968	13.73681452	3.69E-37	3.51E-36	73.25430592
C6	-4.220885233	-1.029977483	-13.72804942	4.03E-37	3.84E-36	73.16450741
NATD1	-1.630516997	3.593375175	-13.72734322	4.06E-37	3.87E-36	73.15727357
CCDC102B	-1.738228184	2.533594127	-13.72696715	4.08E-37	3.88E-36	73.15342149
NUP205	1.16941067	6.616188007	13.72528158	4.15E-37	3.94E-36	73.13615668
BIK	2.509847968	3.012775042	13.71979811	4.39E-37	4.17E-36	73.07999839
MSRB3	-2.364311133	4.278199122	-13.71449074	4.64E-37	4.40E-36	73.02565404
ZCCHC24	-1.880734127	4.256995706	-13.70843226	4.94E-37	4.68E-36	72.96363154
IGSF11	3.94743619	1.952751693	13.70820222	4.95E-37	4.69E-36	72.96127681
EXOSC4	1.340272797	4.685186369	13.70800462	4.96E-37	4.70E-36	72.95925412
F2RL3	-2.400126287	1.597401478	-13.70725476	5.00E-37	4.73E-36	72.95157858
B3GNT4	2.248743579	1.210580728	13.70694296	5.01E-37	4.74E-36	72.94838715
LPAR2	1.198044997	4.504413105	13.70128829	5.31E-37	5.02E-36	72.89051375
TACC1	-1.948472433	6.71776915	-13.70039934	5.36E-37	5.07E-36	72.88141674
GPC5	-3.737569178	-1.472946451	-13.69983452	5.39E-37	5.09E-36	72.87563687
SRPRB	1.312714212	6.735073814	13.69844338	5.47E-37	5.16E-36	72.86140166
GSS	1.126309967	6.155646904	13.69559901	5.63E-37	5.31E-36	72.83229803
NAPSA	-5.987147247	5.447889018	-13.69508379	5.66E-37	5.34E-36	72.82702667
NOL11	1.02570234	5.964735143	13.68789039	6.10E-37	5.74E-36	72.75343836
CTDSPL	-1.225779707	5.497122115	-13.6878267	6.10E-37	5.74E-36	72.75278694
KCTD1	2.436128343	5.16102899	13.68566761	6.24E-37	5.87E-36	72.73070327
PMP22	-1.943693303	5.795389216	-13.67939146	6.65E-37	6.25E-36	72.66651925
RUSC1	1.134445142	5.789337057	13.67772076	6.77E-37	6.36E-36	72.64943601
CCT4	1.339787985	8.009521929	13.67241626	7.15E-37	6.71E-36	72.59520326
MMP19	-2.596636385	3.897099853	-13.66597654	7.64E-37	7.16E-36	72.52937817
MS4A14	-2.451154177	0.315877278	-13.66281029	7.89E-37	7.39E-36	72.49701918
SORT1	-1.752924844	6.356929696	-13.66242233	7.92E-37	7.41E-36	72.49305448
NEMP1	1.337021893	5.449382925	13.66223807	7.93E-37	7.42E-36	72.49117153
POLA2	1.195330414	4.957753807	13.65754284	8.33E-37	7.78E-36	72.44319429
NCMAP	-2.985545759	1.285063998	-13.65589485	8.47E-37	7.91E-36	72.42635655
HK3	-2.599546767	3.137388184	-13.65514264	8.53E-37	7.97E-36	72.41867148
RFX2	-1.642432334	3.740209533	-13.65358836	8.67E-37	8.09E-36	72.40279259
RNF145	-1.1924564	7.015075549	-13.65312615	8.71E-37	8.12E-36	72.39807071
DDR1	1.546416117	8.792779533	13.65234107	8.78E-37	8.19E-36	72.3900506
RGS13	-2.796709968	-0.649804962	-13.64749831	9.23E-37	8.60E-36	72.34058367
LMO3	-4.473902777	2.695690538	-13.64050803	9.92E-37	9.23E-36	72.26919614
RCAN2	-2.338185146	3.026233904	-13.63945633	1.00E-36	9.32E-36	72.25845737
ACSL4	-1.60920104	6.203827006	-13.63857665	1.01E-36	9.40E-36	72.24947526
BMP5	-4.092347692	1.160232563	-13.6340957	1.06E-36	9.84E-36	72.20372675
HACD4	-2.035132865	3.800958097	-13.62803894	1.13E-36	1.05E-35	72.14190181
GAB3	-1.958640095	2.152917483	-13.62676982	1.14E-36	1.06E-35	72.12894882
GATA2	-2.564782553	3.002494663	-13.62608048	1.15E-36	1.07E-35	72.12191352
CAVIN1	-1.871172446	7.824508474	-13.62533382	1.16E-36	1.07E-35	72.11429345
GPC1	2.688737076	8.089177371	13.62226772	1.20E-36	1.11E-35	72.08300415
CREBL2	-1.023316346	5.711774152	-13.62049511	1.22E-36	1.13E-35	72.06491649
CPSF4	1.180298778	5.178152097	13.61816774	1.25E-36	1.15E-35	72.04116981
CNFN	3.68052405	2.182365635	13.61368308	1.31E-36	1.21E-35	71.99541743
TMEM158	3.005814036	3.321893071	13.61307412	1.31E-36	1.21E-35	71.98920548
PJA2	-1.033448796	6.533642722	-13.60589107	1.41E-36	1.30E-35	71.91594148
RAPGEFL1	3.130403075	5.608056657	13.60219395	1.47E-36	1.35E-35	71.87823996
PLCL1	-2.262377723	1.596862897	-13.59385994	1.60E-36	1.47E-35	71.79327236
SCIMP	-2.765674757	2.035451334	-13.59283813	1.62E-36	1.49E-35	71.78285657
PDCD2L	1.536104626	3.072365733	13.59118318	1.64E-36	1.51E-35	71.76598761
FAM162A	1.731248846	6.475725297	13.58920546	1.68E-36	1.54E-35	71.74582997
ARHGAP30	-1.753904167	4.925770836	-13.58154608	1.82E-36	1.67E-35	71.66777658
RGS22	-3.141230285	-0.661869498	-13.57892681	1.86E-36	1.71E-35	71.64108987
LAT2	-1.908308554	3.523235683	-13.57666877	1.91E-36	1.75E-35	71.61808561
RAB11FIP1	-2.287949692	6.068137034	-13.57620755	1.92E-36	1.76E-35	71.61338707
TMEM163	-2.892800985	2.583265934	-13.57514965	1.94E-36	1.78E-35	71.60261036
GJC2	-2.002926162	0.129893034	-13.57470288	1.95E-36	1.78E-35	71.59805923
TYROBP	-2.364234408	5.535842292	-13.57320852	1.98E-36	1.81E-35	71.58283731
SMARCB1	1.036631621	6.735585738	13.56512528	2.15E-36	1.97E-35	71.50051368
SHISA3	-3.644628093	-0.794469046	-13.56461387	2.16E-36	1.97E-35	71.49530608
DNAL1	-1.070310201	3.882978806	-13.56417855	2.17E-36	1.98E-35	71.4908734
CABLES2	1.297588537	4.113430383	13.56360589	2.18E-36	1.99E-35	71.48504223
NLN	1.291692895	5.034247256	13.56206225	2.22E-36	2.02E-35	71.4693248
PRKDC	1.387598854	8.161351441	13.54706255	2.58E-36	2.36E-35	71.31664301
N4BP2L1	-1.775955964	3.186250231	-13.54150046	2.73E-36	2.49E-35	71.26004804
PARP1	1.126286731	7.816870381	13.53838851	2.82E-36	2.57E-35	71.22838865
IL17D	-1.894893457	0.098446677	-13.53647774	2.88E-36	2.62E-35	71.20895125
PDCD5	1.431216468	5.979776899	13.53153897	3.03E-36	2.75E-35	71.15871777
MXD4	-1.184120537	5.797182569	-13.52966787	3.09E-36	2.81E-35	71.13968875
HDHD5	1.297167677	5.75616567	13.52334159	3.29E-36	2.99E-35	71.07536053
CRTAC1	-4.707737441	2.811838093	-13.51412787	3.62E-36	3.28E-35	70.9816986
B3GALNT2	1.273799751	4.146338665	13.51330018	3.65E-36	3.31E-35	70.97328629
CCDC138	1.457808919	2.967645155	13.51116972	3.73E-36	3.38E-35	70.9516344
STMN1	1.675358698	7.676141917	13.4956495	4.37E-36	3.95E-35	70.79395397
MACROD2	-3.412735069	2.438191607	-13.49213261	4.53E-36	4.09E-35	70.7582362
ZNF488	3.105095195	1.529762464	13.49070476	4.60E-36	4.15E-35	70.74373621
MYL9	-2.168003351	7.096249896	-13.49027463	4.62E-36	4.17E-35	70.73936831
MEGF11	-2.834243584	-1.038738694	-13.48850428	4.70E-36	4.24E-35	70.72139154
NSUN2	1.223247152	6.883864927	13.4872629	4.76E-36	4.29E-35	70.70878681
SHANK3	-1.517161878	4.655855994	-13.48646555	4.80E-36	4.33E-35	70.700691
COL13A1	-2.180390165	1.803375639	-13.48182504	5.03E-36	4.53E-35	70.65357879
TMEM213	-4.215897669	-1.141244835	-13.48143602	5.05E-36	4.55E-35	70.64962973
ALYREF	1.269478033	6.336829152	13.48062918	5.09E-36	4.58E-35	70.64143931
GPX2	5.873012301	6.070848394	13.47564967	5.36E-36	4.82E-35	70.59089687
FBXL19	1.491772938	4.815025069	13.46839958	5.77E-36	5.19E-35	70.51732466
PARD3B	-2.421798834	2.914242824	-13.46438831	6.01E-36	5.40E-35	70.47662789
GAL	4.155190192	0.64586705	13.45892944	6.35E-36	5.70E-35	70.42125408
PGLYRP3	5.03600931	0.828159464	13.45801067	6.41E-36	5.75E-35	70.41193542
ITPKA	2.711369907	0.889311252	13.45440142	6.65E-36	5.97E-35	70.37533133
TFAP2C	2.091566577	4.880969007	13.453435	6.72E-36	6.02E-35	70.36553102
SLCO2B1	-2.789932948	5.465958067	-13.45037074	6.93E-36	6.21E-35	70.33445914
SAC3D1	1.33086441	3.541859428	13.44766981	7.13E-36	6.38E-35	70.30707442
NCAPD3	1.3025792	5.425039001	13.44257205	7.51E-36	6.72E-35	70.25539588
NR2C2AP	1.355329781	4.645974663	13.44242524	7.52E-36	6.72E-35	70.25390773
SERPINB13	6.63504871	4.115529836	13.44225359	7.53E-36	6.73E-35	70.25216785
YARS2	1.095307411	4.486570324	13.4379188	7.87E-36	7.03E-35	70.20823232
TSC22D3	-1.943117708	6.890093911	-13.43685375	7.96E-36	7.10E-35	70.19743849
ANKS1A	-1.137228274	5.672066726	-13.41000419	1.05E-35	9.32E-35	69.92547402
HOXA5	-1.799931687	2.156487871	-13.40968028	1.05E-35	9.35E-35	69.92219484
FOXD1	3.548249522	1.585926396	13.4096503	1.05E-35	9.35E-35	69.92189131
ANKRD18B	3.737729441	0.640727067	13.4068735	1.08E-35	9.61E-35	69.89378065
NCBP2-AS2	1.537213224	4.65731407	13.40510901	1.10E-35	9.78E-35	69.87591963
LGI3	-4.775787264	1.822050303	-13.40326497	1.12E-35	9.96E-35	69.85725465
TERT	3.32275665	-0.727188575	13.39467827	1.22E-35	1.09E-34	69.77035887
CETP	-1.943388023	0.400587274	-13.38834164	1.30E-35	1.16E-34	69.70625162
CENPP	1.406226772	3.116361056	13.38382033	1.37E-35	1.21E-34	69.66051927
TMEM47	-2.24493888	3.876829458	-13.38191534	1.39E-35	1.23E-34	69.64125305
LYL1	-1.71323394	1.86160804	-13.38044202	1.41E-35	1.25E-34	69.62635339
SH2B3	-1.666909569	4.849743786	-13.37782062	1.45E-35	1.29E-34	69.59984534
GNG4	4.196744639	2.408558627	13.37712227	1.46E-35	1.29E-34	69.59278398
DDO	-2.63357308	0.337137716	-13.37588419	1.48E-35	1.31E-34	69.5802656
CYR61	-2.39333889	6.710596388	-13.37429065	1.50E-35	1.33E-34	69.56415397
PAQR4	1.582624105	4.162490941	13.37304559	1.52E-35	1.35E-34	69.55156638
GART	1.059223201	6.393253116	13.37249996	1.53E-35	1.35E-34	69.54605015
DLK2	2.666670119	2.967753083	13.36685195	1.62E-35	1.43E-34	69.48895723
FABP3	-2.048230324	2.265772911	-13.36306922	1.69E-35	1.49E-34	69.45072636
TXNIP	-2.128494712	8.340728194	-13.35661926	1.80E-35	1.59E-34	69.38555143
BEST1	-1.561842655	1.741700977	-13.3561165	1.81E-35	1.59E-34	69.38047178
TGM2	-2.658174384	7.587138882	-13.3523927	1.88E-35	1.65E-34	69.34285195
ZNF540	-1.8731421	-0.137337507	-13.35204082	1.89E-35	1.66E-34	69.33929739
VRK1	1.386571375	4.336347863	13.35153395	1.90E-35	1.67E-34	69.33417716
NDUFS6	1.359359691	6.148003916	13.35095137	1.91E-35	1.68E-34	69.3282923
KIF13B	-1.775813609	4.49893384	-13.35072475	1.91E-35	1.68E-34	69.32600322
KCNG1	4.230757386	1.982986636	13.35020654	1.92E-35	1.69E-34	69.32076871
MAST1	2.780046661	0.567591544	13.33805023	2.17E-35	1.91E-34	69.19800679
SCAI	-1.164937153	3.585801489	-13.33510338	2.24E-35	1.96E-34	69.16825632
LRP2	-4.057098103	1.258399881	-13.32684472	2.44E-35	2.13E-34	69.08489733
UACA	-1.226391834	5.377734742	-13.32377357	2.51E-35	2.20E-34	69.05390548
HOXD10	4.278514107	1.394720888	13.3218412	2.56E-35	2.24E-34	69.03440717
PAK1IP1	1.170483789	4.799342188	13.3214858	2.57E-35	2.25E-34	69.03082124
FOLR3	-3.411266439	-1.619678966	-13.32119	2.58E-35	2.25E-34	69.02783667
IRAK1	1.161953632	7.44552079	13.31714094	2.69E-35	2.35E-34	68.98698598
SRGAP2C	-1.153958185	2.424767896	-13.31619683	2.71E-35	2.37E-34	68.97746193
BARD1	1.182390628	3.78795574	13.31466808	2.76E-35	2.40E-34	68.96204071
LMBRD1	-1.07307478	5.467005613	-13.30868003	2.93E-35	2.55E-34	68.90164513
USP44	-2.636940309	0.788398188	-13.30794307	2.95E-35	2.57E-34	68.89421314
FAM13B	-1.086460637	4.368045297	-13.30172128	3.14E-35	2.74E-34	68.83147672
MAP6D1	2.075493986	2.397308744	13.2970343	3.29E-35	2.87E-34	68.78422637
TFR2	2.574427657	1.462276557	13.2963437	3.32E-35	2.89E-34	68.77726495
KMO	-2.371077716	1.14317311	-13.29606519	3.33E-35	2.89E-34	68.77445754
SMIM10	-2.092239467	1.094903498	-13.29524182	3.35E-35	2.91E-34	68.76615819
PDE4C	-2.772499728	0.952905941	-13.29388294	3.40E-35	2.95E-34	68.75246164
NRP1	-1.780193275	6.087295323	-13.29171386	3.48E-35	3.02E-34	68.73060024
RAN	1.095283605	8.416344928	13.2909523	3.50E-35	3.04E-34	68.72292522
RNF180	-2.187829718	1.466103148	-13.29046407	3.52E-35	3.05E-34	68.71800485
SULT1C4	-2.970079502	0.57999278	-13.28898777	3.57E-35	3.10E-34	68.70312762
ADAM12	2.899782747	4.810468855	13.28640896	3.67E-35	3.18E-34	68.67714185
RAB5IF	1.479699622	5.247361112	13.28506231	3.72E-35	3.22E-34	68.66357319
IFITM2	-1.923557381	5.958874063	-13.28468419	3.73E-35	3.23E-34	68.6597634
PIGX	1.792531867	5.747413516	13.28268613	3.81E-35	3.29E-34	68.63963281
TNFRSF10C	-2.497362252	0.862940655	-13.28125201	3.87E-35	3.34E-34	68.62518486
CRIM1	-1.47282596	6.403444514	-13.27620127	4.07E-35	3.51E-34	68.57430809
TNS3	-2.028751453	6.457452251	-13.27313812	4.20E-35	3.62E-34	68.5434574
SIX1	2.580109166	3.771544864	13.2717008	4.26E-35	3.67E-34	68.52898261
MASTL	1.241647203	4.461693485	13.26777284	4.43E-35	3.82E-34	68.48942962
HIST1H2BG	2.918418375	0.51056137	13.26694337	4.47E-35	3.85E-34	68.48107787
ANKRD29	-2.832767348	3.347115803	-13.25823346	4.88E-35	4.20E-34	68.39339688
APLN	-2.506451105	2.971770662	-13.25418121	5.08E-35	4.37E-34	68.35261381
CRLS1	-1.027623358	5.620876001	-13.2512476	5.24E-35	4.50E-34	68.32309306
AKAP12	-2.688679577	4.42401663	-13.25124022	5.24E-35	4.50E-34	68.32301878
PLA2G4F	-3.238781181	3.384748118	-13.25058988	5.27E-35	4.53E-34	68.31647499
FXR1	1.427544265	7.69219434	13.24903795	5.36E-35	4.60E-34	68.30085971
ARHGEF17	-1.627438758	5.208860103	-13.24256917	5.72E-35	4.90E-34	68.23578241
CCDC170	-3.062522294	0.979722825	-13.23129803	6.41E-35	5.49E-34	68.12243161
PREX1	-1.932463511	5.28262709	-13.22612374	6.75E-35	5.78E-34	68.07041197
ITGB4	2.576359437	8.560837562	13.2230859	6.96E-35	5.96E-34	68.03987597
PTPRG	-1.649289777	4.939777727	-13.22264801	6.99E-35	5.98E-34	68.03547467
WNK2	3.722343888	4.569361488	13.217812	7.34E-35	6.28E-34	67.98687213
IGSF1	2.987404861	0.877060344	13.21215467	7.78E-35	6.64E-34	67.93002692
STX1A	1.778798287	2.983945805	13.21159869	7.82E-35	6.68E-34	67.924441
SH3BP1	1.556566989	5.937523715	13.21005134	7.94E-35	6.77E-34	67.90889572
MAOB	-2.753029162	3.370546385	-13.20906165	8.02E-35	6.84E-34	67.89895333
TMPRSS2	-3.736639241	3.982536808	-13.20844363	8.07E-35	6.88E-34	67.89274497
PPME1	1.15641596	6.345289028	13.20653804	8.23E-35	7.01E-34	67.87360312
CASKIN1	3.061611031	-0.310317087	13.20246539	8.58E-35	7.29E-34	67.83269771
BOLA3	1.446044554	4.232636265	13.2024447	8.58E-35	7.29E-34	67.83248993
SMC4	1.511199506	6.34944658	13.199657	8.82E-35	7.50E-34	67.80449426
NKX2-1	-4.875532463	2.396135392	-13.19678851	9.08E-35	7.71E-34	67.7756905
SFTPA1	-7.735349646	6.925333593	-13.19366486	9.37E-35	7.96E-34	67.74432826
IYD	-3.403095808	-1.058150866	-13.18859457	9.86E-35	8.37E-34	67.69342955
FBL	1.47375341	7.507028088	13.18732984	9.99E-35	8.47E-34	67.68073493
CARM1	1.094363081	5.975094561	13.18588568	1.01E-34	8.59E-34	67.66624015
RRAS	-1.786395715	5.254521834	-13.18416132	1.03E-34	8.73E-34	67.64893409
AKR1B15	5.123116855	1.269390963	13.17707096	1.11E-34	9.37E-34	67.57778624
LGR4	1.979923116	5.210724377	13.17496978	1.13E-34	9.56E-34	67.55670588
NME5	-3.095117338	-0.658725042	-13.17135246	1.17E-34	9.91E-34	67.52041872
GALNT16	-3.070493638	0.153652844	-13.16885278	1.20E-34	1.02E-33	67.4953462
PLXND1	-1.598278206	6.611140175	-13.16852329	1.21E-34	1.02E-33	67.49204151
KCNAB2	-1.543279549	4.816867357	-13.1681847	1.21E-34	1.02E-33	67.48864561
NFE2	-2.902076241	-0.155219793	-13.16346824	1.27E-34	1.07E-33	67.44134623
CCDC167	1.35538374	4.022282751	13.16344911	1.27E-34	1.07E-33	67.44115439
BMPER	-3.22949166	0.66618071	-13.15761043	1.35E-34	1.13E-33	67.38261304
TLR4	-2.616275915	3.586009507	-13.15520519	1.38E-34	1.16E-33	67.35850084
ABCC9	-2.298471767	2.969263673	-13.15144164	1.43E-34	1.21E-33	67.3207766
PRXL2C	-1.287394367	3.810046571	-13.15000818	1.46E-34	1.22E-33	67.30640962
C1orf115	-1.693408	4.486432169	-13.14707724	1.50E-34	1.26E-33	67.27703663
HAUS8	1.242177466	3.438029819	13.14615892	1.51E-34	1.27E-33	67.26783415
BNC1	4.95184475	3.903372313	13.13685255	1.66E-34	1.39E-33	67.17459471
NEK7	-1.205256112	5.920550275	-13.13349564	1.72E-34	1.44E-33	67.14097073
DGKA	1.824563643	6.086138163	13.13075518	1.77E-34	1.48E-33	67.11352459
LSM12	1.007528148	3.672926853	13.13022235	1.78E-34	1.49E-33	67.10818862
ETNK2	2.033589951	4.278226331	13.12949958	1.79E-34	1.50E-33	67.10095062
KIF9	-1.171540281	1.989879332	-13.12822234	1.81E-34	1.51E-33	67.08816052
LTBP4	-2.120887147	6.834372489	-13.12812141	1.81E-34	1.51E-33	67.08714988
NKRF	1.009543431	4.037404962	13.12656855	1.84E-34	1.54E-33	67.07160075
CLEC12A	-2.972316659	1.347932054	-13.12369054	1.90E-34	1.58E-33	67.04278513
WDR63	-2.750224294	-0.791051967	-13.1230858	1.91E-34	1.59E-33	67.03673062
PES1	1.144892889	6.872481654	13.12059805	1.96E-34	1.63E-33	67.01182571
SOX15	3.897254267	3.585962955	13.11856828	2.00E-34	1.66E-33	66.99150745
PRR7	1.872392778	1.580019601	13.1183571	2.00E-34	1.67E-33	66.98939358
PRELP	-3.058486885	5.243772307	-13.1044775	2.30E-34	1.91E-33	66.85050253
GIPC2	-3.119413394	0.412241285	-13.10289956	2.34E-34	1.94E-33	66.83471724
C11orf21	-2.576497612	-0.079662611	-13.10259873	2.35E-34	1.95E-33	66.83170795
RIMS2	4.102506312	1.394630273	13.10063618	2.39E-34	1.99E-33	66.81207671
BICDL1	1.886093157	4.302982076	13.09958243	2.42E-34	2.01E-33	66.80153674
CEMIP2	-1.538620991	6.089890317	-13.09061687	2.65E-34	2.19E-33	66.71187841
CGREF1	3.250133584	2.347521502	13.09036564	2.65E-34	2.20E-33	66.70936654
WDCP	1.030954768	3.745163394	13.08768881	2.73E-34	2.26E-33	66.68260398
TSPAN13	-1.714401126	6.765434357	-13.08622205	2.77E-34	2.29E-33	66.66794077
MSTO1	1.088438626	3.742169504	13.08531171	2.79E-34	2.31E-33	66.6588405
C16orf74	2.766746436	3.111325686	13.0850687	2.80E-34	2.31E-33	66.65641123
BDH1	2.151339454	5.104822132	13.08380315	2.83E-34	2.34E-33	66.64376078
CEP72	1.553544465	3.282863817	13.0773275	3.02E-34	2.50E-33	66.57904022
KCNQ1	-2.346690724	3.817295763	-13.07470473	3.11E-34	2.56E-33	66.55283184
PSMD11	1.210351672	7.363122915	13.07129793	3.21E-34	2.65E-33	66.51879314
APBB2	-1.42898896	5.031115144	-13.07114443	3.22E-34	2.65E-33	66.51725962
DARS2	1.301853499	5.259587528	13.06915165	3.28E-34	2.71E-33	66.49735115
SLC25A30	-1.016794305	3.641880131	-13.06428494	3.45E-34	2.84E-33	66.44873826
CC2D2A	-1.304249781	3.624550486	-13.0589582	3.64E-34	2.99E-33	66.39554104
LILRA6	-2.317180907	1.310519882	-13.05851527	3.65E-34	3.01E-33	66.39111816
NR3C1	-1.097342742	6.03699438	-13.05809698	3.67E-34	3.02E-33	66.38694128
MDK	2.219282704	7.202577148	13.05760891	3.69E-34	3.03E-33	66.38206776
ADCK5	1.517474333	3.566220114	13.05591132	3.75E-34	3.08E-33	66.36511755
CEP112	-1.910145437	2.627851278	-13.05147403	3.92E-34	3.22E-33	66.32081741
TMEM206	1.45261911	4.098421412	13.04363672	4.24E-34	3.48E-33	66.2425922
GTF2IRD1	1.289528421	5.316196749	13.04116009	4.35E-34	3.57E-33	66.21787775
NES	-2.285024121	5.129776721	-13.03500757	4.63E-34	3.79E-33	66.15649229
MSH2	1.235288214	5.510208126	13.03268167	4.73E-34	3.88E-33	66.13329002
ETV1	-2.425266934	4.297057424	-13.03017516	4.86E-34	3.97E-33	66.10828858
KLHDC1	-1.571215007	0.613553728	-13.0288641	4.92E-34	4.02E-33	66.0952123
LY6K	3.99495215	2.794791797	13.02753803	4.99E-34	4.07E-33	66.08198709
DHX34	1.205255489	5.068918074	13.01891648	5.44E-34	4.44E-33	65.99601924
VASH1	-1.654511025	4.167290417	-13.01769294	5.50E-34	4.49E-33	65.98382138
SNTB1	-2.18460943	4.185735701	-13.01605048	5.59E-34	4.56E-33	65.96744822
WIF1	-5.907371826	1.639074048	-13.01456093	5.68E-34	4.63E-33	65.95260032
GSDMC	3.582991724	3.290798595	13.01367394	5.73E-34	4.67E-33	65.9437592
WASF1	2.334584609	4.311647571	13.01165277	5.85E-34	4.76E-33	65.92361421
ARL6IP5	-1.363469962	6.627630089	-13.01030582	5.93E-34	4.83E-33	65.91019016
MOAP1	-1.032919957	4.683103684	-13.00871705	6.02E-34	4.90E-33	65.89435694
HLA-DMA	-2.235437447	5.920563864	-13.00686831	6.13E-34	4.99E-33	65.87593419
REEP4	1.422398345	5.754100057	12.99985168	6.58E-34	5.35E-33	65.80602613
DDN	2.716945721	-0.127871729	12.99903035	6.63E-34	5.39E-33	65.79784441
CAV2	-1.980423524	6.635238923	-12.99472948	6.93E-34	5.62E-33	65.7550053
MTMR10	-1.184632746	4.551043783	-12.99468496	6.93E-34	5.62E-33	65.75456195
TMEM232	-2.62095841	-0.571547049	-12.99218091	7.11E-34	5.76E-33	65.7296237
PARD6G	1.90232569	4.53639857	12.99105018	7.19E-34	5.83E-33	65.71836348
SLC9A3R1	2.254933809	7.305630591	12.98970992	7.28E-34	5.90E-33	65.70501728
C9orf152	-3.523043964	0.658940768	-12.98600119	7.56E-34	6.12E-33	65.66808987
MYO1F	-1.966514572	4.474662557	-12.98477171	7.65E-34	6.19E-33	65.65584936
NOP58	1.056389416	6.404279375	12.9825356	7.83E-34	6.33E-33	65.63358853
MCL1	-1.024854305	8.7696897	-12.98098061	7.95E-34	6.43E-33	65.61810954
SENP5	1.14786694	6.089057088	12.97988099	8.04E-34	6.50E-33	65.60716408
PPP1R12B	-1.770712204	5.092720848	-12.97865036	8.14E-34	6.57E-33	65.59491512
WDYHV1	1.139861484	3.928900764	12.97581357	8.37E-34	6.76E-33	65.56668186
SINHCAF	1.441773222	6.565589506	12.97507726	8.43E-34	6.80E-33	65.55935421
ARRDC2	-1.367587896	4.811347029	-12.96806802	9.05E-34	7.29E-33	65.48961074
IQCN	-2.79853387	1.708074306	-12.95855885	9.95E-34	8.02E-33	65.39502445
FAM174B	-2.055444262	3.854238036	-12.9542089	1.04E-33	8.37E-33	65.35176843
KIAA1328	-1.070495952	2.612657966	-12.95044614	1.08E-33	8.68E-33	65.31435776
GTPBP3	1.348203135	4.44306123	12.94708637	1.12E-33	8.97E-33	65.28095874
TBL1XR1	1.45782109	7.995485676	12.94606439	1.13E-33	9.06E-33	65.27080024
NUP107	1.050748167	5.739658255	12.94534931	1.14E-33	9.12E-33	65.2636926
DAW1	-3.54802527	-1.335411182	-12.94086284	1.19E-33	9.53E-33	65.21910349
RRAD	-3.428396338	2.825661347	-12.93903278	1.21E-33	9.71E-33	65.20091775
SMOX	1.811768077	4.250256565	12.93626008	1.24E-33	9.97E-33	65.17336727
RAB3B	4.08668049	2.494360145	12.93520826	1.26E-33	1.01E-32	65.16291691
GARS	1.119237425	7.146541691	12.92865227	1.34E-33	1.07E-32	65.09778986
PSPH	1.900900747	4.659738974	12.92621561	1.37E-33	1.10E-32	65.07358864
LPIN2	-1.72479014	5.166443862	-12.92148961	1.44E-33	1.15E-32	65.02665636
GABRR1	4.098141353	0.037233212	12.91835661	1.49E-33	1.19E-32	64.9955487
LYSMD1	1.156034446	3.534180798	12.91782629	1.49E-33	1.19E-32	64.99028356
DENND4C	-1.202067541	4.999056704	-12.91641206	1.52E-33	1.21E-32	64.97624327
PDIA6	1.129473555	8.305720715	12.91415372	1.55E-33	1.24E-32	64.95382446
BMX	-2.638062105	-0.093141797	-12.91080789	1.60E-33	1.28E-32	64.92061377
ADGRB3	-3.058624006	-1.032321871	-12.91074337	1.60E-33	1.28E-32	64.91997348
STK10	-1.384358522	5.155268382	-12.91044222	1.61E-33	1.28E-32	64.91698444
AGMAT	2.125890811	1.190519631	12.90600333	1.68E-33	1.34E-32	64.87293194
ETS1	-2.077970733	6.222668415	-12.90386134	1.72E-33	1.37E-32	64.85167734
ATAD3A	1.298710182	4.772456546	12.9003915	1.78E-33	1.41E-32	64.81725059
MFN1	1.259745195	6.268083726	12.89846178	1.81E-33	1.44E-32	64.79810668
USP53	-1.195900907	4.781537653	-12.89818083	1.82E-33	1.44E-32	64.79531965
C7	-4.642908279	4.316121208	-12.89526337	1.87E-33	1.49E-32	64.76637998
EDA2R	-2.133200321	0.310634723	-12.89216544	1.93E-33	1.53E-32	64.73565403
ZNF438	-1.16322348	3.169290426	-12.89077623	1.96E-33	1.55E-32	64.72187687
TGFBR3	-2.479035332	4.247820573	-12.88666041	2.04E-33	1.62E-32	64.68106373
SLC44A2	-1.186879134	7.406533611	-12.87885213	2.20E-33	1.75E-32	64.60365485
SFN	2.79565248	8.95328288	12.87386484	2.32E-33	1.83E-32	64.55422568
CHAC2	1.855940297	2.644075396	12.87371005	2.32E-33	1.84E-32	64.55269171
PLCE1	-1.873509103	3.704012247	-12.87148834	2.37E-33	1.88E-32	64.53067566
UNC119	1.152131018	5.308368942	12.86962138	2.42E-33	1.91E-32	64.51217671
SCTR	-3.862724701	0.959761941	-12.86636273	2.50E-33	1.97E-32	64.4798914
GAS6	-1.969160879	6.509939024	-12.86000242	2.66E-33	2.10E-32	64.41688882
EPHB3	2.507116361	5.935660624	12.85674686	2.75E-33	2.17E-32	64.38464712
PIFO	-3.609166734	1.264857298	-12.85320739	2.85E-33	2.24E-32	64.34959869
RUNX1T1	-2.411892021	1.451325067	-12.84785172	3.00E-33	2.36E-32	64.29657586
GRID1	-2.267743228	0.338616919	-12.84784908	3.00E-33	2.36E-32	64.2965498
PIK3R5	-2.202416812	3.246547429	-12.84425352	3.11E-33	2.44E-32	64.26095921
MED10	1.172279041	5.398772348	12.84124629	3.21E-33	2.52E-32	64.23119649
HOXA11	3.619278794	-0.536415954	12.84066584	3.23E-33	2.53E-32	64.22545212
SH2D5	3.720270926	0.595854081	12.83876588	3.29E-33	2.58E-32	64.20665044
CRYM	-3.575704846	0.376695537	-12.83695377	3.35E-33	2.62E-32	64.1887196
TBXAS1	-1.93454396	3.867664627	-12.83608569	3.38E-33	2.64E-32	64.18013034
DCSTAMP	-2.990862613	-0.285327397	-12.82991734	3.59E-33	2.81E-32	64.1191067
HAP1	4.095630676	2.807899184	12.82896376	3.62E-33	2.83E-32	64.10967441
TRMT6	1.101163866	5.105534607	12.8267116	3.71E-33	2.90E-32	64.08739858
B3GALT2	-2.897418208	-0.735898854	-12.82606172	3.73E-33	2.91E-32	64.08097109
CDKL5	-1.478962556	3.907583169	-12.81791555	4.04E-33	3.16E-32	64.00041826
NHLRC4	-2.239751878	-0.184503085	-12.81596121	4.12E-33	3.22E-32	63.98109702
SFXN4	1.153615935	4.450885098	12.81322072	4.24E-33	3.31E-32	63.95400641
ECM2	-2.207330844	2.854657456	-12.81135446	4.32E-33	3.37E-32	63.9355596
ALG10	1.226065071	2.481501589	12.80271808	4.70E-33	3.66E-32	63.85021327
TOGARAM2	-2.513710689	0.444315532	-12.80157413	4.76E-33	3.70E-32	63.83891089
GJA5	-2.571341923	3.838078591	-12.79887436	4.89E-33	3.80E-32	63.81223904
ABCF3	1.181925306	6.680834793	12.79796484	4.93E-33	3.84E-32	63.80325421
CYSLTR1	-2.376595372	1.492150371	-12.79568607	5.04E-33	3.92E-32	63.78074476
PTS	1.327892332	4.409806159	12.79546816	5.05E-33	3.93E-32	63.77859245
SERPINA1	-3.417304925	7.308577449	-12.79539492	5.06E-33	3.93E-32	63.777869
TLR3	-2.206237928	2.66072318	-12.79503891	5.08E-33	3.94E-32	63.77435264
SMTNL2	-2.793095072	-0.49400201	-12.79282227	5.19E-33	4.03E-32	63.75245954
NCS1	1.685469426	5.394833841	12.78955862	5.36E-33	4.16E-32	63.72022921
TUBB3	3.07566305	1.309891238	12.78301889	5.72E-33	4.43E-32	63.65565926
ATP13A4	-3.861578814	2.842567634	-12.78287597	5.73E-33	4.44E-32	63.65424833
MLF2	1.037122839	8.065475061	12.78110577	5.83E-33	4.51E-32	63.63677351
KDM5B	1.137404088	6.905244899	12.77975813	5.91E-33	4.57E-32	63.62347086
RSPH4A	-2.973416408	0.234261204	-12.77478285	6.21E-33	4.80E-32	63.57436641
LSM4	1.195692104	6.769945502	12.77225093	6.37E-33	4.92E-32	63.54938108
HSDL2	-1.1519587	5.229911052	-12.77094335	6.45E-33	4.98E-32	63.5364788
ABCB6	2.185650894	3.346772479	12.7679215	6.64E-33	5.13E-32	63.50666395
PTPRH	3.473735209	1.902980222	12.76614229	6.76E-33	5.22E-32	63.48911139
SULT1A1	-1.948353035	3.828578504	-12.76499134	6.84E-33	5.27E-32	63.47775744
JMJD1C	-1.114113761	5.528143146	-12.76315314	6.97E-33	5.36E-32	63.45962515
GALNT14	3.510399561	3.906314231	12.763069	6.97E-33	5.37E-32	63.4587952
CYP4V2	-1.767114314	3.678818059	-12.75536872	7.53E-33	5.79E-32	63.38285423
ZC3HAV1L	1.780101816	2.695186376	12.75315361	7.69E-33	5.91E-32	63.36101316
NKD1	-2.747865592	1.808270887	-12.75268948	7.73E-33	5.94E-32	63.35643718
DNASE1L3	-3.002008465	1.471137078	-12.75190935	7.79E-33	5.98E-32	63.34874569
CKS2	1.7093524	5.089312641	12.7494938	7.98E-33	6.12E-32	63.32493192
MT1A	-3.555369671	-1.188793662	-12.74159945	8.63E-33	6.61E-32	63.24712245
SLC34A2	-5.506304828	6.534375572	-12.73931026	8.82E-33	6.76E-32	63.22456436
HYLS1	1.353246259	2.702101987	12.73889358	8.86E-33	6.79E-32	63.22045849
SCEL	-4.009785471	3.369604679	-12.73811571	8.93E-33	6.83E-32	63.2127939
FAM216B	-4.498296232	-0.621218776	-12.73749827	8.98E-33	6.87E-32	63.20671015
DNAH7	-2.63545631	-0.045339224	-12.73611927	9.11E-33	6.96E-32	63.19312339
FAM241A	-1.791300701	3.0805158	-12.73428772	9.28E-33	7.09E-32	63.17507893
DLG5	1.567606462	6.0251856	12.72594436	1.01E-32	7.69E-32	63.09289825
FGD3	-1.542756805	3.674881667	-12.72464894	1.02E-32	7.79E-32	63.08014124
MAZ	1.036844318	6.007514218	12.71810411	1.09E-32	8.30E-32	63.01569991
GNGT2	-1.90951639	0.662297715	-12.71375496	1.14E-32	8.66E-32	62.97288772
PAK6	1.82598814	0.023369267	12.71249846	1.15E-32	8.76E-32	62.9605204
CSF3	-4.501582922	0.555089445	-12.71178548	1.16E-32	8.82E-32	62.95350313
ANO2	-2.120537812	-0.120197656	-12.71132899	1.16E-32	8.86E-32	62.94901029
DRC3	-1.839603306	1.892057821	-12.70507969	1.24E-32	9.42E-32	62.88751376
TNFAIP8L3	-1.9257796	1.716588682	-12.70476717	1.24E-32	9.44E-32	62.88443879
PFKFB2	-1.131732031	5.020581802	-12.69145916	1.42E-32	1.08E-31	62.75353759
ABCB9	1.216842725	3.124459376	12.69115995	1.42E-32	1.08E-31	62.75059531
MCM3	1.243181398	7.028444039	12.68968806	1.44E-32	1.09E-31	62.73612227
PDZD2	-3.077691738	3.860810811	-12.68396846	1.53E-32	1.16E-31	62.67989006
DNAH10	-2.706577717	0.61913761	-12.68350969	1.53E-32	1.16E-31	62.67538034
DAPL1	5.43103565	3.500657029	12.67999356	1.59E-32	1.20E-31	62.64081914
RAPGEF3	-1.992190722	2.877546773	-12.67685575	1.64E-32	1.24E-31	62.60998104
TCEAL2	-3.433003088	-0.762758975	-12.6767167	1.64E-32	1.24E-31	62.60861463
GJA3	3.907225269	0.775829509	12.67564326	1.66E-32	1.25E-31	62.59806593
RPUSD1	1.167661669	4.6780483	12.67050794	1.74E-32	1.32E-31	62.54760819
ZC3H12B	-1.744552813	0.085823445	-12.66799651	1.79E-32	1.35E-31	62.52293591
RAP2B	1.43096653	6.651544134	12.66676487	1.81E-32	1.37E-31	62.51083735
SLC2A5	2.245614879	2.845112824	12.66662996	1.81E-32	1.37E-31	62.50951211
EXOSC2	1.029643324	4.979607713	12.66027737	1.93E-32	1.45E-31	62.44711998
PIGR	-5.012840579	5.002300268	-12.65914283	1.95E-32	1.47E-31	62.43597884
IL6R	-1.830960616	4.901477187	-12.65897379	1.95E-32	1.47E-31	62.43431893
ZMYND10	-3.454836923	0.731150784	-12.65645486	2.00E-32	1.51E-31	62.40958546
FAM49A	-1.774670996	3.993067781	-12.65405822	2.05E-32	1.54E-31	62.38605513
MPHOSPH9	1.081817615	4.134687582	12.64374245	2.27E-32	1.71E-31	62.28480271
ENO1	1.224989671	10.92166095	12.64085114	2.34E-32	1.76E-31	62.25643176
MID1IP1	-1.210088887	5.878285054	-12.64032271	2.35E-32	1.77E-31	62.25124688
ANK2	-2.462197889	2.411891446	-12.63851807	2.39E-32	1.80E-31	62.23354112
ZNF131	1.063319553	5.472675104	12.63837654	2.39E-32	1.80E-31	62.23215262
SNRPF	1.163056256	5.662295571	12.6302034	2.60E-32	1.95E-31	62.15198187
IL36RN	5.137746109	1.444514683	12.62340253	2.78E-32	2.08E-31	62.08529354
ACSL5	-2.672175205	4.346704834	-12.61975802	2.88E-32	2.16E-31	62.04956418
VSTM4	-2.202542736	3.48200059	-12.61663659	2.97E-32	2.22E-31	62.01896745
CGN	-2.294312503	5.04290561	-12.61021748	3.16E-32	2.37E-31	61.95605941
UNC13D	-2.233152731	4.817274039	-12.60853921	3.21E-32	2.40E-31	61.93961516
DCUN1D3	-1.161380486	3.994942515	-12.60813231	3.23E-32	2.41E-31	61.93562835
SOX12	1.691857006	5.187090169	12.60610274	3.29E-32	2.46E-31	61.91574388
CYC1	1.301525429	7.173351369	12.60433749	3.35E-32	2.50E-31	61.89845044
TMEM130	-2.804719169	1.464407358	-12.60368136	3.37E-32	2.52E-31	61.89202294
CMAS	1.230366839	5.715175264	12.60280736	3.40E-32	2.54E-31	61.88346146
CD69	-2.611685399	2.521414707	-12.60242042	3.41E-32	2.55E-31	61.87967121
MTERF1	1.214524833	3.813365432	12.60192877	3.43E-32	2.56E-31	61.87485538
HOXC8	3.519251447	0.820441608	12.59753583	3.58E-32	2.67E-31	61.83182993
BRCA2	1.431144239	3.351194287	12.59652578	3.62E-32	2.69E-31	61.82193846
TYSND1	1.261032751	5.205122446	12.59514082	3.67E-32	2.73E-31	61.80837623
GAS2L2	-3.427055511	-1.439583656	-12.59351084	3.73E-32	2.77E-31	61.79241563
RGS20	3.147513421	0.988268439	12.58417893	4.09E-32	3.04E-31	61.70106054
TENM4	2.553827703	4.666030592	12.5822418	4.16E-32	3.09E-31	61.68210166
GPSM2	1.257218696	4.66191199	12.58087749	4.22E-32	3.13E-31	61.66874993
PNO1	1.186120023	5.410415595	12.57670177	4.40E-32	3.26E-31	61.62788974
MOCS1	-1.811015722	3.426270744	-12.57582769	4.44E-32	3.29E-31	61.61933762
SFTPA2	-7.35919212	7.448352655	-12.57433469	4.50E-32	3.34E-31	61.60473077
FOS	-2.641710725	7.302614978	-12.57279058	4.57E-32	3.39E-31	61.58962479
LHX2	3.907687219	-0.061260973	12.57078015	4.66E-32	3.45E-31	61.56995842
ADAMTS20	3.887582767	-0.215760704	12.56580376	4.90E-32	3.62E-31	61.521286
NLRP3	-2.277837145	1.505508706	-12.55765928	5.30E-32	3.92E-31	61.44165069
PZP	-2.979128465	-1.12550794	-12.55463076	5.46E-32	4.04E-31	61.41204566
CTNND2	-3.84783044	-1.421454158	-12.55386178	5.51E-32	4.07E-31	61.40452915
TSPAN32	-2.144501489	0.164853873	-12.55234539	5.59E-32	4.13E-31	61.38970784
DBF4B	1.441142657	3.458140026	12.55049355	5.69E-32	4.20E-31	61.37160917
ETV4	2.867414378	4.399648769	12.54969274	5.74E-32	4.23E-31	61.36378304
IBSP	2.715982082	-0.854953706	12.54968482	5.74E-32	4.23E-31	61.36370565
EHD1	-1.380836358	6.030512994	-12.54840165	5.81E-32	4.28E-31	61.35116606
GREM2	-2.824319228	-0.822705983	-12.54371759	6.08E-32	4.48E-31	61.30539792
DEPDC7	2.244753389	1.570713873	12.54338882	6.10E-32	4.49E-31	61.30218583
ATP2A1	1.940470817	0.756855457	12.54239926	6.16E-32	4.53E-31	61.29251817
STXBP1	-1.740578235	5.007908629	-12.53819715	6.42E-32	4.72E-31	61.2514696
EFHB	-2.526929786	-0.688241764	-12.53237799	6.80E-32	5.00E-31	61.19463757
ANO5	-3.091290878	0.077719773	-12.52927668	7.01E-32	5.15E-31	61.16435502
ZGRF1	1.370615212	2.609281923	12.52633579	7.22E-32	5.30E-31	61.13564273
CLNS1A	1.073354771	6.466025859	12.5198797	7.69E-32	5.64E-31	61.07262437
METTL7A	-2.318422543	5.769204263	-12.51987952	7.69E-32	5.64E-31	61.07262254
RMI1	1.344046459	4.132275993	12.51788774	7.84E-32	5.75E-31	61.05318431
LSM5	1.086510188	5.294296	12.51686991	7.92E-32	5.80E-31	61.04325175
LHX5	4.069473618	-0.385382974	12.51584702	8.00E-32	5.86E-31	61.03327017
SPRR1B	6.46195712	4.477873084	12.51557713	8.02E-32	5.87E-31	61.03063663
TTYH3	1.36357077	7.230639743	12.50512874	8.88E-32	6.50E-31	60.9287071
C16orf54	-2.505828369	1.734944792	-12.50402881	8.98E-32	6.57E-31	60.91797943
[truncated: 3,133 more rows]
