# Supplementary material for: Low Expression of ADCY4 Predicts Worse Survival of Lung Squamous Cell Carcinoma Based on Integrated Analysis and Immunohistochemical Verification
Source: Front Oncol. 2021 Jun 10;11:637733. doi: 10.3389/fonc.2021.637733 (PMC8225293; doi:10.3389/fonc.2021.637733)
Supplement: Supplementary Table 4 — The co-expression genes in the turquoise module of GSE19188. [file Table_4.xls]

Gene symbol
ABCA6
ABCA7
ABCA8
ABCB1
ABCB6
ABCC1
ABCC2
ABCC5
ABHD10
ABHD14B
ABHD5
ABI3BP
ABLIM1
ABLIM3
ABRACL
AC092620.2
ACAT2
ACE
ACKR1
ACKR4
ACN9
ACOT13
ACOX2
ACTG2
ACTL6A
ACVR1C
ACVRL1
ADA
ADAM12
ADAM28
ADAMDEC1
ADAMTS12
ADAMTS16
ADAMTS8
ADAMTSL3
ADCY4
ADHFE1
ADIRF
ADORA2B
ADRB1
ADRB2
AES
AF520793
AFAP1-AS1
AFAP1L1
AGER
AGPAT4
AGPAT4-IT1
AGPAT5
AGTPBP1
AGTR1
AHCY
AIF1L
AIFM1
AIM2
AIMP2
AK021977
AK026905
AKAP12
AKAP13
AL833181
ALDH18A1
ALDH3B1
ALDH7A1
ALDOA
ALG3
ALG6
ALG8
ALPK2
ALPK3
ALYREF
AMIGO1
AMIGO2
AMN1
AMOTL2
AMPD3
AMT
ANG
ANGPT1
ANGPTL1
ANKRD1
ANKRD22
ANKRD29
ANKRD39
ANKRD46
ANKRD6
ANKS1A
ANLN
ANO3
ANO9
ANP32E
ANXA1
ANXA10
ANXA11
ANXA3
AOC1
AOC3
AP1S1
AP2M1
APCDD1
APLP2
APOA1BP
APOBEC3B
APOD
APOH
APOO
APRT
AR
ARC
ARGLU1
ARHGAP20
ARHGAP24
ARHGAP29
ARHGAP31
ARHGAP44
ARHGAP6
ARHGEF10
ARHGEF15
ARHGEF16
ARHGEF19
ARHGEF26
ARHGEF26-AS1
ARHGEF3
ARL13B
ARL4C
ARL6
ARL9
ARMCX1
ARNT2
ARNTL2
ARRB1
ARSD
ART4
ARTN
ASB2
ASB9
ASCL2
ASF1B
ASMTL
ASPA
ASPHD1
ASPHD2
ASPM
ASRGL1
ASUN
ATAD2
ATAD5
ATF5
ATIC
ATL1
ATOH8
ATP10B
ATP11B
ATP13A3
ATP1A2
ATP5G1
ATP6V1A
ATP7B
ATP8A2
AUNIP
AURKA
AURKB
AVEN
AX748273
AZGP1
AZIN1
B3GALNT1
B3GALT2
B3GNT3
B4GALT2
BAG1
BAG4
BAK1
BARD1
BASP1
BATF3
BBOX1
BBS12
BC022047
BC062753
BCAM
BCAR3
BCHE
BCL11A
BCL11B
BCL2L12
BD495725
BDNF
BET1
BEX5
BHMT2
BID
BIRC5
BLACAT1
BLM
BLMH
BMP2
BMP4
BMP5
BMPER
BMPR2
BMX
BNIP2
BOLA1
BOLA3
BORA
BRCA1
BRCA2
BRCC3
BRI3BP
BRIP1
BTBD2
BTBD3
BTNL9
BUB1
BUB1B
BYSL
BZW2
C10orf10
C10orf32
C10orf54
C11orf80
C11orf96
C12orf45
C12orf73
C14orf132
C14orf28
C15orf48
C15orf52
C16orf59
C17orf58
C17orf62
C17orf75
C19orf33
C19orf40
C1QBP
C1QTNF2
C1QTNF7
C1orf112
C1orf131
C1orf198
C1orf21
C1orf53
C20orf194
C2CD4A
C2orf40
C2orf54
C3orf70
C4orf32
C4orf46
C4orf48
C5orf34
C6orf57
C7orf31
C8B
C8orf59
C8orf60
C8orf76
C8orf88
CA2
CA3
CA4
CA9
CAB39L
CABLES1
CABLES2
CACNA1D
CADM1
CALB1
CALCOCO1
CALCRL
CALR
CALU
CAMK2N1
CAMP
CAPN9
CARM1
CASC5
CASKIN2
CASP3
CASQ2
CAV1
CAV2
CBFA2T3
CBR1
CBX1
CBX4
CBX7
CCBE1
CCDC109B
CCDC137
CCDC167
CCDC34
CCDC43
CCDC58
CCDC64
CCDC68
CCDC84
CCDC85A
CCDC92
CCM2L
CCNA2
CCNB1
CCNB2
CCNE1
CCNE2
CCNF
CCT2
CCT6A
CD151
CD160
CD34
CD3EAP
CD55
CD59
CD83
CD93
CDC20
CDC25A
CDC37L1
CDC42EP1
CDC42EP2
CDC42EP3
CDC45
CDC6
CDC7
CDCA2
CDCA3
CDCA4
CDCA5
CDCA7
CDCA7L
CDCA8
CDH13
CDH19
CDH3
CDH5
CDIPT-AS1
CDK1
CDK16
CDK4
CDK5
CDK6
CDKN1C
CDKN2B
CDKN2C
CDKN3
CDO1
CDT1
CEACAM6
CEBPB
CECR5
CEMIP
CENPA
CENPE
CENPF
CENPH
CENPK
CENPL
CENPM
CENPN
CENPQ
CENPU
CENPW
CEP55
CEP76
CEP78
CEP85
CERS6
CFB
CFD
CFH
CFL2
CFLAR
CGN
CGREF1
CHAC1
CHAC2
CHAF1B
CHCHD10
CHEK1
CHEK2
CHI3L1
CHN1
CHPF
CHRDL1
CHRDL2
CHRNA5
CHST7
CHTF18
CILP
CISD1
CKAP2
CKAP2L
CKAP4
CKAP5
CKB
CKS1B
CKS2
CLDN3
CLDN5
CLEC11A
CLEC14A
CLEC1A
CLEC2B
CLIC3
CLIC5
CLK1
CLU
CMC2
CMPK2
CMSS1
CMTM8
CNN1
CNN3
CNNM3
CNOT11
CNRIP1
CNTN4
CNTN6
COA6
COBL
COL13A1
COL15A1
COL16A1
COL1A1
COL1A2
COL21A1
COL3A1
COL4A3
COL4A4
COL5A1
COL5A2
COL6A3
COL6A6
COPG2IT1
COQ3
CORO2B
COX4I2
COX7A1
CP
CPA3
CPAMD8
CPB2
CPD
CPE
CPED1
CPNE1
CPNE2
CPOX
CPSF3
CPXM1
CRBN
CREB5
CREBRF
CRIM1
CRIP1
CRIP2
CRIPAK
CRTAP
CRY1
CRY2
CRYAB
CRYBG3
CSE1L
CSNK2A1
CSPG4
CSRP1
CST6
CSTA
CSTF2
CTA-384D8.35
CTA-445C9.15
CTC-429P9.3
CTD-2292M16.8
CTGF
CTHRC1
CTNNAL1
CTNNBIP1
CTNND2
CTPS1
CTSB
CTSF
CTSK
CTSO
CX3CL1
CX3CR1
CXCL12
CXCL13
CXCL14
CXCL5
CXCR2
CXorf23
CYB5D1
CYB5D2
CYB5R3
CYBRD1
CYC1
CYP27B1
CYP2B7P
CYP2C18
CYP2S1
CYP3A5
CYP3A7-CYP3AP1
CYP4X1
CYP4Z1
CYR61
CYS1
CYSTM1
CYYR1
DAAM1
DAAM2
DACH1
DANCR
DAPK2
DARS2
DBF4
DCDC2
DCHS1
DCN
DCP1B
DCTPP1
DCUN1D1
DDAH2
DDB2
DDIAS
DDIT4
DDR2
DDX11
DDX19B
DDX39A
DDX43
DDX5
DDX55
DENND1A
DENND2A
DENND3
DENND5A
DEPDC1
DEPDC1B
DES
DFNA5
DGKA
DGKD
DHFR
DHRS13
DHTKD1
DIAPH2
DIEXF
DIRAS3
DISP1
DKK2
DKK3
DLC1
DLEU1
DLGAP5
DNA2
DNAJB11
DNAJB4
DNAJC6
DNALI1
DNASE1L3
DNM3
DNM3OS
DNMBP
DNMT1
DNMT3B
DOCK4
DOK5
DOK6
DONSON
DPEP1
DPP3
DPT
DPY19L3
DPY30
DPYSL2
DQ592442
DROSHA
DSCC1
DSERG1
DSN1
DTL
DTX4
DUS1L
DUS4L
DUSP1
DUSP6
DVL3
DYNC1I2
E2F3
E2F7
E2F8
EBF1
ECHDC2
ECHDC3
ECM1
ECM2
ECSCR
ECT2
EDN1
EDNRA
EDNRB
EED
EEF1E1
EFCAB4A
EFCC1
EFEMP1
EFEMP2
EFHD1
EFNA3
EFNA4
EFNB2
EGF
EGFL7
EGFLAM
EGR1
EHD2
EHHADH
EIF3J-AS1
EIF4EBP1
EIF6
ELMO1
ELMO3
ELN
ELOVL6
ELTD1
EMC3-AS1
EMC9
EMCN
EME1
EMG1
EML1
EMP2
EMR3
ENC1
ENG
ENKD1
ENO1
ENTPD3
EOGT
EP300-AS1
EPAS1
EPB41L2
EPB41L5
EPHB1
EPHB2
EPHX1
EPHX2
EPRS
EPT1
ERAL1
ERCC6L
ERG
ERLIN1
ERO1L
ERV3-2
ESAM
ESPL1
ETFB
ETS2
EVA1A
EVA1C
EXO1
EXOSC4
EXOSC5
EXPH5
EXTL2
EZH2
EZR
F10
F8
FABP4
FABP7
FADD
FADS3
FAM101B
FAM105A
FAM107A
FAM107B
FAM111B
FAM117B
FAM134B
FAM13A
FAM13B
FAM13C
FAM149A
FAM150B
FAM162B
FAM167A
FAM167B
FAM171A1
FAM174A
FAM174B
FAM179B
FAM189A2
FAM195A
FAM216A
FAM220A
FAM228B
FAM46A
FAM46B
FAM63B
FAM64A
FAM69A
FAM69C
FAM73A
FAM83D
FAM8A1
FANCE
FANCG
FANCI
FANCL
FAP
FASTKD1
FAT3
FAT4
FAXDC2
FBL
FBLL1
FBLN1
FBLN5
FBN2
FBXL2
FBXL7
FBXO45
FBXO5
FCN3
FCRLB
FEM1C
FEN1
FENDRR
FERMT2
FEZ1
FGD5
FGD6
FGF2
FGF9
FHDC1
FHL1
FHL2
FHL5
FHOD1
FIBIN
FIGN
FIGNL1
FILIP1
FILIP1L
FKBP14
FKBP1B
FLAD1
FLJ34503
FLJ35700
FLJ45482
FLNA
FLNC
FMO1
FMO2
FMO3
FNBP1L
FNDC1
FOLR3
FOPNL
FOXA2
FOXF1
FOXF2
FOXM1
FOXP4
FRMD3
FRMD4A
FRMD5
FRY
FRZB
FSTL1
FSTL3
FUNDC1
FUT1
FUT3
FUT8
FXYD1
FXYD6
FYN
FYTTD1
G2E3
GAB2
GABARAPL1
GABPB1
GABPB2
GABRB2
GADD45G
GAGE3
GALNT1
GALNT18
GALNT2
GALNT7
GAPDH
GARS
GAS2
GAS6
GATA2
GATA6
GATA6-AS1
GCAT
GCNT3
GDAP1
GDF10
GDI2
GDPD3
GEMIN2
GFOD1
GFPT1
GGCT
GGH
GGT5
GGTLC1
GHR
GIMAP1
GIMAP6
GIMAP8
GINS1
GINS2
GINS3
GINS4
GIPC2
GJA4
GJA5
GKAP1
GLDC
GLDN
GLIS2
GLMN
GLRB
GLUD1
GMCL1
GMDS
GMNN
GMPPA
GMPS
GNA14
GNA15
GNAQ
GNE
GNG11
GNPNAT1
GOLGA8N
GOLM1
GOLT1A
GOLT1B
GOT1
GPA33
GPC3
GPD1
GPER1
GPI
GPIHBP1
GPM6A
GPM6B
GPNMB
GPR126
GPR133
GPR146
GPR19
GPR4
GPR84
GPRASP1
GPRIN2
GPS1
GPSM2
GPT2
GPX3
GPX7
GPX8
GRAMD1C
GRAMD2
GREM1
GRIA1
GRK5
GSDMC
GSKIP
GSR
GSTM5
GSTT1
GTF2I
GTSE1
GUCY1A2
GUCY1A3
GUCY1B3
GUF1
GXYLT2
H1F0
H2AFY2
H2BFS
HACE1
HAGLROS
HAL
HAMP
HAS3
HAUS1
HAUS3
HAUS6
HBB
HBD
HCG11
HDAC1
HDC
HEATR2
HEATR5B
HECW2
HEG1
HELLS
HEXIM2
HIF1A
HIF3A
HIGD1B
HIST1H1D
HIST1H2AJ
HIST1H2AM
HIST1H2BD
HIST1H2BE
HIST1H2BH
HIST1H2BK
HIST1H4J
HJURP
HK2
HLA-E
HLF
HLTF
HLX
HMBS
HMGA1
HMGB3
HMGB3P1
HMMR
HN1
HOMER3
HOXA4
HOXA5
HOXB5
HOXC4
HPCAL1
HPDL
HPGD
HPS3
HPSE
HRCT1
HS3ST1
HS6ST2
HSF2BP
HSP90AB1
HSP90B1
HSPA12B
HSPA13
HSPA2
HSPB2
HSPB6
HSPB8
HSPD1
HSPE1
HYAL1
HYAL2
HYLS1
HYMAI
HYOU1
IARS
ICAM2
ICT1
ID1
ID3
ID4
IDH2
IER2
IFI16
IFIT1
IFRD1
IFT88
IGDCC4
IGF2BP3
IGFBP4
IGFBP6
IGFBP7
IGFBPL1
IGFL2
IGIP
IGSF10
IL12RB2
IL17D
IL18R1
IL18RAP
IL1RL1
IL20RA
IL2RA
IL37
IL4I1
IL6R
IL6ST
IL7R
ILF2
IMMP1L
IMP4
INMT
INPP1
INPP5A
INTS8
IP6K3
IPO4
IQCB1
IQSEC1
IRAK1
IRS2
IRX2
IRX5
ISG15
ISOC2
ITGA1
ITGA10
ITGA3
ITGA5
ITGA7
ITGA8
ITGAV
ITGB3BP
ITGBL1
ITIH3
ITIH5
JADE1
JAM2
JDP2
JSRP1
JUN
KAL1
KANK3
KANK4
KANSL1L
KAZN
KCNA5
KCNE4
KCNK17
KCNK3
KCNMB3
KCNMB4
KCNN2
KCNT2
KCTD9
KDELC1
KDELR1
KDELR2
KDELR3
KDM1A
KDM3B
KDR
KGFLP2
KHDC1L
KHDRBS3
KIAA0040
KIAA0101
KIAA0232
KIAA0355
KIAA0907
KIAA1244
KIAA1462
KIAA1524
KIF11
KIF13B
KIF14
KIF15
KIF18A
KIF18B
KIF1C
KIF20A
KIF23
KIF26A
KIF26B
KIF2A
KIF2C
KIF3A
KIF4A
KIFC1
KISS1R
KIT
KL
KLB
KLF10
KLF2
KLF4
KLF6
KLHDC7B
KLHL2
KLHL41
KLHL7
KLK11
KLK6
KLRF1
KNOP1
KNSTRN
KNTC1
KPNA2
L3HYPDH
LA16c-83F12.6
LAD1
LAGE3
LAMB2
LAMP5
LAMTOR4
LAPTM4B
LBH
LDB2
LDHA
LDLR
LDLRAD3
LEMD1
LENG8
LEPRE1
LGALS3
LGALSL
LGI2
LGI3
LHFP
LIFR
LIG1
LIMCH1
LIMS2
LINC00261
LINC00312
LINC00467
LINC00472
LINC00597
LINC00622
LINC00668
LINC00702
LINC00847
LINC00888
LINC00909
LINC00936
LINC00968
LINC01133
LINC01268
LINC01305
LIPH
LIPT1
LLGL2
LMAN1
LMCD1
LMNB1
LMNB2
LMO2
LMO7
LMOD1
LNP1
LNX2
LOC100049716
LOC100128840
LOC100129550
LOC100131262
LOC100131541
LOC100132891
LOC100288911
LOC100289094
LOC100310756
LOC100506100
LOC100506119
LOC100506725
LOC100506922
LOC100506990
LOC100507073
LOC100507311
LOC100996760
LOC101927069
LOC101927263
LOC101927391
LOC101927929
LOC101928000
LOC101928173
LOC101928370
LOC101928612
LOC101929340
LOC101929759
LOC101929787
LOC101930415
LOC102724356
LOC102724611
LOC102724927
LOC153682
LOC158960
LOC202025
LOC254057
LOC283070
LOC283357
LOC284889
LOC285043
LOC285147
LOC285812
LOC286161
LOC286272
LOC286437
LOC338620
LOC389765
LOC401320
LOC439911
LOC644656
LOC728392
LOC729680
LOC729970
LOC731424
LOC81691
LONRF1
LONRF2
LONRF3
LOX
LOXL1
LPHN3
LPIN2
LPL
LRCH2
LRG1
LRIG3
LRP6
LRP8
LRRC31
LRRC32
LRRC36
LRRC42
LRRC75A
LRRC8D
LRRFIP1
LRRN3
LRRN4CL
LSAMP
LSM1
LSM12
LSM2
LSM5
LSM7
LTBP2
LTC4S
LTF
LURAP1L
LYPD1
LYPLA1
LYRM4
LYRM5
LYVE1
LZTS3
MACF1
MAD2L1
MAD2L2
MAGEC1
MAGED1
MAGI2-AS3
MAL
MAMDC2
MAML2
MAMLD1
MAN1C1
MAN2A2
MAOA
MAP1LC3A
MAP1LC3C
MAP2
MAP3K14
MAP4K3
MAP7D1
MAPK13
2-Mar
MARCKS
MARVELD2
MAST4
MASTL
MATN3
MAZ
MBNL1-AS1
MCAM
MCEMP1
MCM10
MCM2
MCM3
MCM4
MCM5
MCM6
MCM7
MCM8
ME1
MEGF6
MEIS1
MEIS2
MEIS3P1
MELK
MEN1
MESDC1
MEST
METAP1
METTL1
METTL7B
METTL8
MEX3B
MFAP2
MFAP4
MFN1
MFSD3
MFSD4
MFSD6
MGAM
MGARP
MGC32805
MGME1
MIAT
MICA
MICU3
MIF
MINOS1P1
MIR100HG
MIR3682
MIS18A
MISP
MKI67
MKKS
MLEC
MLF2
MLPH
MLST8
MME
MMP12
MMP14
MMP28
MMP7
MMP9
MMRN2
MND1
MNX1
MOAP1
MORC4
MPDZ
MPHOSPH9
MPLKIP
MPP5
MPP6
MRGBP
MRGPRF
MRPL11
MRPL13
MRPL15
MRPL17
MRPL3
MRPL36
MRPL37
MRPL4
MRPL48
MRPL52
MRPS10
MRPS12
MRPS17
MRPS2
MRPS28
MRPS33
MRPS35
MRTO4
MRVI1
MS4A15
MS4A2
MSANTD2
MSH2
MSH6
MSMO1
MSRB3
MST4
MT1E
MT1F
MT1G
MT1H
MT1HL1
MT1M
MT1X
MT2A
MTERF1
MTERF2
MTERF3
MTFP1
MTFR1
MTFR2
MTHFD2
MTIF2
MTMR11
MTURN
MTX2
MUC15
MUC4
MVB12A
MXRA5
MXRA7
MYADM
MYBL1
MYBL2
MYCL
MYCT1
MYH10
MYH11
MYL6B
MYL9
MYLIP
MYO19
MYO1B
MYO1E
MYO5B
MYO9A
MYOC
MYOCD
MYZAP
NAA40
NABP2
NAGK
NANP
NAP1L3
NAP1L5
NAT10
NBEAL1
NBL1
NCAPD2
NCAPD3
NCAPG
NCAPG2
NCAPH
NCBP2
NCK1-AS1
NCKAP5
NDC1
NDC80
NDN
NDRG2
NDUFB11
NEBL
NEDD4
NEDD4L
NEDD9
NEGR1
NEIL3
NEK2
NEK7
NELFCD
NELL1
NES
NETO2
NEURL1B
NEXN
NFE2
NFE2L3
NFIA
NFIB
NFIC
NFXL1
NIF3L1
NIPSNAP1
NIT2
NKD2
NLRP7
NME1
NME4
NMU
NOB1
NOL4
NONO
NOP2
NOP58
NOSTRIN
NPDC1
NPEPPS
NPIPA1
NPL
NPM3
NPNT
NPR1
NPR3
NPY1R
NR1H2
NR2C2AP
NR2F1
NR2F2
NR2F2-AS1
NR3C2
NRAS
NREP
NRIP3
NRM
NSG1
NSUN5P1
NT5C3A
NTS
NUDT1
NUDT19
NUF2
NUMB
NUP107
NUP155
NUP210
NUP35
NUP85
NUPL2
NUSAP1
NXN
NYNRIN
OASL
OBFC1
OCIAD2
OCLN
ODAM
ODF3L1
OGN
OIP5
OLFML1
OLFML2A
OLFML2B
OLFML3
OMD
OPLAH
OPN3
OPTN
OR7E14P
OR7E47P
ORC1
ORC6
OSR1
OSTC
OSTF1
OTUD1
OTUD3
OTUD6B
OXCT1
P2RY6
P4HB
P4HTM
PADI3
PAFAH1B3
PAICS
PAK6
PALB2
PALD1
PALM
PALMD
PAM
PANK1
PAPSS2
PAQR4
PAQR5
PARP1
PARP2
PARPBP
PAXIP1
PBK
PBX1
PC
PCAT19
PCDH12
PCDH17
PCDH18
PCDHB16
PCDHB7
PCNA
PCOLCE
PCOLCE2
PCP4
PCSK1
PCSK5
PCYOX1
PDCD10
PDCD2L
PDE2A
PDE3A
PDE4D
PDE8B
PDGFA
PDIA4
PDIA6
PDK1
PDK4
PDLIM1
PDLIM2
PDLIM3
PDRG1
PDZD11
PDZD2
PDZRN4
PEAK1
PEAR1
PEBP1
PECAM1
PEG3
PF4
PFKP
PGAM1
PGC
PGK1
PGM1
PGM2
PGM5
PGM5-AS1
PGR
PHACTR2
PHACTR3
PHF19
PHF5A
PHYH
PHYHD1
PI15
PIGU
PIGW
PIGX
PIK3C2B
PIK3R1
PIM3
PKD2
PKDCC
PKIA
PKIG
PKM
PKMYT1
PKN1
PKN3
PKNOX2
PLA1A
PLA2G16
PLAC9
PLAGL1
PLAU
PLCL1
PLCXD3
PLD1
PLEK2
PLEKHG1
PLEKHG4
PLEKHH2
PLEKHM3
PLGRKT
PLIN3
PLK1
PLK2
PLK4
PLLP
PLN
PLOD1
PLOD2
PLSCR4
PLTP
PLVAP
PLXNA2
PMCH
PMM1
PNKP
PNMA6A
PNPT1
PODXL
PODXL2
POLD1
POLD2
POLE2
POLE3
POLI
POLQ
POLR2D
POLR2H
POLR2K
POMGNT2
POP7
POR
POSTN
PPAP2A
PPAP2B
PPAPDC1B
PPARGC1A
PPAT
PPBP
PPFIBP2
PPIB
PPID
PPIF
PPIH
PPIL1
PPL
PPM1G
PPP1CA
PPP1R13B
PPP1R14A
PPP1R14B
PPP1R3C
PPP1R9A
PPP2R3A
PPP4C
PRC1
PRCC
PRDM6
PRDX1
PRELP
PRICKLE1
PRICKLE2
PRIM1
PRIM2
PRKAR2B
PRKCDBP
PRKCZ
PRKDC
PRKRA
PRKX
PRMT3
PRMT5
PROC
PROK2
PROS1
PRPF4
PRPS2
PRR11
PRR24
PRRG1
PRRX1
PRSS2
PRSS23
PRSS3
PRSS35
PRSS8
PSAT1
PSENEN
PSMB3
PSMB5
PSMC3IP
PSMC4
PSMD10
PSMD14
PSMD2
PSMD3
PSMD6-AS2
PSMD8
PSMG1
PSMG3
PSPH
PSRC1
PTDSS1
PTGDS
PTGFRN
PTGR1
PTH1R
PTPLA
PTPLAD1
PTPN12
PTPN21
PTPRB
PTPRD
PTPRG
PTPRM
PTPRN2
PTRF
PTRH2
PTS
PTTG1
PTTG3P
PUS1
PUSL1
PVRL3
PWAR6
PXN-AS1
PYCR1
PYCRL
PYGL
QKI
QSER1
QSOX1
R3HDM4
RAB11A
RAB11FIP1
RAB17
RAB37
RAB42
RAB5B
RACGAP1
RAD21
RAD51
RAD51AP1
RAD51C
RAD54B
RAD54L
RADIL
RAI2
RALGAPA2
RALGDS
RALGPS2
RALY-AS1
RAMP2
RAMP3
RANGAP1
RAP1GAP2
RAPGEF2
RAPGEF4
RAPH1
RARA-AS1
RARRES2
RASIP1
RASL12
RBBP8
RBM12B
RBM28
RBMS2
RBMS3
RBP2
RBP4
RBPMS
RBPMS2
RCC1
RCC2
RCN2
RCN3
RDX
RECQL4
REEP1
RERG
RERGL
RETN
REV3L
RFC2
RFC3
RFC4
RFC5
RFWD3
RFX2
RGCC
RGN
RGS4
RGS5
RHBDF2
RHNO1
RHOBTB1
RHOJ
RILPL2
RIMKLB
RIN2
RMI1
RMI2
RNASE4
RNASEH2A
RNF128
RNF144B
RNF150
RNF180
RNF182
RNF43
RNFT2
ROBO2
ROBO4
ROR1
RP1-142L7.8
RP1-151F17.2
RP1-228H13.5
RP1-78O14.1
RP11-127B20.2
RP11-134G8.8
RP11-138A9.1
RP11-173M1.8
RP11-199F11.2
RP11-226L15.5
RP11-247L20.4
RP11-285F7.2
RP11-295G20.2
RP11-295M18.6
RP11-2E11.9
RP11-305O6.3
RP11-355B11.2
RP11-378A13.1
RP11-389C8.2
RP11-391M1.4
RP11-395B7.7
RP11-401P9.4
RP11-469M7.1
RP11-480A16.1
RP11-48B3.4
RP11-506O24.2
RP11-54K16.2
RP11-589P10.5
RP11-642D21.1
RP11-680F8.4
RP11-700J17.2
RP11-747H7.3
RP11-819C21.1
RP11-846E15.2
RP11-96D1.11
RP11-97C16.1
RP3-406P24.1
RP3-525N10.2
RP4-635E18.8
RP4-758J24.5
RPA3
RPA4
RPAP3
RPF2
RPGR
RPL22L1
RPL23AP32
RPL36
RPL39L
RPP25
RPP40
RPS21
RPS6KC1
RRAS
RRM1
RRM2
RSPO1
RSPO2
RSPO4
RSRC1
RTKN2
RUNDC3B
RUVBL1
RXFP1
S100A10
S100A11
S100A12
S100A3
S100A4
S100A6
S1PR1
SAAL1
SAC3D1
SALL2
SAMD5
SAP18
SAPCD2
SARS2
SASH1
SBSN
SBSPON
SCAI
SCAND1
SCARA3
SCARA5
SCD
SCEL
SCG5
SCGB3A1
SCML1
SCN4B
SCN7A
SCT
SDC2
SDC4
SDPR
SDS
SEC14L4
SEC24A
SEC61A1
SEC61G
SEH1L
SELP
SEMA3E
SEMA3G
SEMA5A
SEMA6A
10-Sep
SEPW1
SERINC1
SERPINE2
SERPING1
SERPINH1
SERPINI1
SERTAD3
SERTM1
SESN1
SESN3
SESTD1
SETBP1
SFRP2
SFTA1P
SFXN1
SGCA
SGCE
SGCG
SGIP1
SGK494
SGMS1
SGOL2
SGPL1
SH2D3C
SH2D4A
SH3BGR
SH3BGRL2
SH3BP5
SH3D19
SH3GL2
SH3RF1
SH3RF3
SHANK2
SHANK3
SHC1
SHC2
SHCBP1
SHE
SHFM1
SHISA3
SHMT2
SHROOM3
SHROOM4
SIAH2
SIGIRR
SIGLEC15
SIGLEC17P
SIGMAR1
SIRT1
SKA1
SKA2
SKA3
SKI
SKP2
SLC12A2
SLC12A8
SLC14A1
SLC16A1
SLC16A14
SLC16A5
SLC18A2
SLC19A3
SLC1A1
SLC1A4
SLC22A18
SLC24A3
SLC25A1
SLC25A39
SLC26A2
SLC26A9
SLC28A3
SLC2A5
SLC35F2
SLC39A11
SLC39A4
SLC39A6
SLC44A2
SLC44A3
SLC50A1
SLC51B
SLC52A2
SLC5A3
SLC5A6
SLC6A16
SLC6A4
SLC7A2
SLC7A5
SLC9A8
SLCO1B3
SLCO2A1
SLCO4A1
SLCO5A1
SLIRP
SLIT2
SLIT3
SLK
SLMO2
SLX4IP
SMA4
SMAD6
SMAD7
SMAD9
SMARCC1
SMC2
SMC4
SMC6
SMIM6
SMS
SMTNL2
SMURF2
SMYD3
SNAI2
SNCA
SNRNP25
SNRNP48
SNRPA
SNRPB
SNRPD1
SNRPD2
SNRPD3
SNRPF
SNX21
SNX8
SOD3
SORBS1
SORBS2
SORCS2
SORD
SORT1
SOSTDC1
SOX17
SOX18
SOX7
SPAG1
SPAG5
SPARCL1
SPAST
SPATA2L
SPATA7
SPATC1L
SPATS2
SPC25
SPDL1
SPIN4
SPIRE1
SPNS2
SPOCK2
SPP1
SPRY1
SPRY2
SPRY4
SPRY4-IT1
SPRYD7
SPTBN1
SPX
SRD5A1
SRGAP2C
SRI
SRM
SRPK1
SRPRB
SRPX
SS18
SSBP2
SSTR1
SSX2IP
ST14
ST5
ST6GALNAC3
ST6GALNAC5
ST6GALNAC6
ST7-AS1
STAC
STARD13
STARD4
STARD5
STARD8
STARD9
STEAP1
STEAP1B
STEAP3
STIL
STIP1
STK39
STOM
STOML2
STRA13
STRBP
STX11
STX12
STXBP1
STXBP6
SULF1
SULF2
SUPT16H
SUSD2
SUSD5
SWI5
SYAP1
SYBU
SYDE2
SYNC
SYNDIG1L
SYNE1
SYNGR3
SYNM
SYNPO2
SYT17
SYTL2
TACC1
TACC2
TACC3
TAF15
TAF6
TAGLN
TBC1D31
TBCE
TBL1XR1
TBPL1
TBX2
TBX4
TBX5-AS1
TCEAL1
TCEAL2
TCEAL3
TCEAL7
TCEB1
TCF15
TCF19
TCF21
TCF4
TCF7L1
TCF7L2
TDG
TDO2
TDRD10
TDRD3
TDRD7
TEK
TENC1
TESC
TEX14
TEX30
TFF2
TFPI
TGFB1I1
TGFB2
TGFBR3
TGM2
THAP8
THBD
THBS2
THSD7A
THY1
TIE1
TIGD1
TIMELESS
TIMM10
TIMM50
TIMM8B
TIMM9
TIMP1
TIMP2
TIMP3
TIPIN
TIPRL
TJP1
TK1
TKT
TLCD1
TLCD2
TLE2
TM9SF4
TMC5
TMED2
TMEM100
TMEM106C
TMEM108
TMEM117
TMEM119
TMEM130
TMEM133
TMEM139
TMEM14A
TMEM154
TMEM178A
TMEM194A
TMEM200B
TMEM245
TMEM251
TMEM260
TMEM263
TMEM35
TMEM38B
TMEM47
TMEM55A
TMEM61
TMEM68
TMEM69
TMEM74B
TMEM88
TMEM98
TMEM99
TMOD1
TMPO
TMTC4
TMUB1
TMX1
TNFRSF18
TNFRSF21
TNFSF4
TNNC1
TNNI2
TNS1
TOB1
TOMM40
TOMM5
TOP2A
TOPBP1
TOR3A
TOX2
TP53INP2
TPD52
TPD52L1
TPI1
TPM4
TPPP
TPPP3
TPRG1
TPRKB
TPRXL
TPSAB1
TPSB2
TPST1
TPX2
TRAIP
TRAK2
TREM1
TRHDE
TRIL
TRIM56
TRIM59
TRIP10
TRIP13
TRIT1
TRNP1
TROAP
TRPC6
TRPM2
TRPS1
TRUB2
TSC1
TSC22D3
TSHZ1
TSPAN12
TSPAN13
TSPAN15
TSPAN18
TSPAN2
TSPAN5
TSPAN7
TSPAN8
TSPYL4
TSTA3
TTC19
TTC28
TTC39C
TTC7B
TTK
TTLL12
TTLL7
TTYH3
TUBA1A
TUBA4A
TUBB
TUBB6
TUBBP5
TUBG1
TUSC1
TXN
TXNDC16
TYMS
TYRP1
UBE2C
UBE2S
UBE2T
UBFD1
UBL3
UCHL3
UGT2B28
UGT8
UHMK1
UHRF1
UNC13B
UNG
UPK3B
USP1
USP13
USP27X
USP28
USP32P2
USP53
USP54
UTP20
UXS1
VASN
VAT1
VCAN
VDAC3
VEGFC
VGLL3
VIPR1
VOPP1
VPS37B
VPS8
VRK1
VRK2
VSIG10L
VSIG2
VWF
WASF3
WBP2
WBSCR17
WDFY3-AS2
WDHD1
WDR18
WDR43
WDR5
WDR53
WDR75
WDYHV1
WFDC1
WFDC3
WFS1
WIF1
WIPI1
WISP1
WISP2
WLS
WNT10B
WNT2
WRB
WTIP
WWC3
XAGE-4
XPO1
XPO5
XPOT
XRCC3
YAP1
YDJC
YEATS2
YEATS4
YIF1A
YKT6
YWHAZ
ZAK
ZBED2
ZBED3
ZBTB16
ZBTB20
ZBTB34
ZBTB4
ZBTB8A
ZC2HC1C
ZC3H8
ZCCHC24
ZDHHC11
ZDHHC13
ZDHHC9
ZFP3
ZFPM2
ZHX2
ZMAT1
ZMAT4
ZMYND19
ZNF106
ZNF146
ZNF184
ZNF204P
ZNF23
ZNF25
ZNF267
ZNF280B
ZNF300P1
ZNF329
ZNF367
ZNF385A
ZNF415
ZNF423
ZNF431
ZNF432
ZNF436
ZNF439
ZNF516
ZNF521
ZNF542P
ZNF559
ZNF57
ZNF581
ZNF593
ZNF597
ZNF608
ZNF662
ZNF667-AS1
ZNF680
ZNF692
ZNF83
ZNFX1
ZNHIT3
ZNRF3
ZSCAN18
ZSWIM5
ZSWIM6
ZWILCH
ZWINT
ZYX
