# Supplementary material for: Low Expression of ADCY4 Predicts Worse Survival of Lung Squamous Cell Carcinoma Based on Integrated Analysis and Immunohistochemical Verification
Source: Front Oncol. 2021 Jun 10;11:637733. doi: 10.3389/fonc.2021.637733 (PMC8225293; doi:10.3389/fonc.2021.637733)
Supplement: Supplementary Table 5 — The co-expression genes in the turquoise module of TCGA-LUSC dataset. [file Table_5.xls]

Gene symbol
RUNDC3A
TMCC3
PLSCR4
UBAC1
ARHGEF25
FAM3C
TBC1D7
SNRPB
FNIP2
CLDN11
BRF2
DOHH
WFDC2
BOLA1
CARM1
PRRX2
LARP6
ANO6
ARHGEF5
MISP
CCDC58
TRMU
SCG5
SLC1A6
RPS6KB2
GRAMD2A
FIP1L1
HACD1
ASCL2
LGI3
KDELR1
PBX3
HEBP2
TMEM220
ZNF135
PI15
RAB17
SMIM13
DLX2
SPINDOC
SLC6A9
SPTBN1
COMTD1
ZDHHC4
COL22A1
AP1S1
EGLN3
THSD7A
CLIC6
CASQ2
CHURC1
ADGRG1
APMAP
NAE1
ABCC9
MSRA
PPP1R2
ELOVL4
REEP6
AP2M1
LNX2
FAM220A
PRSS2
CCL23
LYPD1
NRN1
PRG4
HOXC13
OTULIN
NIP7
PSAT1
ERP27
PCTP
PEX13
DHX34
ADD3
HIST2H2BF
B3GNT5
NPR2
CITED2
TPCN1
BMPR2
IL1R2
HLX
MAGEA6
UBALD2
ABHD11
GSTO2
HSPA1B
CLDN1
ERLIN2
CHI3L2
ADCY4
SPP1
CGNL1
DLK2
PRXL2A
PTPN18
MT1A
LRRC8D
SFTA3
UQCC3
TSPAN12
PLEKHG6
FBN3
SERINC1
EPHB2
MTSS1
PDCD5
IER3
KLK8
SDHA
DSC1
ERBB2
TJP2
DNAJC15
NCS1
CCBE1
CLDN18
SMS
CASK
OCIAD2
ATL1
EVL
CACNG4
KRI1
LMO2
ZNF121
CHGA
SPTLC3
DES
ESM1
MGME1
NECAB3
RAC1
C6orf15
KCNG1
SKIL
UBE2V2
TRIQK
NELL2
MFN1
AP1S2
TRIB1
TRIB3
TMEM206
SAMD11
TMEM71
ADH1C
GABRA3
PIGT
TLR3
KCNJ8
NCBP2-AS2
NXPH3
CBX4
RELN
TMEM37
DRD2
GPC4
FAM129A
FILIP1L
ROBO4
BSG
SLC22A18AS
CCDC190
ITLN2
FNDC5
NPSR1
EFNA3
HOXD13
ACAT1
NFKBIA
SEMA3B
MZT2A
CPM
SORBS2
FMO2
EN2
ST3GAL5
APOBEC3F
NSUN2
BHMT2
PRKCE
CBFA2T3
NUMBL
ARHGAP39
LARGE2
FXYD6
FASTKD3
LPAR3
BCL2L10
RNF150
KLF11
TIGD2
JAM2
CLIC5
CXCL6
TMEM63A
NCMAP
PRSS22
SPATC1L
NR2F6
YBX3
RBM47
RHOBTB1
SMOX
PLA2G1B
MRPL3
RFK
SHTN1
NGFR
ADCK5
ITGA7
B3GNT2
APOA2
MPC1
FGD5
HNRNPAB
TMPRSS2
DEPP1
FLNC
C15orf39
HIST1H2AE
ZNF786
ZFAND5
SRRM3
MECOM
GLYATL2
ZC3H12C
PHF24
ARTN
MPV17L
CFI
RORC
GPR137B
SFXN1
LIMS2
CCDC68
SLC4A2
LFNG
LTBR
TM4SF18
MELTF
OSBPL5
TSPAN6
SYNPO2
IMPDH1
NOV
PDIA3
FYTTD1
DDC
PLXNA1
CEACAM6
DTX2
ISOC2
TYRO3
AGR2
LRIG1
JADE1
COASY
UBL3
TBX4
GJB7
FBXO41
CD99L2
GSTP1
COX7A1
RASL11A
TFPI
C2CD4A
PRAP1
CTSG
MAP3K8
TCTA
CD101
DNM1
SLC35D2
PC
STRIP2
MRPL40
VIPR1
WDR72
EPB41L5
BRAT1
ADSS
ARMCX6
CRELD2
NACAD
GUCY1A2
PCOLCE2
GPR143
RPN1
MZT2B
STRA6
MYLK
GPM6B
TSHZ1
KLK5
PNPLA6
SLC14A1
CLUH
TBX2
HBA2
ARF6
SPOCK1
ANGPT1
RPS6KA1
MAGI3
TMEM163
DARS
RPP21
ADAMTSL3
FAM160A1
TMEM254
MYCL
CC2D1A
NRG4
C8orf88
FRAT2
PARD3
DYNLT3
TMEM161A
TMEM185B
MBNL3
KAT2B
RYK
RFLNB
SECISBP2L
SYT5
LIF
NR2C2AP
HIF1A
NOSTRIN
NEXN
TRMT1
TENM2
CACNA1B
ZFYVE9
ZNF787
KRT74
PRRG1
MRPS18A
SIX3
TNFSF18
KHDRBS2
THOC3
DDHD2
QKI
KLK1
ATP2A2
ZSCAN18
GGCT
MOCS1
PTGES
SCAMP5
GJA3
NDUFA6
HOXA3
PLEKHA6
SLC39A8
GPR37
COLCA2
TCF20
OTULINL
PNKP
CMTM8
NINJ2
PCYT1A
WDR53
PSD3
TRIM8
NDUFA4L2
PFKP
SVEP1
RAB27A
FERMT2
LMO4
BMT2
SLC25A23
DDTL
FGF7
SLC35A2
CCDC124
TGFBR1
PRDM16
FHL5
PRKAR2B
P3H3
ALDH3B1
DECR2
NRARP
DGAT1
RASIP1
SEMA3E
UGT3A2
PTP4A1
LRRK2
GGT1
SLC5A8
FKBP2
TBC1D4
FFAR4
BMX
NCK2
MAPK8IP2
DNAJA3
BMP4
TMEM216
SFTPB
EPHA3
PLCB3
IGF1R
GAS2
SEMA4C
PAQR3
MGLL
DSP
PKN1
FAM171A2
AKAP7
LIMK1
TENM4
EGLN1
TFAP4
PCDHB7
RBP1
FOLR1
LGALS4
CFL2
CKMT1A
APOA1
AHCYL2
CSRP1
ABLIM3
NIPAL1
PLD1
OPN3
TIE1
PPARGC1A
USP31
SLC20A1
NECAB1
PRR22
ADARB1
ARL4C
ALPP
SALL4
LATS2
AFF3
RELL1
CNNM1
SDR42E1
UCHL3
MAGEA12
ENAH
UGT2B17
SNCAIP
RBBP8NL
ADH1B
HIST1H3D
FBLN5
PDP1
TM2D2
SYP
TOMM34
GALNT2
AKAP13
FLAD1
MUC1
VSIG1
CD47
SC5D
PLIN3
MPZL1
DCAF15
SART1
SLC7A1
TDRD5
HOXA11
KIAA0355
RAB25
C11orf53
CCNI
TMSB15A
PRXL2C
CD302
GDF10
KMT5A
SLC6A2
RAPGEF5
TMEM11
MAOB
ABR
ANGPTL4
MMADHC
GAREM2
ZNF331
CHRM3
PLPP3
SMAD6
SH3GL3
GLMP
HHLA3
PGAP2
RERGL
MEX3D
AMACR
SF3B4
ANKRD22
TRPT1
KIF3C
TAPT1
DNALI1
SCUBE2
HCN3
PDIA6
H1FX
SPRY2
LIFR
GARS
HES4
CLDN7
NUDT8
TMEM177
IGSF8
KIT
TMEM173
GNAS
MCOLN1
SERINC2
PNPLA7
LRP6
ARL13B
PRKCH
TENT4A
IVD
TRPV4
FIBIN
ENTPD2
CMTM7
TPSAB1
A2M
KLHL4
C5orf22
OGDHL
MTX2
MAP3K13
ADAMTS1
TRAP1
AEBP2
CCM2L
DLL1
JAM3
NCALD
MANF
ACTL6A
SMAD7
TYRP1
SLC22A31
METTL7A
GSTM5
ROBO2
ITIH5
ZBTB7B
ABHD14B
TNNC2
GNGT1
TGIF1
CD177
SSH3
TMUB1
NDST1
ST6GALNAC4
ZNF300
NOB1
TRPA1
HK2
FAM241A
ALG1L
DCUN1D5
TPST1
TC2N
CPTP
C4BPB
RPS6KA4
MFSD2A
GPD1
EHD1
KDELR3
FOXL2
RBCK1
SMARCB1
ZNF581
GMPR
CHAC1
LIPH
TMEM88
GLI4
TMEM125
MYO6
PADI1
PHLDA2
RELL2
DLX4
ROGDI
GRIA1
CRLS1
GPR50
TCFL5
AKR1E2
PSEN2
ANKRD29
TOMM40
PCDHGA9
FAM50A
TRMT112
GTPBP3
SEC61G
SKAP2
PSMC6
FAM126A
PPP1R14A
CDKL2
NHS
FOXA2
EML2
PTGIS
PDE3B
TSLP
CDH1
CLDN4
PREX2
FAM8A1
CDX1
TFAP2C
KHDRBS3
SLC46A2
ERBB3
C6orf203
BTBD3
TACR1
TXNRD3
HEY2
DKK2
CLPTM1L
WNT3
TMEM171
TMEM134
RIN1
CSGALNACT1
ULBP3
LYSMD1
PKNOX2
ACOT4
PPIC
EDN2
CDK5
RAB40B
ACOT7
VMA21
NFE2
MAGEH1
CAPN9
FCN3
CCDC51
HIST1H2AG
MTURN
CAND2
PTH1R
CBX8
RASAL1
MAGEA1
SPSB4
CPNE2
H2AFY2
LETM1
SERPINE2
ABCG2
UBA6
PECR
SLC22A3
SH2D4A
FRMD4A
ST20
STARD13
CDK6
MSRB3
POLR2L
EREG
KDM5D
MRGBP
FRZB
TNS3
NR4A3
EFR3B
F11
SPRED2
NUDT19
EMC1
ABRACL
CNTFR
CHGB
CRIP1
HIST1H4H
CA11
TBCCD1
TMEM47
BUD31
ORAI3
THOC6
HDAC1
FAM24B
GPD1L
GCA
NXPH4
JMJD1C
TMEM132A
MED24
WDR45B
SH3D19
SORD
FBXO32
EIF5
STAC2
TUBA1A
QSER1
JDP2
RCN2
TKFC
TRERF1
FAM171B
ACE
ACER3
FBXO4
TAL1
CXCR2
SAMD4A
PLAG1
GDF15
PPP1R26
TM4SF19
TUBG1
LRRN3
PUF60
SPARCL1
SPRED1
POP7
SPRY4
C1orf56
FAM84A
HS3ST1
GOLM1
PDCD10
KIF1C
PDK1
NDUFS8
TMEM255A
PTPRM
APRT
CBLB
DGCR6L
ABCC6
PIAS3
NOTCH3
CASC4
KCTD1
SLC51A
PES1
SYT12
MMP17
FAM83D
BDH2
LLGL2
DOK6
SHROOM3
SUSD1
SCARA5
SBSPON
NCLN
HSPB6
SAPCD2
ASCL1
ARHGEF19
ANG
RAP1GAP
INPP5F
CCT5
JAZF1
EXOC6B
ZNF687
CYP24A1
HRASLS5
HEYL
FZD4
SLC39A6
KHDC1L
C1QTNF12
PLEKHA5
CCNG2
ABHD17C
MEIS2
MAP10
IFT140
FAM155B
SOSTDC1
MARK4
ADCY5
UBE2S
F8
ATP8A1
HOXB7
FAM84B
IGSF10
COBL
SFTPC
LRRC32
HEG1
KREMEN2
RXFP1
LY6H
3-Sep
ARHGAP29
ECHDC1
HSPB8
C2CD2
TPD52L2
HMGB3
PLA2G4F
SNRK
TTC39A
KLHDC7A
VARS2
LMCD1
AKAP12
YIPF2
CA9
OSGIN2
METTL27
RPS2
CELSR2
STEAP4
SLC6A8
ZNF354A
PITPNC1
CSNK1G2
WWC3
B3GNT6
TMSB4X
VAT1
C12orf49
STARD8
RAD23A
FAM69C
PCM1
KRT19
TPSD1
IDNK
ARHGAP6
SCAND1
MBNL2
PLCXD2
CRABP2
RETN
FAM83E
RSPO4
DROSHA
TNNC1
REC8
COLEC11
IARS2
FAM83G
RNF122
AKR7A3
ZDHHC13
RTKN
RDH10
B3GALT2
LGR4
C9orf152
HSPA6
HSDL2
NADK2
LLGL1
ZNF677
SPATA6
DKK1
COPB2
PHACTR2
EI24
PIGA
ALDH1A2
HIVEP3
SWI5
SUSD4
ALOX15B
HSPBP1
ITPA
VEGFD
TARBP2
TMEM267
HBB
LRP2
RAMP2
ACKR4
CHST14
MRPL55
ARAP1
TNFRSF10C
XCL1
SPSB2
PRKG2
GAS6
ADAM15
CSRNP1
PITPNB
TCHH
RETREG1
NFKB1
RIMS2
LY6G6C
GINS3
PGBD5
ASTN2
SIAE
ACYP1
HOXA5
DIXDC1
LGR5
CEBPG
RNF208
PDE3A
NFIL3
FHOD1
ATF4
PPP1R3C
EXOSC4
CYB5A
PTGIR
GRAMD1A
VEGFC
KLF4
IL12RB2
JPT1
SPSB1
BMP7
KCNK7
BCL2
CTAG2
ADAMTSL2
P3H1
LIN7A
FOCAD
SNRPA1
ENDOG
MOB3A
EXT2
TJP3
SLC16A4
KLC3
FHL1
PARVA
NAPSA
GIPC1
TMEM130
INPP5B
DNPH1
SLC2A1
ADRB1
KDELC1
SGMS2
TUFT1
NETO2
PALD1
EXOC3
PPFIA3
VANGL1
ARHGEF3
GAB2
EN1
PAQR4
EPDR1
ALDH3B2
LMF2
GPRIN1
GJA4
MAP2K3
SLCO4A1
CDH5
EHHADH
DVL3
MTMR12
MUC20
CRY2
SH3GL1
EPN1
B3GAT3
MAGEA10
KCNK3
EIF6
NKX2-5
C20orf27
GABARAP
APLN
GPAA1
SLCO1B3
UFSP1
GPRASP2
SMAD1
PTN
SNAP25
EYA2
TMEM245
DACT3
IL1RL2
NPR1
SLC52A3
CXCR1
MED20
ABCA12
RASGRF1
NAA10
CA8
FGF18
GALNT17
ASPHD2
HOXD8
MAP3K1
TOMM40L
OXER1
TMEM213
CH25H
CNIH3
PAX9
NAP1L5
RRAD
F8A1
ATP10A
FOXI3
PTGES2
SENP5
FASTK
MTIF2
SPAG4
AKT3
LRCH2
NTN1
SLC9A7
RRAGD
ACADM
SCRN1
SLC16A3
BNIP3
OTX1
BOLA2-SMG1P6
KMT5C
TNIP1
EDEM1
BRI3
BAZ1A
IFITM2
HSPB7
HACD4
LRRC42
TGFBR2
CFAP221
NFIX
MEA1
RNF182
LMX1B
MEX3B
MAPK8IP1
CYBRD1
MGP
CALCA
URB1
HIST3H2BB
KPTN
LONRF1
NCAPH2
RERG
SYNE4
RIOK3
PRKCI
IVNS1ABP
SAMD1
DLX3
TMEM74B
SDF2L1
STXBP1
GTPBP8
SLC6A15
UBE4B
BARX1
NATD1
TBX3
UBL4A
CYP51A1
SREBF1
ADGRF1
ZMYND19
PDIA2
MKRN3
YARS2
AMOTL2
ST8SIA6
VAMP2
LRRC36
TMBIM4
PCSK1N
SGPL1
ADRA1D
MMP24
USP27X
TECR
CAMK2N1
GALNT1
IRAK2
TCEAL1
SLC2A4RG
PNKD
PLAC1
FEZF1
NSUN5
ARRDC3
SOX4
PPARG
BMP8B
DTNA
RASSF6
FAM162B
PLCE1
TRIM17
SOX7
NKAIN1
HSD17B4
AKAP9
SCUBE1
TSPAN3
APLNR
DDRGK1
SHOX2
HOXC8
PHYH
CPLX1
BDNF
GPER1
RCAN1
HSD17B13
KCNK17
DKK4
IGFL4
SCN7A
PNMA2
CLDN23
ACAP2
DGKZ
HIST1H2AC
MIF
RP2
PIGZ
SOX9
NFE2L3
GATA2
SMAD3
DUS1L
NME2
PRR15
CCL14
CDC42EP4
GPIHBP1
ENHO
RHOBTB3
MYZAP
NOBOX
DSG2
FOS
TPD52
PLAGL1
AOC3
CCNJL
LAMC3
MRI1
KDM3A
FMNL2
CHRD
DNAH17
JCAD
SERTM1
RASSF10
PCDHB8
GPC5
FAM207A
CD55
DLG1
MARCKS
SCARA3
ARPC1A
CYP4B1
GALT
GLDN
TBL2
SIX5
SLC30A1
OLFM4
MCTS2P
KLF16
ADPRH
MMP10
KLC2
SPTSSB
SMARCA2
LYPLA2
CDK2AP1
CTGF
WDTC1
NMRAL1
LSS
JARID2
WDR18
SLC13A5
ATP5F1D
CLU
ITPK1
HOXD10
LSAMP
C5orf38
C11orf54
SH2D3A
FGL1
MDFI
TIPARP
CARD19
TONSL
SPRN
PIK3R3
KPNA4
SLC15A2
ADCY9
PRSS1
RANBP1
DENND2A
FAM133A
CELSR3
TIA1
PRICKLE3
ENTPD8
NCOA4
NAPRT
CHRNB4
PSMD2
MAGEA9B
TSNARE1
CHMP2B
HSCB
CKMT1B
HS6ST1
KRT18
ARSE
MDH2
AGTR1
ESRRA
HS3ST3B1
NOMO1
EIF4E3
XPR1
SLFN5
PIANP
HYAL1
C1orf198
AK1
BOP1
ETV5
EMILIN3
MINPP1
ZIC5
DACH1
PAM16
HRCT1
DUSP13
ADAMTS9
CRIM1
MAGED1
RCC2
TRABD
SNTB1
MRPS30
REPS2
ERGIC3
PIK3C2B
SELENOO
LCLAT1
CDC34
SLC11A1
TP53I11
ALDH1L2
NMNAT3
NR2F1
LIMD1
TRMT6
PPP1R35
AMIGO1
POU3F1
SMIM10
TTC32
RPP40
DLL4
HAGHL
PNPLA3
CCNE1
NPM3
LRRN4
ABCA8
MAP4K4
NOC2L
BRMS1
BBOX1
XRCC3
KDR
SLC16A9
PLEKHG5
MRPS17
HIST3H2A
ARRB1
TIGD5
CLEC1A
CCDC50
ANKRD2
BSPRY
SPHK1
PTEN
PCDH19
PTP4A3
PLPBP
FGD1
RSRC1
NEDD9
PIK3CA
KBTBD11
NDNF
DDX49
LPIN1
KIAA1522
SGCA
RTCB
SERPINI1
PCDHB14
MCRIP1
B3GNT3
GFM1
AHSA1
HIST1H3H
CHIA
ARFGEF3
CEP112
ZFP36
LANCL2
VDAC1
ACADSB
C1orf115
SNX22
ZC3H3
NCBP2
C4B
GCNT3
FOSB
ALDOA
PRPF19
PANX1
IMPACT
TAF1D
PRX
TMEM92
C15orf48
KRT15
LTA4H
PDE2A
TMEM164
TXNIP
SMC6
LTK
DHDH
COL4A3
CYR61
EFNB2
SLC35A1
SLC5A3
KLF15
STK39
SLC25A24
KCTD14
ARC
FSTL3
VWA5A
TTC39C
AMTN
PLAU
RILPL2
PCSK2
ADA
GAB1
RASGEF1A
SUSD2
TMEM123
CDH3
GAPDH
CSRP2
IGFBP2
ESYT3
HMGN5
KANK2
MRPL52
TIMM13
VPS8
CTDSPL
FAM110B
PTH2R
PPM1J
GATM
DUSP14
GIPC2
RGL1
TRPC1
PDE4D
C6orf141
UPK3B
ACVR1C
SCNN1A
GLT1D1
TMEM65
CITED4
ADCY6
LDB2
TCEAL7
ZNF296
F12
GLRB
SARAF
PRR7
VANGL2
AGER
ZBTB18
F11R
UPK2
STYK1
AGTR2
SIDT2
SESTD1
COL6A5
SLC27A4
ITGA1
FRY
COL13A1
IL1R1
SLC29A4
ACO2
NSD3
MID2
SYNE1
SYNGR1
MRM1
IFT57
SYNPO
YDJC
C3orf70
TRMT2A
NOTCH2
TUBB3
ARHGEF35
FLRT3
RAPGEF1
PPP4C
PGM2L1
STK38
SLC6A20
EMP2
GNAQ
SLC19A3
CPA3
ARHGAP24
AFF2
MOGS
SLC12A8
TBL1XR1
TNFRSF11B
ZNHIT2
RNF168
EMCN
HNF1B
NUP155
PIGR
FAM167B
QPCTL
LHX5
FAM167A
GRIN2D
LRRC1
LIN7B
INPP5J
4-Sep
GOLGA6L7
ELF5
ERO1A
SELP
MAPKAPK3
XXYLT1
RASL11B
CYP27B1
STAT3
NCKAP5
CCNYL1
UTP4
PPM1G
CALR
KLF2
PPM1F
TP73
PLEKHG4B
DPH3
PODXL
PTPRG
SORBS3
IGF2BP2
FBXL19
GRK5
MME
AGFG2
SLC16A5
SLC26A4
NLGN2
PRSS3
ACADL
CASP3
SLC28A3
TMEM184A
SERTAD2
ERF
PLEKHH2
KAT2A
REX1BD
DIRAS3
VDAC2
CADPS2
IRX2
ZNF329
SLC37A1
PPP1R15A
SALL2
SEC14L1
HIGD1B
DBN1
PCDHGB1
FAM241B
FAR1
MYO3B
EBPL
STAP2
SMPDL3B
PUSL1
SLC25A36
NSDHL
SPATA20
MROH6
ACOXL
MYCT1
GATA6
SENP2
GAMT
TWNK
SLC16A11
CPOX
ISYNA1
OTUD1
ZNF675
LRRC4B
LHFPL6
IL1RL1
RBMS2
LPL
OXLD1
FAM174B
EDNRB
HAS1
MS4A15
AGTPBP1
SLC16A8
AMBP
TSPAN8
RAB10
WNT10B
PAX7
COX6B2
GPI
FKBP14
PHKA1
SRD5A3
PPAN
UBE2E3
CCT6A
ZNF703
IBSP
ST6GALNAC1
COL4A5
DDIT4
KRT31
MYADM
RHBDD3
IGSF9
BTBD11
FST
RDH16
MAPK12
NPNT
SLC52A1
APOLD1
SFTA2
FAM107A
MRPS26
EFCC1
POMGNT2
EVA1A
ENTPD6
TLE2
NDE1
MED10
VGF
ALG3
FAM184A
CYP2J2
RGN
SLC29A1
USP5
TOR4A
UQCRH
IRX1
ATXN10
MAL
SLC6A4
SEM1
CXCL14
RNF187
HDGF
EDAR
HIST1H2BJ
ZEB1
SLAMF9
ATOH8
TMEM44
CACHD1
TRAF3
ORMDL3
GPX7
FOXQ1
SOX17
FAXC
ALOX12
CPB2
PROB1
C6orf136
MAB21L3
SELENOP
ALDH2
ALDH7A1
GSTM1
SLCO4C1
CYP4X1
SPDEF
IRX4
CLDN16
KIAA1324L
SPRY1
HIST1H2BC
RSU1
NR0B2
HSD17B6
TMEM178A
NXF3
ITLN1
PKIG
FAM69B
RNF126
ENTPD7
MEIS1
TPBG
MYO5C
CCND3
CSAG1
ATP11A
KIZ
SLC36A1
ZG16B
PTPRF
TMEM131L
BCAN
ZBED2
INHBE
GUCY1B1
GRHL2
SEMA3D
DNAJA4
ADRM1
PAIP2B
KIF21A
TSPAN2
HIPK1
ROR1
SLC27A3
TRIB2
CLEC3B
ARF5
HS3ST3A1
HSPH1
SPNS2
ARL16
SLC34A2
DHX35
CYS1
ABHD2
IDH2
TRIM9
TMTC2
PARM1
MAMSTR
GAP43
CPPED1
ENOPH1
PPP2R5A
ATP1B2
GLRX5
ACHE
AP2S1
SH3TC1
ZNF853
GID8
GJB1
CD24
PARVB
FOXP4
MKKS
KRT23
SMO
CYB5R2
STXBP6
MYH10
ACBD4
TMEM69
DNAJC19
ZNF704
HAP1
PFDN2
MRPS21
TMEM243
MT1M
MREG
PAGR1
RDX
SIRT7
RPL22L1
RNF144B
AARS
ERRFI1
GMCL1
TXN2
CHRDL2
FAM83F
ABCF2
SGMS1
CNN3
DAP
AIFM3
FAT4
IRF3
PPP1CB
POLR2J3
MEOX1
STC2
R3HDM4
WWC2
PHGDH
ZNF282
UBQLN2
CPAMD8
AMMECR1
PXMP4
RASGRP4
MMP1
USP43
CFH
PAK2
SEL1L
B4GAT1
EIF3D
ZNF579
GPT2
MFSD12
MTHFR
ADAMTS8
WIZ
TRAF4
EDN3
PDE4C
KCTD13
CASS4
LNX1
EMC9
ZC4H2
NME4
NAT14
FKBP3
TTPAL
SMTNL2
MYO5B
FOXK1
MSN
ASNS
NTF3
VSTM4
SCFD2
HM13
UNC93B1
KRTAP19-1
KRT20
EIF3L
TSPAN15
HGF
NPAS2
LONRF2
PITPNM2
RASEF
MRPS34
CLDN10
GPRIN2
FSTL5
PHACTR3
SOD1
MAP3K14
RMND5A
CA3
TARS
PPP1R37
ATP8A2
KCNK5
NT5DC2
SCGB3A1
TMEM52B
REM1
BTBD10
NKX2-8
MLLT6
AP3B2
GSAP
CBLN2
ZFP64
KLHL24
BYSL
SLC35B2
ASRGL1
INTS13
BAG4
IRF2BP1
CP
IQANK1
SLC2A3
NPPC
ROS1
ACSS3
TWF1
JOSD2
ZNF622
OSR1
PJA2
PGF
ACOT2
JUND
PEBP4
CFD
MAPRE2
EXT1
FAM210A
ATF3
PLXNB3
ACKR1
PRMT3
ECE2
DHRS7B
MB
PRIMA1
ABI3BP
GABRR1
SCTR
GABRQ
DAGLA
KCTD15
CSAG3
IQSEC1
OSBP2
SYNGR3
WLS
PEG10
RFXANK
ARSD
SPR
NAA20
LAMP2
GLS
CPSF1
SERPINA1
ARMCX1
MS4A2
ARHGAP44
PSG4
CEBPZOS
ZNF322
THAP7
HMCES
SULT1A2
PRRG3
ADGRB1
DLC1
NCK1
PCDH12
PFKM
HILPDA
DLX1
DEPDC7
PLEK2
FJX1
RGS5
SNX18
CLIC3
FAM110A
AKIP1
PTPN12
SLIT3
AVEN
CNDP2
C4orf19
FAM89B
MUCL1
SLC26A9
SEC14L6
AFAP1L1
MUCL3
DACT2
CASTOR2
SLC1A4
CAVIN1
KIAA0040
DCUN1D1
APH1B
KCNS1
NDUFV1
PDE1A
AFDN
STC1
SOBP
CPNE1
SLC25A42
SLC35E2B
DNAJB1
CROT
AKR1B15
ALDH1L1
NRSN2
STMP1
TMEM61
ZDHHC21
VGLL3
MSI2
SORT1
SMIM10L1
PTGS2
CNGB1
CYP4V2
G0S2
MTRR
EIF5A
PDHX
MAP3K3
UBB
TREM1
AK3
SIK2
FOXK2
RASL12
SNAPC1
STYXL1
GPR4
RAB26
RPS19BP1
ST3GAL6
SLC15A1
TNFRSF18
SLCO2A1
RTL5
SH3BGRL2
CACNA1H
PPP2R3A
NUDT14
HPGDS
KIF26A
CIART
DIRC2
TBRG4
PPP1R16A
SOCS3
ASB2
TIMM44
HABP2
PROC
ZNF649
UCN2
ARID5B
TOMM22
PCDHB6
PITX2
CLCN2
DCDC2
SEMA6A
GCNT1
MAP6D1
SMYD5
ZNF254
HSPA4L
UBE2L3
LAMB2
TMEM117
PDE4A
RHOB
BMP6
BCL7C
RND2
C16orf89
GDAP1
NNT
ERG
ARHGEF17
GNAI1
DDAH1
RHBDL2
ACOT1
LYPD6B
NFATC1
PDLIM4
GCHFR
SLC16A6
WNT6
SUSD5
SLC44A5
ELK3
ATP11B
FBLIM1
KRT10
MTERF3
PKDCC
DRAM1
USP21
HIST1H2BG
REEP4
PRKD1
ARNT2
DAPK1
CD93
PHYHD1
TNS2
STS
HIST1H2BD
TSPAN5
PARP4
HIST1H3G
PGAM1
NCOA3
PGPEP1
ATP8B3
FLT1
MYH11
OSBPL3
PFKFB3
GPRC5D
MAPK13
FAM210B
ORAI2
GNAL
FXR1
CAPN6
DMRTA2
FGFR1
SLC6A6
PAK1
C5orf51
FPR2
FAM173A
EMC6
MYRF
GYG2
SELENBP1
NUDT16
LDLR
FUNDC1
DCUN1D3
CRYM
NRGN
ZMAT1
FGF2
PLOD3
C1orf122
IRX6
PDZD4
LYPD6
GALNT14
HIBADH
AGT
CDK5R2
RASSF3
UBE2E2
TNIP3
PIP5K1B
METTL26
DOCK4
SHMT2
MATN3
NAT9
ENG
WBP1L
PCSK1
EGR2
VPS35L
BAK1
AJUBA
PNMA6A
CGREF1
NR3C1
ALKAL2
MAML2
COL7A1
SPINK1
KLF9
SSC4D
SLC1A5
MRPL36
S100A4
CBX7
CACNA2D2
CEL
RBPMS2
MUM1L1
PTK7
KIF7
TFF1
MT2A
FGFR4
PRKCZ
PABPC1
SEPHS2
LRIG3
ARAP3
GRASP
PTPN21
LIMCH1
KCNQ1
CSDE1
MCL1
MFHAS1
PCDH17
ERN1
AIF1L
SLC38A2
PTER
SNED1
SFRP5
PRKCSH
HDHD5
RIPK4
IGFBP3
HOMEZ
NPTXR
ETV4
TBKBP1
CYTH3
GFRA3
LEF1
ZNF165
BRIX1
GOLPH3
WDR75
SLC35F2
PLEKHN1
EFNA4
MOAP1
GLIS3
FER1L6
BCL11A
MOCOS
ASAP3
SOWAHC
TRO
CPSF4
TNFSF15
TNFSF13
ZNF467
GPM6A
CPED1
RPP25
ADORA2B
ACSM3
GRHL1
SHANK3
PARD6B
ACTG1
TBX18
NIPSNAP1
TEAD1
HORMAD1
DOCK5
SLC1A1
UBXN7
NOP16
KLHL29
PLK3
LMAN1
WSCD1
TBC1D9
PRELP
SDK2
WFS1
RBPMS
CD9
NR3C2
CAPN8
SIDT1
SLC12A2
VASH2
ARHGEF16
HS6ST2
ZIK1
CCDC102B
PEBP1
C1orf116
PERM1
GPR39
DBP
HIPK3
ADAMTSL4
BEND7
TMC5
ETNK2
PTX3
RND3
ASPHD1
SYT8
SFTPD
MRPL4
TMPRSS13
PHF5A
FBXL7
TLDC2
FBXW9
ESRP1
KCNJ2
SORBS1
PEG3
CDCA4
MCAM
CDH24
SH3BP5
HTT
TET3
ABHD6
MFAP4
LEPR
WDR5B
JPT2
ASH2L
LMOD1
NAA40
SLC19A1
MSX1
LY6K
RUSC1
FAM69A
GNG7
HYAL2
DDIT4L
ZNF440
SLAIN1
DBNDD1
CDK5R1
MPPED1
CCDC86
CTSV
LSR
CSF3R
PLP2
KIAA1211L
ZNF737
RPH3AL
RILP
STEAP2
QRFPR
HRASLS
UGT1A10
BCL11B
CNRIP1
MAGEB2
PPP1R14D
FBXO45
HLF
PLEKHA2
DAPK2
MYC
ATAD3A
IGIP
C10orf55
PNMA1
IL6ST
WNT10A
CGGBP1
AHSG
ATXN2L
SCNN1B
CCDC137
STX2
MMP28
ARHGEF15
RAB3A
GLB1L2
MVB12B
TLX1
ADM
FIG4
FAR2
MAGEA11
CDHR1
SGCG
PREP
ACSL4
BRSK1
MFSD3
RADIL
CALCOCO1
AGPAT2
TUBB4B
LAPTM4B
KRT33A
ADORA1
GSS
DLX6
OXCT1
MAL2
HSF1
TACC1
GNA14
DISP1
F10
SGCE
EIF4A2
ID4
BDH1
NOS2
DPP3
BTBD19
MACROD2
PTPRB
CALU
HTR2C
MAGEA4
ELMO3
PARL
MUC21
CYGB
VTN
TSC22D1
SIPA1
RAPGEF2
SETBP1
RNF145
KHDC1
TCTEX1D2
UBE2C
CA13
PPIF
COX4I2
DHCR24
PAQR5
LGALS7
DRAP1
MTCL1
NIFK
SOD3
IRAK1
VTCN1
EPOR
EFNB3
HPRT1
FAT1
TMEM237
TRAM1L1
STK38L
RASD1
GALC
KIF13B
ECHDC3
EIF4EBP3
ODAM
PNPLA2
SH2D3C
MIEN1
ZP3
FRMD3
KIAA1549L
SRD5A1
NFIA
TNXB
PADI3
MST1R
P4HA1
PGM5
NFIB
TSPAN18
RAI2
EDN1
C2CD4B
KRTCAP3
TPSB2
SYT1
RECK
LEMD1
VSTM2L
GALNT12
PODXL2
COX8A
VOPP1
TRIT1
CNTN6
TTYH3
ENO1
ACO1
GKN2
HSP90B1
NAB1
SLC5A7
SQLE
CPA6
SERPINF2
SHROOM4
TLCD2
PPBP
PKP2
SLC44A2
TRIP6
F2RL1
ASIC1
CX3CR1
DPY19L1
FITM2
OGN
LPCAT3
COL28A1
DYNC1I1
NAV2
CGN
ZNF639
DMBT1
MCEMP1
DTNB
EYA4
B4GALT2
GGH
PIK3R1
CDC42EP3
ORM1
HAAO
KRT80
NDUFAF8
CPNE7
ZNF608
UNC119
ZNF597
GADD45G
STK32C
ANKEF1
ST13
DVL2
SLC39A14
IGF2BP3
NTN4
TCEA3
SASH1
TDRP
PAIP1
TUBA1C
BAIAP2L2
SULT1B1
CLIC4
CAMK2N2
CBLC
RASSF8
FUT8
TGFBR3
RGS20
TMEM139
SLC39A7
AMOT
PALM3
KLHL5
HMG20B
GPD2
TP53I13
BCL7A
CYSTM1
GRIP1
ITGB8
MSANTD3
PPFIBP2
RAMP3
ID3
KANK3
SLC25A10
C3orf14
RIOK1
SERPIND1
FKBP10
GABRP
NFATC4
ADGRF5
PTPRN2
ATP2C1
COPS6
TPI1
BORCS7
CAPN13
DSG1
CSF3
REEP1
DCAF13
HHEX
NT5C
IER5L
MLPH
FBXO46
NUDT1
PRKCD
SLC40A1
SEC14L4
ESPN
OPRK1
SMIM14
FOXD1
OPLAH
RRP1
PAEP
SIGIRR
VPS37D
HPGD
CISH
TMOD1
ARHGEF26
SIX4
KRT75
BCL6
USH1G
FNDC3A
KLK6
GFRA1
SLIRP
PTPRH
KIRREL2
SEMA5A
AURKAIP1
FCGR3B
FABP4
MUC15
SHARPIN
MARVELD3
CD81
MTMR10
SIM2
DYSF
CLASP1
SEMA5B
ZBTB47
CEBPA
RALGAPA2
PIWIL2
BCAS2
C3orf38
TRPC6
FGFRL1
HIP1
RAB11FIP1
DGKD
PLEKHG4
GGTLC1
ALDOC
SERPINA5
ENPP4
GPA33
BTBD2
PYGL
ZNF880
PXYLP1
ENPP5
GADD45B
IQGAP1
DOK7
ZNF217
MTCH2
PNRC1
DDB2
RBP4
IL33
ALB
TSKU
CLDND1
CEMIP2
CNR1
BCAS4
TRAM1
ARHGEF10
POGLUT1
PPIL2
SLC44A1
MMRN2
MICAL3
FRK
C19orf24
NFKBIZ
EIF3B
ARNTL2
NEBL
OTUB2
SHC1
WNT5B
S1PR1
SDR16C5
SDCBP
ACTG2
NOL4L
WIPI1
FBRSL1
GOLT1A
SIAH2
TUFM
EAF2
TFAP2A
ZDHHC3
RXRG
SRC
STK24
NIPA1
PDZD2
PIGU
DHX36
PYCR2
NEURL1B
LPCAT4
B3GALNT1
ZNF626
CA4
ZNF544
HKDC1
TYSND1
DTD1
MLF2
CALML5
TMEM56
ADTRP
NPBWR1
EGR3
HOXA13
PSMG3
ANKRD1
ANKRD6
ACSL1
FOXO6
PRKG1
MLF1
TBX5
HIST1H1C
MRPL51
ZNF146
OPA1
TMEM63C
ZNF706
TMED9
C1orf74
CARD14
CAVIN2
RPS6KA2
COL6A6
NES
QDPR
HSPA1A
SLC7A2
POLR2H
SNRPN
SHE
RPS27L
C11orf24
APOBEC3C
TMEM54
AASS
NEDD4L
FRRS1
ADAMTSL5
CDC42EP2
BVES
TRAPPC6A
RIMKLB
CTSE
HGD
EPB41L2
CTNNAL1
STARD3NL
STX12
SMAD9
LAMP3
SUB1
EEF1A2
HES1
PRR5
TNNI2
NCAM2
WNK4
CYYR1
EDARADD
FLT4
HOXA10
YWHAZ
SOX11
PRMT1
EBNA1BP2
GALNS
ACSS2
FGF10
RALGPS2
LBH
HEBP1
CHPF2
MYOZ1
APBB2
RAD1
OCLN
AREG
HIST1H4I
ARHGEF2
SEC62
TSEN54
NHLRC1
TMX4
GNB2
STUB1
TESK2
ABCD3
DENND5A
ERP29
PBX1
MFSD13A
BID
DOCK6
UCK2
KLK7
COL9A2
MIXL1
KLF6
NDUFS6
MGRN1
WISP3
SCNN1G
RHBDL1
TMPRSS3
PLS1
DIRAS1
TEK
SFTPA2
SEC14L2
NACC1
SRPRB
POLR1C
PLXND1
LYVE1
CREG2
SLC39A11
ADM2
PTHLH
PDIA4
JAK1
TDRD10
WASF3
PUS1
GNB1L
PGAP3
GALNT10
LMO3
ALDH18A1
APOBEC3B
TNNI3
CMTM4
SPINT1
C16orf74
IKBKE
KRT7
FKBP1B
PPP2R2C
SNX25
JPH3
BEX5
COX17
DNAJC5
KATNBL1
POPDC3
CCNO
EIF2A
PYGO1
NET1
UFD1
HOPX
FNDC10
WISP2
RHOU
PPP1R12B
RCBTB2
NEFL
SLC19A2
PFN2
ANGPTL1
HIPK2
DUSP16
ISM2
RRS1
GIPC3
COLGALT1
NR4A2
AQP4
STEAP1B
FAM181A
EHBP1
PECAM1
FILIP1
TBL1X
PPP1R14B
NIPBL
P3H4
PER1
SLC25A39
MLLT3
ICE1
PPP1R3D
FAAH2
SCN4B
FAM131A
SATB1
APLP1
ADGRD1
PFKL
PRPS2
RHOBTB2
METTL8
SLC5A9
CDO1
PSMG1
EXPH5
GSDME
RYR1
CHCHD10
THNSL1
SERPINH1
ADCY7
P4HB
ETV1
TCF4
SCUBE3
SHC3
FKBP4
TIMM8A
SOCS2
EML1
ALPK3
RHOV
MAP4
GEN1
RPUSD1
PIEZO2
ZNF43
DEDD2
FBXL5
GAST
VMP1
RSPO2
KYAT1
LAGE3
IL1B
SCGB3A2
MUC13
PHOSPHO1
SLC9A3
TBX15
CCND2
STAT5B
RTN4R
GJA5
RGS3
CAB39L
C1orf210
RAB3D
TTC7A
SLC44A3
RTN4RL2
CALCRL
TJP1
NEK7
CASKIN2
MAN1C1
MINDY1
PSPH
MAPK6
B3GALNT2
FBXO27
OTX2
ACOX2
FAM13A
ADAM9
GABRA5
NOTCH4
TSPAN17
PDK4
YEATS2
ASB9
C4BPA
ITGA8
KCNK2
TSTA3
APOPT1
SALL1
GALNT3
ARPC5L
ACAD9
WSCD2
CNOT3
ORAI1
MYO1B
GLCCI1
OSBPL1A
C9orf3
EIF4EBP2
NMD3
ZBED4
IQCN
ST8SIA2
SLC7A5
HSPA5
CRIP2
RGS2
BTBD9
TTYH2
ADGRL4
OSR2
SLC25A43
C9orf16
NECTIN3
KCNMB4
COL21A1
CHPF
KPRP
MTERF1
HSD17B3
DNAJC3
PHACTR1
ADGRB2
TEDC1
MAMDC2
MYNN
DTX4
CHMP4C
PLLP
DECR1
LNPK
EIF5A2
FDXR
NELFCD
TBX6
VWDE
NHSL1
AARD
SLC22A18
NAA50
HDC
NOS3
ELN
SLC25A4
ULK3
FAM162A
SLC16A1
OLFM2
DUSP6
TCF21
SWAP70
CTDSP2
NPC2
C12orf56
ATP13A4
COLEC12
MYO19
TMEM19
NRTN
PTPRE
VEPH1
FZR1
FOXF1
PGM1
PLTP
LRFN1
LSM1
MAGEA3
REEP2
SLC9A3R2
EPHB3
HOXD9
ACVRL1
PKM
SYPL1
RND1
WIF1
CMIP
PCDH7
VSIG2
TRIM5
NADSYN1
COL4A4
TMEM198
EHD4
KIF12
C1QL1
VWF
CLDN12
CCL26
C1QTNF7
SCO2
FGD4
CLCN4
PDLIM2
CLEC14A
FGB
LRFN4
MGAT4B
YWHAQ
ST3GAL4
RIMKLA
HP
EEF1AKMT1
LTF
SLC6A14
SCRIB
EXOSC5
CDK2AP2
IGLON5
CD300LG
PLPP2
IMP4
HOXA4
SYN2
F2RL3
KIAA1217
C1orf131
HOXA1
NKX1-2
MLC1
GNG11
RIMS4
CRTAC1
SLC52A2
GTF2E2
C6orf223
LDHA
HOXD11
PSMD7
NTM
ZBTB16
KRT81
GSTZ1
IL11RA
TOX2
SLC27A6
PGM2
MCRIP2
RPS6KA3
PID1
SSTR1
FAM181B
ADGRG6
MANBAL
IRS2
NKD1
NSMF
ATAD3C
ERGIC2
TFG
TXNDC17
SH2D5
GRB7
NOTUM
PEAK1
LRIF1
CEP19
RRP7A
RAP2A
AGMO
PRSS50
PNLDC1
PDE5A
RCAN2
SLC26A6
ALDH4A1
BRD9
MAT1A
THBS4
NT5E
CHEK2
LONRF3
SOX18
CCNG1
MTMR6
TMTC4
CCDC134
EIF2B5
USH1C
CXorf36
B3GALT5
PORCN
CYSLTR2
PIGX
FRAS1
METAP1
TIGD1
PFKFB4
MYO1C
PLPP5
VPS28
ERICH2
MMP3
PLOD1
SELE
KNDC1
DCAKD
DDX27
MOB3B
INSIG1
NOL10
RANGAP1
HHIP
PDRG1
DNAJC2
ZNF436
DUSP9
CXCL3
PCYOX1
MARK1
GAD1
DDX56
ZDHHC12
C1orf35
TFCP2L1
GALNT6
LBP
VGLL1
ZNF777
CFLAR
RAE1
FSTL4
TMEM108
HSPA12B
FAM57A
WDR4
TFR2
HMGA2
FAM173B
MT1X
HTR3A
BEX2
PKIA
RIPOR1
ZNF532
HIST2H2BE
AZGP1
MBIP
DNTTIP1
SLC4A3
GPR161
FAXDC2
TIMMDC1
METTL1
TTLL12
GNG4
GSE1
EXOC6
ITPKA
ABCC4
CAT
SLC25A28
GPRC5A
KDF1
BMP5
MAGI1
MTMR1
FAM3B
BMP3
RERE
SMG7
CAV1
PMAIP1
DOLPP1
RHOJ
CDON
PPP1R1B
LAMA1
CHPT1
NPTX1
SFRP1
CRISPLD1
MGAT3
FAM90A1
DDAH2
TNIK
BTNL9
ORM2
FMO5
BMPER
LETM2
C16orf91
INO80C
MYOC
AMN
ZBED3
TMEM238
GABRE
IL22RA1
9-Sep
MRGPRF
TESC
CPEB4
RIOX2
CRACR2B
UACA
TF
CDCP1
SULT1A1
DNAAF5
PRB3
ABCA3
PCDHGB5
GPX3
TRMT61A
SLC43A1
KCNJ5
HACD2
MSLN
WDR54
ZNFX1
MAPKBP1
COQ3
NFIC
C8B
SESN1
ZNF593
THRA
NRP1
ATP6V1C2
TMEM59L
URI1
NACC2
IGSF11
ATAD1
TSPYL4
CEP72
BCHE
HOOK2
LMO7
SNX31
EFEMP1
STAR
ST6GALNAC5
WWTR1
LSG1
ZNF106
WDR74
CDKN2D
NME1-NME2
CABLES1
ACE2
NCOA7
XYLT2
FADS6
SLIT2
PTS
SEMA4A
SYBU
FYCO1
BTC
ALDH16A1
BMP2
PCGF5
ZNF114
BZW2
CKAP4
TRIL
PDCD6
TCIM
KIFAP3
SPAST
RDH13
MEOX2
EGFL7
GALNT7
AP1S3
TNNT1
CCHCR1
ZNF844
PGC
AOX1
PEAR1
DDIT3
STX1A
MRPL12
PAPSS2
UNC5CL
FAM171A1
TMEM14A
PARP3
NKD2
KDELR2
USP25
SLC4A11
TMEM150C
FNDC4
RHBDF2
SYT7
MAP3K20
TNS1
L1CAM
QTRT1
AATK
SLC39A4
MDH1
U2SURP
MID1IP1
NGEF
HMGA1
PKN3
ATG4D
ME3
CRLF1
SLC18A3
HDGFL3
CLTRN
AHDC1
FCER1A
PRSS21
C5
HGH1
CSPG5
BARX2
NUDT12
ULK2
ANAPC7
MAB21L4
ELF4
PRR14L
FAM177A1
6-Mar
GOT2
SULT1C4
PCP4L1
CCM2
POLD2
ZNF595
NR4A1
PYCR3
ZFP36L2
MT1E
MYLIP
TRAF7
HSD17B11
BICDL1
FAM189B
AMOTL1
XRCC6
DNAJB11
TSPAN13
NGB
C7
GRINA
ANGPT2
CXCL17
GCAT
AACS
SPOCK3
CFP
TCEAL2
C6orf52
PKIB
MPHOSPH6
SMAGP
RNF7
OTOP3
SYT11
HTR7
DDT
CLCF1
ZFP3
DUSP1
MRPL2
POLR2J
RFX2
FAHD1
GCGR
SORL1
ACPP
FOXN1
MB21D2
PHETA1
MFAP3L
TTLL7
DPYSL2
KCNK1
NMU
FAM131C
PLAC9
LYSMD3
FGF12
SULT4A1
BEND5
DENND3
ADGRG3
KCNS3
AQP1
TNFAIP8L3
NTF4
CORO6
ACTRT3
KITLG
NUPL2
PPP2R3B
MMP15
TGOLN2
CHP2
SLC6A11
C1GALT1C1L
TGFB2
AFMID
STON1
NEFM
CADM1
USP54
CCDC91
EGFR
ABCA1
ZHX2
ANXA9
DYRK3
HPN
NPW
MDK
EPAS1
MAPK4
SHANK2
CLEC2L
MAGEF1
C11orf96
STOM
ICAM5
ZNF488
CLDN5
PLA2G16
DEPTOR
CENPW
DDO
SYNM
PFKFB2
GYS1
SNX30
STARD3
B4GALT4
SEMA3G
RGCC
RPN2
PGK1
ST14
DUSP8
NMB
SLC4A4
LSM7
PDIA5
RBBP8
WDR77
FTCD
GGA2
HSD17B14
PI16
SOHLH1
FANCF
RARA
KCNJ15
DHCR7
NDUFB4
ACP7
KLHL2
MRPS24
DAAM2
LRFN3
DCP1B
KLHL9
SPIRE1
MBP
RAC3
TMEM99
C4A
PLPP6
TMED3
ARMC10
WWC1
CD276
FANCE
CYP1A1
TMED5
AGR3
PRR15L
CADM3
ANOS1
GUCY1A1
HYOU1
AAMDC
IQCB1
PDGFD
NUDT11
NCOA1
INMT
SNU13
COL4A6
ACSF2
YKT6
LPAR2
TP53AIP1
CNN1
MMRN1
EPHB4
INA
CREB3L1
DMD
SHISA3
INSR
ZNF385B
FOXL2NB
PCDHGB7
EIF4G1
HDHD3
FGA
NOMO2
CYSRT1
ASCC2
CD3EAP
NRXN2
PLCH1
SPDYC
EPN3
RHOD
FAM189A2
TRAK2
SLC25A25
COMT
SLC2A8
DENND4C
LRRC58
PRR4
NUDT10
ABCA5
TNFRSF19
FOXO4
CMAS
BCL6B
PSMB5
CD36
ULK1
CASP14
CRYZ
GDNF
B4GALNT2
KYNU
PCP4
MRPL28
TTC28
INKA2
TARBP1
XDH
ALPL
MLLT11
PCDHGA10
PLOD2
HIST1H2BK
MRPL47
TSHZ2
SGPP1
ANXA3
NDUFB5
NFE2L1
FRMD4B
COPS7A
APOH
ZNF429
PON3
TFPI2
RTN4RL1
DNAJC21
VSIG10
USP2
SYTL5
HDLBP
SCEL
MAPK3
SERPINB6
MBOAT7
NR2F2
C8orf82
RAB5IF
YWHAG
SMARCA1
ASAH1
LRRC8C
TMEM62
UNC13B
UBASH3B
SYT13
PSTPIP2
BCAP31
CLNS1A
HMGCS2
C12orf75
ATP6V1E2
LRRC38
TMEM35A
ITGA9
THEM6
PRKAB2
NUP50
ADAMTS17
BLCAP
ZNF131
ADRB2
DPP4
SFTPA1
GTSF1
KCP
DAPL1
SCPEP1
DNAJC6
GRK3
DLX5
ABCF3
MPPED2
ULBP1
TTC30B
HUNK
ACAA2
ELOVL6
TMTC3
HOMER3
MRPS22
LGALSL
KL
PAFAH1B3
POMC
ALCAM
FGG
TSPYL2
PRR5L
FZD5
EIF4EBP1
WFDC3
TMEM98
MMP12
TMEM204
TNFRSF21
B3GNT7
HPCAL1
SLC38A4
STEAP1
FBXL6
APBB1
LRAT
CDKN1C
UBE2M
MPDZ
C14orf132
HIF3A
PPFIA4
POU6F2
PARD3B
NKX2-1
TMEM100
SGCB
RAB4A
STX3
TRIM6
PIP4P2
GSPT2
INHA
TMEM41A
AXIN2
TUBB2A
IL6R
ZNF486
SPART
LPCAT1
MAML3
C11orf80
NIT2
PRKCA
TLDC1
BIK
ALDH6A1
SRPX
PHLDB3
ADGRL2
DPYSL4
IL6
2-Mar
STAC
KRT77
CORO2B
NANOS1
LRRC8B
C15orf41
CXCL5
ERVMER34-1
CXCL2
ATP5MPL
CLDN2
MTFP1
CTSH
CYP2U1
NFKBIL1
ST6GALNAC6
ECSCR
UTRN
ARHGAP31
ESAM
RTKN2
B3GALT6
USP46
CD34
DLG5
SURF2
FFAR2
AK4
UMPS
CERS6
STK35
SSSCA1
CHRDL1
DNASE1L3
AC011473.4
RCCD1
NUBP2
PSME4
FHOD3
SH3RF1
PLAGL2
CFTR
