# Supplementary material for: Low Expression of ADCY4 Predicts Worse Survival of Lung Squamous Cell Carcinoma Based on Integrated Analysis and Immunohistochemical Verification
Source: Front Oncol. 2021 Jun 10;11:637733. doi: 10.3389/fonc.2021.637733 (PMC8225293; doi:10.3389/fonc.2021.637733)
Supplement: Supplementary Table 6 — The intersection of genes among the two lists of differentially expressed genes (DEGs) and the two lists of co-expression genes. [file Table_6.xls]

Gene Symbol
DPYSL2
GAB2
CLIC5
DLC1
UBE2C
SHE
NR3C2
NOSTRIN
PSAT1
IGF2BP3
HYAL1
CDH5
EMCN
ARHGAP6
PECAM1
ARHGAP44
LIMCH1
FILIP1
STX12
VSIG2
ARRB1
SUSD2
CENPW
ABCA8
PSMD2
POLR2H
ABI3BP
ARHGAP31
ECSCR
ESAM
RSRC1
MLPH
TNNC1
EDNRB
LDB2
GPI
S1PR1
PTPRM
LPL
MAMDC2
ROR1
FOXA2
CHRDL1
FBXO45
TCF21
COBL
TEK
PGM5
ARNTL2
UNC13B
CD55
CCBE1
ITGA8
FRY
CDCA4
SCN7A
PAFAH1B3
PIGX
ACTL6A
GPM6A
NUDT1
SYNE1
SHROOM3
FAM189A2
SH3BP5
JAM2
BMP5
AOC3
TNS1
WWC3
RILPL2
GNA14
TMEM14A
ADAMTSL3
KDR
ATP11B
GINS3
CADM1
MMRN2
ITIH5
AGER
CYSTM1
STARD13
TTLL12
CYYR1
GATA6
GNAQ
CD93
NCBP2
SPNS2
RAI2
IGSF10
HPGD
SHROOM4
CHEK2
ANKRD29
SASH1
MYCT1
UBL3
ARHGEF3
SLIT3
FAM107A
DOCK4
TIE1
PTPRB
CCDC68
SAPCD2
FAM83D
GGCT
RAB17
SLCO2A1
CAV1
TMEM100
GAPDH
SORBS1
DNALI1
MYZAP
FHL1
CERS6
STXBP1
ANGPT1
INMT
KCNK3
HIGD1B
MRPL36
NPR1
RBPMS
GPT2
DAAM2
CA4
LIFR
SLC26A9
SRD5A1
PAPSS2
SH2D3C
AGTR1
ARTN
ADRB2
STARD8
BCL11A
VWF
SHMT2
KLF2
ACVRL1
FRMD3
TMEM139
DENND3
OCLN
EIF4EBP1
TMEM117
RASL12
RGCC
GPX3
MMP12
KIAA0040
KIF13B
TMC5
MFAP4
GRK5
HS6ST2
CCNE1
PODXL
LMO7
RPP40
PKIG
S100A4
PLA2G16
GLDN
MCEMP1
FOXF1
MRGBP
ABLIM3
CPAMD8
NR2F1
ADAMTS8
FAM162B
GGH
HPCAL1
MYO19
PSMG3
MIF
FAT4
EFNA3
FBLN5
TPI1
CPED1
FCN3
SPP1
CCM2L
COL6A6
NUP155
ALG3
OCIAD2
PLAC9
NMU
SIAH2
HMGA1
WFS1
ROBO4
UBE2S
RGN
GNG11
SPARCL1
LRRC36
SMAD9
ITGA1
FGD5
CNRIP1
TLE2
ZNF106
FANCE
NEBL
KL
LRCH2
FAXDC2
MMP28
PTS
ZBED3
CBX7
C1orf131
ERG
PPP1R14A
FAM220A
EFNA4
MRPL3
COL4A4
CRY2
SELP
CLEC1A
SH3BGRL2
EFEMP1
WASF3
FHL5
TGFBR3
TFPI
DAPK2
TRAK2
CCT6A
SLIT2
EMP2
COX7A1
PRKCZ
EPB41L5
PHYHD1
DCUN1D1
AGTPBP1
RAMP3
SLC12A8
DVL3
LRRN3
METTL8
CGN
SLC1A1
YDJC
HBB
PLD1
PEAR1
CLEC14A
EVA1A
CDH3
COL4A3
COQ3
FHOD1
CFL2
FMO2
PAQR5
H2AFY2
CDO1
SEMA5A
CFD
RAB11FIP1
CALCRL
CA9
DNAJB11
C14orf132
SLC1A4
GGTLC1
KIT
PDCD10
FABP4
PLOD2
FLAD1
HIST1H2BD
HMGB3
ADRB1
ST6GALNAC6
YEATS2
TDRD10
PDK1
CPB2
C1QTNF7
VGLL3
ARHGAP29
HSPA12B
PGC
LYVE1
TSPAN12
KLF6
NIPSNAP1
CLIC3
RERG
SLC16A5
SHANK2
KANK3
MFN1
TUBG1
PLSCR4
SLC16A1
GDF10
POP7
NEDD9
ANXA3
MTERF1
SERINC1
NIT2
RCC2
BMP2
RHOJ
LONRF3
GPIHBP1
NEDD4L
CRIP1
MGME1
SCARA5
HEG1
SCEL
GARS
ID4
FXYD6
PCDH12
CYBRD1
ACVR1C
PDZD2
TREM1
C11orf80
WIF1
ANG
PLEKHH2
BTNL9
DISP1
AKAP12
SPAST
GOLT1A
TACC1
CX3CR1
BZW2
CAMK2N1
LAMB2
ALPK3
TMEM88
WDR53
DUSP6
FERMT2
OTUD1
HYAL2
MYADM
ACKR4
IRX2
CSRP1
HSPB8
GRIA1
APOH
CEACAM6
AMIGO1
SPRY4
MTURN
LGI3
PPBP
OGN
LRRC32
MTIF2
SMAD7
ANGPTL1
SRPX
DENND2A
TOX2
DACH1
VIPR1
STAC
IL6R
CFLAR
RBP4
ACKR1
TCEAL2
TMEM99
SEMA3G
C11orf96
SYNPO2
PRRG1
PLLP
RPL22L1
PPP1R14B
EXOSC5
DUSP1
TMOD1
JADE1
ACOX2
NEXN
SFXN1
ADCY4
APOBEC3B
CLDN5
TRPC6
CD34
RTKN2
GSTM5
LAGE3
RHOBTB1
PCOLCE2
F8
NPM3
NPNT
C1orf198
COL21A1
SCN4B
GAS6
HLF
SORD
RAMP2
TSPAN13
CASQ2
PKM
PRKAR2B
LIMS2
NAP1L5
CBFA2T3
SGCG
GPM6B
TSPAN8
FAM174B
PDK4
PDE2A
GUCY1A2
RBBP8
MT1M
SESN1
TMEM178A
GJA4
TBX2
NEK7
NCKAP5
ZNF608
USP54
PEG3
POLD2
PHACTR2
STXBP6
REEP1
CNTN6
TMEM47
SGCE
RXFP1
ECHDC3
AMOTL2
SESTD1
SLC7A5
ARHGEF26
COX4I2
TMEM74B
SPRY2
SOX7
LMOD1
ABRACL
HLX
ALDH18A1
ACE
CORO2B
SSTR1
CASKIN2
MAL
PLEK2
SOX17
STEAP1
CLU
IL1RL1
MTFP1
ASRGL1
MPDZ
DTX4
ODAM
KLF4
NETO2
SCG5
SYNM
ARMCX1
CRIP2
CAB39L
SYBU
ROBO2
WISP2
MYH10
PALD1
ALDOA
EGFL7
CAPN9
PRELP
HOXA5
EPAS1
CYS1
PHACTR3
CPA3
MS4A15
TYRP1
DNASE1L3
RETN
FKBP1B
SLC6A4
SCGB3A1
PLAGL1
DDIT4
BYSL
TBX4
ZBTB16
TTLL7
CYR61
PLAU
SLCO1B3
SERPINE2
GIPC2
KCNK17
CARM1
CXCL14
MS4A2
SMS
LYPD1
RSPO2
SEMA3E
CCDC58
FGF2
SERTM1
CTNNAL1
RNF182
MRGPRF
CXCR2
PRMT3
PPIF
MME
SOD3
PRSS2
TCEAL7
GPA33
SLC14A1
STEAP1B
MCAM
PCDH17
MUC15
CA3
AZGP1
OSR1
FSTL3
ANKRD22
ZBED2
EML1
TPSB2
CNN1
CFH
UPK3B
FIBIN
MT1E
CRIM1
C8B
TPSAB1
MYOC
GCNT3
C2CD4A
PSPH
BCHE
EDN1
TMEM130
DIRAS3
CTGF
CYP4X1
BEX5
PI15
C15orf48
SOSTDC1
